# Supplementary material for: Financing drug development via adaptive platform trials
Source: PLoS One. 2025 Jul 2;20(7):e0325826. doi: 10.1371/journal.pone.0325826 (PMC12221166; doi:10.1371/journal.pone.0325826)
Supplement: S1 File — This file provides the full output of 10,000 Monte Carlo simulations, serving as the basis for the calculation of mean, standard deviation, median values, and the generation of all associated charts. (XLSX) [file pone.0325826.s001.xlsx]

## Sheet: Cover
	P&L Simulation Results																		Copyright © 2023 by QLS Advisors – All Rights Reserved
	For Informational Purposes Only
	Disclaimer
	Number of preclinical programs
	Number of clinical programs
	Number of approvals by quarter
	Cumulative deployments ($MM)
	Cumulative amort costs ($MM)
	Total revenues ($MM)
	Total costs ($MM)
	Total cash flow ($MM)
	Total cash balance ($MM)
	Number of approvals by year
	Conditional NPV ($MM)
	Total NPV
	Total IRR
	Number of approvals
	POWERED BY
	info@qlsadvisors.com

## Sheet: Disclaimer
	DISCLAIMER
	QLS ADVISORS LLC (“QLS”) DOES NOT WARRANT THAT THIS SOFTWARE (“THE SOFTWARE”) WILL BE UNINTERRUPTED OR ERROR FREE; NOR DOES IT MAKE ANY WARRANTY AS TO THE RESULTS THAT MAY BE OBTAINED FROM USE OF THE SOFTWARE OR OTHER MATERIALS CONTAINED HEREIN (“INVESTOR MATERIALS”) AND YOU ACKNOWLEDGE THAT USE OF ANY SUCH RESULTS AND ANY RELATED ANALYSES SHALL BE SOLELY AT YOUR OWN RISK. THE SOFTWARE INCLUDES T…

## Sheet: Number of preclinical programs
	Number of preclinical programs
	Copyright © 2023 by QLS Advisors – All Rights Reserved
	Number of preclinical programs	2025	2025.25	2025.5	2025.75	2026	2026.25	2026.5	2026.75	2027	2027.25	2027.5	2027.75	2028	2028.25	2028.5	2028.75	2029	2030.5	2030.75	2031
	Mean	0	0	0	0	0	0	0	0	0	0	0	0	0	0	0	0	0	0	0	0	0	0	0	0	0
	Standard Deviation	0	0	0	0	0	0	0	0	0	0	0	0	0	0	0	0	0	0	0	0	0	0	0	0	0
	Min	0	0	0	0	0	0	0	0	0	0	0	0	0	0	0	0	0	0	0	0	0	0	0	0	0
	5th Percentile	0	0	0	0	0	0	0	0	0	0	0	0	0	0	0	0	0	0	0	0	0	0	0	0	0
	25th Percentile	0	0	0	0	0	0	0	0	0	0	0	0	0	0	0	0	0	0	0	0	0	0	0	0	0
	50th Percentile	0	0	0	0	0	0	0	0	0	0	0	0	0	0	0	0	0	0	0	0	0	0	0	0	0
	75th Percentile	0	0	0	0	0	0	0	0	0	0	0	0	0	0	0	0	0	0	0	0	0	0	0	0	0
	95th Percentile	0	0	0	0	0	0	0	0	0	0	0	0	0	0	0	0	0	0	0	0	0	0	0	0	0
	Max	0	0	0	0	0	0	0	0	0	0	0	0	0	0	0	0	0	0	0	0	0	0	0	0	0
							First Quarter	2025
							Last Quarter	2031
	Simulation Number	2025	2025.25	2025.5	2025.75	2026	2026.25	2026.5	2026.75	2027	2027.25	2027.5	2027.75	2028	2028.25	2028.5	2028.75	2029	2030.5	2030.75	2031
	1	0	0	0	0	0	0	0	0	0	0	0	0	0	0	0	0	0	0	0	0	0	0	0	0	0
	2	0	0	0	0	0	0	0	0	0	0	0	0	0	0	0	0	0	0	0	0	0	0	0	0	0
	3	0	0	0	0	0	0	0	0	0	0	0	0	0	0	0	0	0	0	0	0	0	0	0	0	0
	4	0	0	0	0	0	0	0	0	0	0	0	0	0	0	0	0	0	0	0	0	0	0	0	0	0
	5	0	0	0	0	0	0	0	0	0	0	0	0	0	0	0	0	0	0	0	0	0	0	0	0	0
	6	0	0	0	0	0	0	0	0	0	0	0	0	0	0	0	0	0	0	0	0	0	0	0	0	0
	7	0	0	0	0	0	0	0	0	0	0	0	0	0	0	0	0	0	0	0	0	0	0	0	0	0
	8	0	0	0	0	0	0	0	0	0	0	0	0	0	0	0	0	0	0	0	0	0	0	0	0	0
	9	0	0	0	0	0	0	0	0	0	0	0	0	0	0	0	0	0	0	0	0	0	0	0	0	0
	10	0	0	0	0	0	0	0	0	0	0	0	0	0	0	0	0	0	0	0	0	0	0	0	0	0
	11	0	0	0	0	0	0	0	0	0	0	0	0	0	0	0	0	0	0	0	0	0	0	0	0	0
	12	0	0	0	0	0	0	0	0	0	0	0	0	0	0	0	0	0	0	0	0	0	0	0	0	0
	13	0	0	0	0	0	0	0	0	0	0	0	0	0	0	0	0	0	0	0	0	0	0	0	0	0
	14	0	0	0	0	0	0	0	0	0	0	0	0	0	0	0	0	0	0	0	0	0	0	0	0	0
	15	0	0	0	0	0	0	0	0	0	0	0	0	0	0	0	0	0	0	0	0	0	0	0	0	0
	16	0	0	0	0	0	0	0	0	0	0	0	0	0	0	0	0	0	0	0	0	0	0	0	0	0
	17	0	0	0	0	0	0	0	0	0	0	0	0	0	0	0	0	0	0	0	0	0	0	0	0	0
	18	0	0	0	0	0	0	0	0	0	0	0	0	0	0	0	0	0	0	0	0	0	0	0	0	0
	19	0	0	0	0	0	0	0	0	0	0	0	0	0	0	0	0	0	0	0	0	0	0	0	0	0
	20	0	0	0	0	0	0	0	0	0	0	0	0	0	0	0	0	0	0	0	0	0	0	0	0	0
	21	0	0	0	0	0	0	0	0	0	0	0	0	0	0	0	0	0	0	0	0	0	0	0	0	0
	22	0	0	0	0	0	0	0	0	0	0	0	0	0	0	0	0	0	0	0	0	0	0	0	0	0
	23	0	0	0	0	0	0	0	0	0	0	0	0	0	0	0	0	0	0	0	0	0	0	0	0	0
	24	0	0	0	0	0	0	0	0	0	0	0	0	0	0	0	0	0	0	0	0	0	0	0	0	0
	25	0	0	0	0	0	0	0	0	0	0	0	0	0	0	0	0	0	0	0	0	0	0	0	0	0
	26	0	0	0	0	0	0	0	0	0	0	0	0	0	0	0	0	0	0	0	0	0	0	0	0	0
	27	0	0	0	0	0	0	0	0	0	0	0	0	0	0	0	0	0	0	0	0	0	0	0	0	0
	28	0	0	0	0	0	0	0	0	0	0	0	0	0	0	0	0	0	0	0	0	0	0	0	0	0
	29	0	0	0	0	0	0	0	0	0	0	0	0	0	0	0	0	0	0	0	0	0	0	0	0	0
	30	0	0	0	0	0	0	0	0	0	0	0	0	0	0	0	0	0	0	0	0	0	0	0	0	0
	31	0	0	0	0	0	0	0	0	0	0	0	0	0	0	0	0	0	0	0	0	0	0	0	0	0
	32	0	0	0	0	0	0	0	0	0	0	0	0	0	0	0	0	0	0	0	0	0	0	0	0	0
	33	0	0	0	0	0	0	0	0	0	0	0	0	0	0	0	0	0	0	0	0	0	0	0	0	0
	34	0	0	0	0	0	0	0	0	0	0	0	0	0	0	0	0	0	0	0	0	0	0	0	0	0
	35	0	0	0	0	0	0	0	0	0	0	0	0	0	0	0	0	0	0	0	0	0	0	0	0	0
	36	0	0	0	0	0	0	0	0	0	0	0	0	0	0	0	0	0	0	0	0	0	0	0	0	0
	37	0	0	0	0	0	0	0	0	0	0	0	0	0	0	0	0	0	0	0	0	0	0	0	0	0
	38	0	0	0	0	0	0	0	0	0	0	0	0	0	0	0	0	0	0	0	0	0	0	0	0	0
	39	0	0	0	0	0	0	0	0	0	0	0	0	0	0	0	0	0	0	0	0	0	0	0	0	0
	40	0	0	0	0	0	0	0	0	0	0	0	0	0	0	0	0	0	0	0	0	0	0	0	0	0
	41	0	0	0	0	0	0	0	0	0	0	0	0	0	0	0	0	0	0	0	0	0	0	0	0	0
	42	0	0	0	0	0	0	0	0	0	0	0	0	0	0	0	0	0	0	0	0	0	0	0	0	0
	43	0	0	0	0	0	0	0	0	0	0	0	0	0	0	0	0	0	0	0	0	0	0	0	0	0
	44	0	0	0	0	0	0	0	0	0	0	0	0	0	0	0	0	0	0	0	0	0	0	0	0	0
	45	0	0	0	0	0	0	0	0	0	0	0	0	0	0	0	0	0	0	0	0	0	0	0	0	0
	46	0	0	0	0	0	0	0	0	0	0	0	0	0	0	0	0	0	0	0	0	0	0	0	0	0
	47	0	0	0	0	0	0	0	0	0	0	0	0	0	0	0	0	0	0	0	0	0	0	0	0	0
	48	0	0	0	0	0	0	0	0	0	0	0	0	0	0	0	0	0	0	0	0	0	0	0	0	0
	49	0	0	0	0	0	0	0	0	0	0	0	0	0	0	0	0	0	0	0	0	0	0	0	0	0
	50	0	0	0	0	0	0	0	0	0	0	0	0	0	0	0	0	0	0	0	0	0	0	0	0	0
	51	0	0	0	0	0	0	0	0	0	0	0	0	0	0	0	0	0	0	0	0	0	0	0	0	0
	52	0	0	0	0	0	0	0	0	0	0	0	0	0	0	0	0	0	0	0	0	0	0	0	0	0
	53	0	0	0	0	0	0	0	0	0	0	0	0	0	0	0	0	0	0	0	0	0	0	0	0	0
	54	0	0	0	0	0	0	0	0	0	0	0	0	0	0	0	0	0	0	0	0	0	0	0	0	0
	55	0	0	0	0	0	0	0	0	0	0	0	0	0	0	0	0	0	0	0	0	0	0	0	0	0
	56	0	0	0	0	0	0	0	0	0	0	0	0	0	0	0	0	0	0	0	0	0	0	0	0	0
	57	0	0	0	0	0	0	0	0	0	0	0	0	0	0	0	0	0	0	0	0	0	0	0	0	0
	58	0	0	0	0	0	0	0	0	0	0	0	0	0	0	0	0	0	0	0	0	0	0	0	0	0
	59	0	0	0	0	0	0	0	0	0	0	0	0	0	0	0	0	0	0	0	0	0	0	0	0	0
	60	0	0	0	0	0	0	0	0	0	0	0	0	0	0	0	0	0	0	0	0	0	0	0	0	0
	61	0	0	0	0	0	0	0	0	0	0	0	0	0	0	0	0	0	0	0	0	0	0	0	0	0
	62	0	0	0	0	0	0	0	0	0	0	0	0	0	0	0	0	0	0	0	0	0	0	0	0	0
	63	0	0	0	0	0	0	0	0	0	0	0	0	0	0	0	0	0	0	0	0	0	0	0	0	0
	64	0	0	0	0	0	0	0	0	0	0	0	0	0	0	0	0	0	0	0	0	0	0	0	0	0
	65	0	0	0	0	0	0	0	0	0	0	0	0	0	0	0	0	0	0	0	0	0	0	0	0	0
	66	0	0	0	0	0	0	0	0	0	0	0	0	0	0	0	0	0	0	0	0	0	0	0	0	0
	67	0	0	0	0	0	0	0	0	0	0	0	0	0	0	0	0	0	0	0	0	0	0	0	0	0
	68	0	0	0	0	0	0	0	0	0	0	0	0	0	0	0	0	0	0	0	0	0	0	0	0	0
	69	0	0	0	0	0	0	0	0	0	0	0	0	0	0	0	0	0	0	0	0	0	0	0	0	0
	70	0	0	0	0	0	0	0	0	0	0	0	0	0	0	0	0	0	0	0	0	0	0	0	0	0
	71	0	0	0	0	0	0	0	0	0	0	0	0	0	0	0	0	0	0	0	0	0	0	0	0	0
	72	0	0	0	0	0	0	0	0	0	0	0	0	0	0	0	0	0	0	0	0	0	0	0	0	0
	73	0	0	0	0	0	0	0	0	0	0	0	0	0	0	0	0	0	0	0	0	0	0	0	0	0
	74	0	0	0	0	0	0	0	0	0	0	0	0	0	0	0	0	0	0	0	0	0	0	0	0	0
	75	0	0	0	0	0	0	0	0	0	0	0	0	0	0	0	0	0	0	0	0	0	0	0	0	0
	76	0	0	0	0	0	0	0	0	0	0	0	0	0	0	0	0	0	0	0	0	0	0	0	0	0
	77	0	0	0	0	0	0	0	0	0	0	0	0	0	0	0	0	0	0	0	0	0	0	0	0	0
	78	0	0	0	0	0	0	0	0	0	0	0	0	0	0	0	0	0	0	0	0	0	0	0	0	0
	79	0	0	0	0	0	0	0	0	0	0	0	0	0	0	0	0	0	0	0	0	0	0	0	0	0
	80	0	0	0	0	0	0	0	0	0	0	0	0	0	0	0	0	0	0	0	0	0	0	0	0	0
	81	0	0	0	0	0	0	0	0	0	0	0	0	0	0	0	0	0	0	0	0	0	0	0	0	0
	82	0	0	0	0	0	0	0	0	0	0	0	0	0	0	0	0	0	0	0	0	0	0	0	0	0
	83	0	0	0	0	0	0	0	0	0	0	0	0	0	0	0	0	0	0	0	0	0	0	0	0	0
	84	0	0	0	0	0	0	0	0	0	0	0	0	0	0	0	0	0	0	0	0	0	0	0	0	0
	85	0	0	0	0	0	0	0	0	0	0	0	0	0	0	0	0	0	0	0	0	0	0	0	0	0
	86	0	0	0	0	0	0	0	0	0	0	0	0	0	0	0	0	0	0	0	0	0	0	0	0	0
	87	0	0	0	0	0	0	0	0	0	0	0	0	0	0	0	0	0	0	0	0	0	0	0	0	0
	88	0	0	0	0	0	0	0	0	0	0	0	0	0	0	0	0	0	0	0	0	0	0	0	0	0
	89	0	0	0	0	0	0	0	0	0	0	0	0	0	0	0	0	0	0	0	0	0	0	0	0	0
	90	0	0	0	0	0	0	0	0	0	0	0	0	0	0	0	0	0	0	0	0	0	0	0	0	0
	91	0	0	0	0	0	0	0	0	0	0	0	0	0	0	0	0	0	0	0	0	0	0	0	0	0
	92	0	0	0	0	0	0	0	0	0	0	0	0	0	0	0	0	0	0	0	0	0	0	0	0	0
	93	0	0	0	0	0	0	0	0	0	0	0	0	0	0	0	0	0	0	0	0	0	0	0	0	0
	94	0	0	0	0	0	0	0	0	0	0	0	0	0	0	0	0	0	0	0	0	0	0	0	0	0
	95	0	0	0	0	0	0	0	0	0	0	0	0	0	0	0	0	0	0	0	0	0	0	0	0	0
	96	0	0	0	0	0	0	0	0	0	0	0	0	0	0	0	0	0	0	0	0	0	0	0	0	0
	97	0	0	0	0	0	0	0	0	0	0	0	0	0	0	0	0	0	0	0	0	0	0	0	0	0
	98	0	0	0	0	0	0	0	0	0	0	0	0	0	0	0	0	0	0	0	0	0	0	0	0	0
	99	0	0	0	0	0	0	0	0	0	0	0	0	0	0	0	0	0	0	0	0	0	0	0	0	0
	100	0	0	0	0	0	0	0	0	0	0	0	0	0	0	0	0	0	0	0	0	0	0	0	0	0
	101	0	0	0	0	0	0	0	0	0	0	0	0	0	0	0	0	0	0	0	0	0	0	0	0	0
	102	0	0	0	0	0	0	0	0	0	0	0	0	0	0	0	0	0	0	0	0	0	0	0	0	0
	103	0	0	0	0	0	0	0	0	0	0	0	0	0	0	0	0	0	0	0	0	0	0	0	0	0
	104	0	0	0	0	0	0	0	0	0	0	0	0	0	0	0	0	0	0	0	0	0	0	0	0	0
	105	0	0	0	0	0	0	0	0	0	0	0	0	0	0	0	0	0	0	0	0	0	0	0	0	0
	106	0	0	0	0	0	0	0	0	0	0	0	0	0	0	0	0	0	0	0	0	0	0	0	0	0
	107	0	0	0	0	0	0	0	0	0	0	0	0	0	0	0	0	0	0	0	0	0	0	0	0	0
	108	0	0	0	0	0	0	0	0	0	0	0	0	0	0	0	0	0	0	0	0	0	0	0	0	0
	109	0	0	0	0	0	0	0	0	0	0	0	0	0	0	0	0	0	0	0	0	0	0	0	0	0
	110	0	0	0	0	0	0	0	0	0	0	0	0	0	0	0	0	0	0	0	0	0	0	0	0	0
	111	0	0	0	0	0	0	0	0	0	0	0	0	0	0	0	0	0	0	0	0	0	0	0	0	0
	112	0	0	0	0	0	0	0	0	0	0	0	0	0	0	0	0	0	0	0	0	0	0	0	0	0
	113	0	0	0	0	0	0	0	0	0	0	0	0	0	0	0	0	0	0	0	0	0	0	0	0	0
	114	0	0	0	0	0	0	0	0	0	0	0	0	0	0	0	0	0	0	0	0	0	0	0	0	0
	115	0	0	0	0	0	0	0	0	0	0	0	0	0	0	0	0	0	0	0	0	0	0	0	0	0
	116	0	0	0	0	0	0	0	0	0	0	0	0	0	0	0	0	0	0	0	0	0	0	0	0	0
	117	0	0	0	0	0	0	0	0	0	0	0	0	0	0	0	0	0	0	0	0	0	0	0	0	0
	118	0	0	0	0	0	0	0	0	0	0	0	0	0	0	0	0	0	0	0	0	0	0	0	0	0
	119	0	0	0	0	0	0	0	0	0	0	0	0	0	0	0	0	0	0	0	0	0	0	0	0	0
	120	0	0	0	0	0	0	0	0	0	0	0	0	0	0	0	0	0	0	0	0	0	0	0	0	0
	121	0	0	0	0	0	0	0	0	0	0	0	0	0	0	0	0	0	0	0	0	0	0	0	0	0
	122	0	0	0	0	0	0	0	0	0	0	0	0	0	0	0	0	0	0	0	0	0	0	0	0	0
	123	0	0	0	0	0	0	0	0	0	0	0	0	0	0	0	0	0	0	0	0	0	0	0	0	0
	124	0	0	0	0	0	0	0	0	0	0	0	0	0	0	0	0	0	0	0	0	0	0	0	0	0
	125	0	0	0	0	0	0	0	0	0	0	0	0	0	0	0	0	0	0	0	0	0	0	0	0	0
	126	0	0	0	0	0	0	0	0	0	0	0	0	0	0	0	0	0	0	0	0	0	0	0	0	0
	127	0	0	0	0	0	0	0	0	0	0	0	0	0	0	0	0	0	0	0	0	0	0	0	0	0
	128	0	0	0	0	0	0	0	0	0	0	0	0	0	0	0	0	0	0	0	0	0	0	0	0	0
	129	0	0	0	0	0	0	0	0	0	0	0	0	0	0	0	0	0	0	0	0	0	0	0	0	0
	130	0	0	0	0	0	0	0	0	0	0	0	0	0	0	0	0	0	0	0	0	0	0	0	0	0
	131	0	0	0	0	0	0	0	0	0	0	0	0	0	0	0	0	0	0	0	0	0	0	0	0	0
	132	0	0	0	0	0	0	0	0	0	0	0	0	0	0	0	0	0	0	0	0	0	0	0	0	0
	133	0	0	0	0	0	0	0	0	0	0	0	0	0	0	0	0	0	0	0	0	0	0	0	0	0
	134	0	0	0	0	0	0	0	0	0	0	0	0	0	0	0	0	0	0	0	0	0	0	0	0	0
	135	0	0	0	0	0	0	0	0	0	0	0	0	0	0	0	0	0	0	0	0	0	0	0	0	0
	136	0	0	0	0	0	0	0	0	0	0	0	0	0	0	0	0	0	0	0	0	0	0	0	0	0
	137	0	0	0	0	0	0	0	0	0	0	0	0	0	0	0	0	0	0	0	0	0	0	0	0	0
	138	0	0	0	0	0	0	0	0	0	0	0	0	0	0	0	0	0	0	0	0	0	0	0	0	0
	139	0	0	0	0	0	0	0	0	0	0	0	0	0	0	0	0	0	0	0	0	0	0	0	0	0
	140	0	0	0	0	0	0	0	0	0	0	0	0	0	0	0	0	0	0	0	0	0	0	0	0	0
	141	0	0	0	0	0	0	0	0	0	0	0	0	0	0	0	0	0	0	0	0	0	0	0	0	0
	142	0	0	0	0	0	0	0	0	0	0	0	0	0	0	0	0	0	0	0	0	0	0	0	0	0
	143	0	0	0	0	0	0	0	0	0	0	0	0	0	0	0	0	0	0	0	0	0	0	0	0	0
	144	0	0	0	0	0	0	0	0	0	0	0	0	0	0	0	0	0	0	0	0	0	0	0	0	0
	145	0	0	0	0	0	0	0	0	0	0	0	0	0	0	0	0	0	0	0	0	0	0	0	0	0
	146	0	0	0	0	0	0	0	0	0	0	0	0	0	0	0	0	0	0	0	0	0	0	0	0	0
	147	0	0	0	0	0	0	0	0	0	0	0	0	0	0	0	0	0	0	0	0	0	0	0	0	0
	148	0	0	0	0	0	0	0	0	0	0	0	0	0	0	0	0	0	0	0	0	0	0	0	0	0
	149	0	0	0	0	0	0	0	0	0	0	0	0	0	0	0	0	0	0	0	0	0	0	0	0	0
	150	0	0	0	0	0	0	0	0	0	0	0	0	0	0	0	0	0	0	0	0	0	0	0	0	0
	151	0	0	0	0	0	0	0	0	0	0	0	0	0	0	0	0	0	0	0	0	0	0	0	0	0
	152	0	0	0	0	0	0	0	0	0	0	0	0	0	0	0	0	0	0	0	0	0	0	0	0	0
	153	0	0	0	0	0	0	0	0	0	0	0	0	0	0	0	0	0	0	0	0	0	0	0	0	0
	154	0	0	0	0	0	0	0	0	0	0	0	0	0	0	0	0	0	0	0	0	0	0	0	0	0
	155	0	0	0	0	0	0	0	0	0	0	0	0	0	0	0	0	0	0	0	0	0	0	0	0	0
	156	0	0	0	0	0	0	0	0	0	0	0	0	0	0	0	0	0	0	0	0	0	0	0	0	0
	157	0	0	0	0	0	0	0	0	0	0	0	0	0	0	0	0	0	0	0	0	0	0	0	0	0
	158	0	0	0	0	0	0	0	0	0	0	0	0	0	0	0	0	0	0	0	0	0	0	0	0	0
	159	0	0	0	0	0	0	0	0	0	0	0	0	0	0	0	0	0	0	0	0	0	0	0	0	0
	160	0	0	0	0	0	0	0	0	0	0	0	0	0	0	0	0	0	0	0	0	0	0	0	0	0
	161	0	0	0	0	0	0	0	0	0	0	0	0	0	0	0	0	0	0	0	0	0	0	0	0	0
	162	0	0	0	0	0	0	0	0	0	0	0	0	0	0	0	0	0	0	0	0	0	0	0	0	0
	163	0	0	0	0	0	0	0	0	0	0	0	0	0	0	0	0	0	0	0	0	0	0	0	0	0
	164	0	0	0	0	0	0	0	0	0	0	0	0	0	0	0	0	0	0	0	0	0	0	0	0	0
	165	0	0	0	0	0	0	0	0	0	0	0	0	0	0	0	0	0	0	0	0	0	0	0	0	0
	166	0	0	0	0	0	0	0	0	0	0	0	0	0	0	0	0	0	0	0	0	0	0	0	0	0
	167	0	0	0	0	0	0	0	0	0	0	0	0	0	0	0	0	0	0	0	0	0	0	0	0	0
	168	0	0	0	0	0	0	0	0	0	0	0	0	0	0	0	0	0	0	0	0	0	0	0	0	0
	169	0	0	0	0	0	0	0	0	0	0	0	0	0	0	0	0	0	0	0	0	0	0	0	0	0
	170	0	0	0	0	0	0	0	0	0	0	0	0	0	0	0	0	0	0	0	0	0	0	0	0	0
	171	0	0	0	0	0	0	0	0	0	0	0	0	0	0	0	0	0	0	0	0	0	0	0	0	0
	172	0	0	0	0	0	0	0	0	0	0	0	0	0	0	0	0	0	0	0	0	0	0	0	0	0
	173	0	0	0	0	0	0	0	0	0	0	0	0	0	0	0	0	0	0	0	0	0	0	0	0	0
	174	0	0	0	0	0	0	0	0	0	0	0	0	0	0	0	0	0	0	0	0	0	0	0	0	0
	175	0	0	0	0	0	0	0	0	0	0	0	0	0	0	0	0	0	0	0	0	0	0	0	0	0
	176	0	0	0	0	0	0	0	0	0	0	0	0	0	0	0	0	0	0	0	0	0	0	0	0	0
	177	0	0	0	0	0	0	0	0	0	0	0	0	0	0	0	0	0	0	0	0	0	0	0	0	0
	178	0	0	0	0	0	0	0	0	0	0	0	0	0	0	0	0	0	0	0	0	0	0	0	0	0
	179	0	0	0	0	0	0	0	0	0	0	0	0	0	0	0	0	0	0	0	0	0	0	0	0	0
	180	0	0	0	0	0	0	0	0	0	0	0	0	0	0	0	0	0	0	0	0	0	0	0	0	0
	181	0	0	0	0	0	0	0	0	0	0	0	0	0	0	0	0	0	0	0	0	0	0	0	0	0
	182	0	0	0	0	0	0	0	0	0	0	0	0	0	0	0	0	0	0	0	0	0	0	0	0	0
	183	0	0	0	0	0	0	0	0	0	0	0	0	0	0	0	0	0	0	0	0	0	0	0	0	0
	184	0	0	0	0	0	0	0	0	0	0	0	0	0	0	0	0	0	0	0	0	0	0	0	0	0
	185	0	0	0	0	0	0	0	0	0	0	0	0	0	0	0	0	0	0	0	0	0	0	0	0	0
	186	0	0	0	0	0	0	0	0	0	0	0	0	0	0	0	0	0	0	0	0	0	0	0	0	0
	187	0	0	0	0	0	0	0	0	0	0	0	0	0	0	0	0	0	0	0	0	0	0	0	0	0
	188	0	0	0	0	0	0	0	0	0	0	0	0	0	0	0	0	0	0	0	0	0	0	0	0	0
	189	0	0	0	0	0	0	0	0	0	0	0	0	0	0	0	0	0	0	0	0	0	0	0	0	0
	190	0	0	0	0	0	0	0	0	0	0	0	0	0	0	0	0	0	0	0	0	0	0	0	0	0
	191	0	0	0	0	0	0	0	0	0	0	0	0	0	0	0	0	0	0	0	0	0	0	0	0	0
	192	0	0	0	0	0	0	0	0	0	0	0	0	0	0	0	0	0	0	0	0	0	0	0	0	0
	193	0	0	0	0	0	0	0	0	0	0	0	0	0	0	0	0	0	0	0	0	0	0	0	0	0
	194	0	0	0	0	0	0	0	0	0	0	0	0	0	0	0	0	0	0	0	0	0	0	0	0	0
	195	0	0	0	0	0	0	0	0	0	0	0	0	0	0	0	0	0	0	0	0	0	0	0	0	0
	196	0	0	0	0	0	0	0	0	0	0	0	0	0	0	0	0	0	0	0	0	0	0	0	0	0
	197	0	0	0	0	0	0	0	0	0	0	0	0	0	0	0	0	0	0	0	0	0	0	0	0	0
	198	0	0	0	0	0	0	0	0	0	0	0	0	0	0	0	0	0	0	0	0	0	0	0	0	0
	199	0	0	0	0	0	0	0	0	0	0	0	0	0	0	0	0	0	0	0	0	0	0	0	0	0
	200	0	0	0	0	0	0	0	0	0	0	0	0	0	0	0	0	0	0	0	0	0	0	0	0	0
	201	0	0	0	0	0	0	0	0	0	0	0	0	0	0	0	0	0	0	0	0	0	0	0	0	0
	202	0	0	0	0	0	0	0	0	0	0	0	0	0	0	0	0	0	0	0	0	0	0	0	0	0
	203	0	0	0	0	0	0	0	0	0	0	0	0	0	0	0	0	0	0	0	0	0	0	0	0	0
	204	0	0	0	0	0	0	0	0	0	0	0	0	0	0	0	0	0	0	0	0	0	0	0	0	0
	205	0	0	0	0	0	0	0	0	0	0	0	0	0	0	0	0	0	0	0	0	0	0	0	0	0
	206	0	0	0	0	0	0	0	0	0	0	0	0	0	0	0	0	0	0	0	0	0	0	0	0	0
	207	0	0	0	0	0	0	0	0	0	0	0	0	0	0	0	0	0	0	0	0	0	0	0	0	0
	208	0	0	0	0	0	0	0	0	0	0	0	0	0	0	0	0	0	0	0	0	0	0	0	0	0
	209	0	0	0	0	0	0	0	0	0	0	0	0	0	0	0	0	0	0	0	0	0	0	0	0	0
	210	0	0	0	0	0	0	0	0	0	0	0	0	0	0	0	0	0	0	0	0	0	0	0	0	0
	211	0	0	0	0	0	0	0	0	0	0	0	0	0	0	0	0	0	0	0	0	0	0	0	0	0
	212	0	0	0	0	0	0	0	0	0	0	0	0	0	0	0	0	0	0	0	0	0	0	0	0	0
	213	0	0	0	0	0	0	0	0	0	0	0	0	0	0	0	0	0	0	0	0	0	0	0	0	0
	214	0	0	0	0	0	0	0	0	0	0	0	0	0	0	0	0	0	0	0	0	0	0	0	0	0
	215	0	0	0	0	0	0	0	0	0	0	0	0	0	0	0	0	0	0	0	0	0	0	0	0	0
	216	0	0	0	0	0	0	0	0	0	0	0	0	0	0	0	0	0	0	0	0	0	0	0	0	0
	217	0	0	0	0	0	0	0	0	0	0	0	0	0	0	0	0	0	0	0	0	0	0	0	0	0
	218	0	0	0	0	0	0	0	0	0	0	0	0	0	0	0	0	0	0	0	0	0	0	0	0	0
	219	0	0	0	0	0	0	0	0	0	0	0	0	0	0	0	0	0	0	0	0	0	0	0	0	0
	220	0	0	0	0	0	0	0	0	0	0	0	0	0	0	0	0	0	0	0	0	0	0	0	0	0
	221	0	0	0	0	0	0	0	0	0	0	0	0	0	0	0	0	0	0	0	0	0	0	0	0	0
	222	0	0	0	0	0	0	0	0	0	0	0	0	0	0	0	0	0	0	0	0	0	0	0	0	0
	223	0	0	0	0	0	0	0	0	0	0	0	0	0	0	0	0	0	0	0	0	0	0	0	0	0
	224	0	0	0	0	0	0	0	0	0	0	0	0	0	0	0	0	0	0	0	0	0	0	0	0	0
	225	0	0	0	0	0	0	0	0	0	0	0	0	0	0	0	0	0	0	0	0	0	0	0	0	0
	226	0	0	0	0	0	0	0	0	0	0	0	0	0	0	0	0	0	0	0	0	0	0	0	0	0
	227	0	0	0	0	0	0	0	0	0	0	0	0	0	0	0	0	0	0	0	0	0	0	0	0	0
	228	0	0	0	0	0	0	0	0	0	0	0	0	0	0	0	0	0	0	0	0	0	0	0	0	0
	229	0	0	0	0	0	0	0	0	0	0	0	0	0	0	0	0	0	0	0	0	0	0	0	0	0
	230	0	0	0	0	0	0	0	0	0	0	0	0	0	0	0	0	0	0	0	0	0	0	0	0	0
	231	0	0	0	0	0	0	0	0	0	0	0	0	0	0	0	0	0	0	0	0	0	0	0	0	0
	232	0	0	0	0	0	0	0	0	0	0	0	0	0	0	0	0	0	0	0	0	0	0	0	0	0
	233	0	0	0	0	0	0	0	0	0	0	0	0	0	0	0	0	0	0	0	0	0	0	0	0	0
	234	0	0	0	0	0	0	0	0	0	0	0	0	0	0	0	0	0	0	0	0	0	0	0	0	0
	235	0	0	0	0	0	0	0	0	0	0	0	0	0	0	0	0	0	0	0	0	0	0	0	0	0
	236	0	0	0	0	0	0	0	0	0	0	0	0	0	0	0	0	0	0	0	0	0	0	0	0	0
	237	0	0	0	0	0	0	0	0	0	0	0	0	0	0	0	0	0	0	0	0	0	0	0	0	0
	238	0	0	0	0	0	0	0	0	0	0	0	0	0	0	0	0	0	0	0	0	0	0	0	0	0
	239	0	0	0	0	0	0	0	0	0	0	0	0	0	0	0	0	0	0	0	0	0	0	0	0	0
	240	0	0	0	0	0	0	0	0	0	0	0	0	0	0	0	0	0	0	0	0	0	0	0	0	0
	241	0	0	0	0	0	0	0	0	0	0	0	0	0	0	0	0	0	0	0	0	0	0	0	0	0
	242	0	0	0	0	0	0	0	0	0	0	0	0	0	0	0	0	0	0	0	0	0	0	0	0	0
	243	0	0	0	0	0	0	0	0	0	0	0	0	0	0	0	0	0	0	0	0	0	0	0	0	0
	244	0	0	0	0	0	0	0	0	0	0	0	0	0	0	0	0	0	0	0	0	0	0	0	0	0
	245	0	0	0	0	0	0	0	0	0	0	0	0	0	0	0	0	0	0	0	0	0	0	0	0	0
	246	0	0	0	0	0	0	0	0	0	0	0	0	0	0	0	0	0	0	0	0	0	0	0	0	0
	247	0	0	0	0	0	0	0	0	0	0	0	0	0	0	0	0	0	0	0	0	0	0	0	0	0
	248	0	0	0	0	0	0	0	0	0	0	0	0	0	0	0	0	0	0	0	0	0	0	0	0	0
	249	0	0	0	0	0	0	0	0	0	0	0	0	0	0	0	0	0	0	0	0	0	0	0	0	0
	250	0	0	0	0	0	0	0	0	0	0	0	0	0	0	0	0	0	0	0	0	0	0	0	0	0
	251	0	0	0	0	0	0	0	0	0	0	0	0	0	0	0	0	0	0	0	0	0	0	0	0	0
	252	0	0	0	0	0	0	0	0	0	0	0	0	0	0	0	0	0	0	0	0	0	0	0	0	0
	253	0	0	0	0	0	0	0	0	0	0	0	0	0	0	0	0	0	0	0	0	0	0	0	0	0
	254	0	0	0	0	0	0	0	0	0	0	0	0	0	0	0	0	0	0	0	0	0	0	0	0	0
	255	0	0	0	0	0	0	0	0	0	0	0	0	0	0	0	0	0	0	0	0	0	0	0	0	0
	256	0	0	0	0	0	0	0	0	0	0	0	0	0	0	0	0	0	0	0	0	0	0	0	0	0
	257	0	0	0	0	0	0	0	0	0	0	0	0	0	0	0	0	0	0	0	0	0	0	0	0	0
	258	0	0	0	0	0	0	0	0	0	0	0	0	0	0	0	0	0	0	0	0	0	0	0	0	0
	259	0	0	0	0	0	0	0	0	0	0	0	0	0	0	0	0	0	0	0	0	0	0	0	0	0
	260	0	0	0	0	0	0	0	0	0	0	0	0	0	0	0	0	0	0	0	0	0	0	0	0	0
	261	0	0	0	0	0	0	0	0	0	0	0	0	0	0	0	0	0	0	0	0	0	0	0	0	0
	262	0	0	0	0	0	0	0	0	0	0	0	0	0	0	0	0	0	0	0	0	0	0	0	0	0
	263	0	0	0	0	0	0	0	0	0	0	0	0	0	0	0	0	0	0	0	0	0	0	0	0	0
	264	0	0	0	0	0	0	0	0	0	0	0	0	0	0	0	0	0	0	0	0	0	0	0	0	0
	265	0	0	0	0	0	0	0	0	0	0	0	0	0	0	0	0	0	0	0	0	0	0	0	0	0
	266	0	0	0	0	0	0	0	0	0	0	0	0	0	0	0	0	0	0	0	0	0	0	0	0	0
	267	0	0	0	0	0	0	0	0	0	0	0	0	0	0	0	0	0	0	0	0	0	0	0	0	0
	268	0	0	0	0	0	0	0	0	0	0	0	0	0	0	0	0	0	0	0	0	0	0	0	0	0
	269	0	0	0	0	0	0	0	0	0	0	0	0	0	0	0	0	0	0	0	0	0	0	0	0	0
	270	0	0	0	0	0	0	0	0	0	0	0	0	0	0	0	0	0	0	0	0	0	0	0	0	0
	271	0	0	0	0	0	0	0	0	0	0	0	0	0	0	0	0	0	0	0	0	0	0	0	0	0
	272	0	0	0	0	0	0	0	0	0	0	0	0	0	0	0	0	0	0	0	0	0	0	0	0	0
	273	0	0	0	0	0	0	0	0	0	0	0	0	0	0	0	0	0	0	0	0	0	0	0	0	0
	274	0	0	0	0	0	0	0	0	0	0	0	0	0	0	0	0	0	0	0	0	0	0	0	0	0
	275	0	0	0	0	0	0	0	0	0	0	0	0	0	0	0	0	0	0	0	0	0	0	0	0	0
	276	0	0	0	0	0	0	0	0	0	0	0	0	0	0	0	0	0	0	0	0	0	0	0	0	0
	277	0	0	0	0	0	0	0	0	0	0	0	0	0	0	0	0	0	0	0	0	0	0	0	0	0
	278	0	0	0	0	0	0	0	0	0	0	0	0	0	0	0	0	0	0	0	0	0	0	0	0	0
	279	0	0	0	0	0	0	0	0	0	0	0	0	0	0	0	0	0	0	0	0	0	0	0	0	0
	280	0	0	0	0	0	0	0	0	0	0	0	0	0	0	0	0	0	0	0	0	0	0	0	0	0
	281	0	0	0	0	0	0	0	0	0	0	0	0	0	0	0	0	0	0	0	0	0	0	0	0	0
	282	0	0	0	0	0	0	0	0	0	0	0	0	0	0	0	0	0	0	0	0	0	0	0	0	0
	283	0	0	0	0	0	0	0	0	0	0	0	0	0	0	0	0	0	0	0	0	0	0	0	0	0
	284	0	0	0	0	0	0	0	0	0	0	0	0	0	0	0	0	0	0	0	0	0	0	0	0	0
	285	0	0	0	0	0	0	0	0	0	0	0	0	0	0	0	0	0	0	0	0	0	0	0	0	0
	286	0	0	0	0	0	0	0	0	0	0	0	0	0	0	0	0	0	0	0	0	0	0	0	0	0
	287	0	0	0	0	0	0	0	0	0	0	0	0	0	0	0	0	0	0	0	0	0	0	0	0	0
	288	0	0	0	0	0	0	0	0	0	0	0	0	0	0	0	0	0	0	0	0	0	0	0	0	0
	289	0	0	0	0	0	0	0	0	0	0	0	0	0	0	0	0	0	0	0	0	0	0	0	0	0
	290	0	0	0	0	0	0	0	0	0	0	0	0	0	0	0	0	0	0	0	0	0	0	0	0	0
	291	0	0	0	0	0	0	0	0	0	0	0	0	0	0	0	0	0	0	0	0	0	0	0	0	0
	292	0	0	0	0	0	0	0	0	0	0	0	0	0	0	0	0	0	0	0	0	0	0	0	0	0
	293	0	0	0	0	0	0	0	0	0	0	0	0	0	0	0	0	0	0	0	0	0	0	0	0	0
	294	0	0	0	0	0	0	0	0	0	0	0	0	0	0	0	0	0	0	0	0	0	0	0	0	0
	295	0	0	0	0	0	0	0	0	0	0	0	0	0	0	0	0	0	0	0	0	0	0	0	0	0
	296	0	0	0	0	0	0	0	0	0	0	0	0	0	0	0	0	0	0	0	0	0	0	0	0	0
	297	0	0	0	0	0	0	0	0	0	0	0	0	0	0	0	0	0	0	0	0	0	0	0	0	0
	298	0	0	0	0	0	0	0	0	0	0	0	0	0	0	0	0	0	0	0	0	0	0	0	0	0
	299	0	0	0	0	0	0	0	0	0	0	0	0	0	0	0	0	0	0	0	0	0	0	0	0	0
	300	0	0	0	0	0	0	0	0	0	0	0	0	0	0	0	0	0	0	0	0	0	0	0	0	0
	301	0	0	0	0	0	0	0	0	0	0	0	0	0	0	0	0	0	0	0	0	0	0	0	0	0
	302	0	0	0	0	0	0	0	0	0	0	0	0	0	0	0	0	0	0	0	0	0	0	0	0	0
	303	0	0	0	0	0	0	0	0	0	0	0	0	0	0	0	0	0	0	0	0	0	0	0	0	0
	304	0	0	0	0	0	0	0	0	0	0	0	0	0	0	0	0	0	0	0	0	0	0	0	0	0
	305	0	0	0	0	0	0	0	0	0	0	0	0	0	0	0	0	0	0	0	0	0	0	0	0	0
	306	0	0	0	0	0	0	0	0	0	0	0	0	0	0	0	0	0	0	0	0	0	0	0	0	0
	307	0	0	0	0	0	0	0	0	0	0	0	0	0	0	0	0	0	0	0	0	0	0	0	0	0
	308	0	0	0	0	0	0	0	0	0	0	0	0	0	0	0	0	0	0	0	0	0	0	0	0	0
	309	0	0	0	0	0	0	0	0	0	0	0	0	0	0	0	0	0	0	0	0	0	0	0	0	0
	310	0	0	0	0	0	0	0	0	0	0	0	0	0	0	0	0	0	0	0	0	0	0	0	0	0
	311	0	0	0	0	0	0	0	0	0	0	0	0	0	0	0	0	0	0	0	0	0	0	0	0	0
	312	0	0	0	0	0	0	0	0	0	0	0	0	0	0	0	0	0	0	0	0	0	0	0	0	0
	313	0	0	0	0	0	0	0	0	0	0	0	0	0	0	0	0	0	0	0	0	0	0	0	0	0
	314	0	0	0	0	0	0	0	0	0	0	0	0	0	0	0	0	0	0	0	0	0	0	0	0	0
	315	0	0	0	0	0	0	0	0	0	0	0	0	0	0	0	0	0	0	0	0	0	0	0	0	0
	316	0	0	0	0	0	0	0	0	0	0	0	0	0	0	0	0	0	0	0	0	0	0	0	0	0
	317	0	0	0	0	0	0	0	0	0	0	0	0	0	0	0	0	0	0	0	0	0	0	0	0	0
	318	0	0	0	0	0	0	0	0	0	0	0	0	0	0	0	0	0	0	0	0	0	0	0	0	0
	319	0	0	0	0	0	0	0	0	0	0	0	0	0	0	0	0	0	0	0	0	0	0	0	0	0
	320	0	0	0	0	0	0	0	0	0	0	0	0	0	0	0	0	0	0	0	0	0	0	0	0	0
	321	0	0	0	0	0	0	0	0	0	0	0	0	0	0	0	0	0	0	0	0	0	0	0	0	0
	322	0	0	0	0	0	0	0	0	0	0	0	0	0	0	0	0	0	0	0	0	0	0	0	0	0
	323	0	0	0	0	0	0	0	0	0	0	0	0	0	0	0	0	0	0	0	0	0	0	0	0	0
	324	0	0	0	0	0	0	0	0	0	0	0	0	0	0	0	0	0	0	0	0	0	0	0	0	0
	325	0	0	0	0	0	0	0	0	0	0	0	0	0	0	0	0	0	0	0	0	0	0	0	0	0
	326	0	0	0	0	0	0	0	0	0	0	0	0	0	0	0	0	0	0	0	0	0	0	0	0	0
	327	0	0	0	0	0	0	0	0	0	0	0	0	0	0	0	0	0	0	0	0	0	0	0	0	0
	328	0	0	0	0	0	0	0	0	0	0	0	0	0	0	0	0	0	0	0	0	0	0	0	0	0
	329	0	0	0	0	0	0	0	0	0	0	0	0	0	0	0	0	0	0	0	0	0	0	0	0	0
	330	0	0	0	0	0	0	0	0	0	0	0	0	0	0	0	0	0	0	0	0	0	0	0	0	0
	331	0	0	0	0	0	0	0	0	0	0	0	0	0	0	0	0	0	0	0	0	0	0	0	0	0
	332	0	0	0	0	0	0	0	0	0	0	0	0	0	0	0	0	0	0	0	0	0	0	0	0	0
	333	0	0	0	0	0	0	0	0	0	0	0	0	0	0	0	0	0	0	0	0	0	0	0	0	0
	334	0	0	0	0	0	0	0	0	0	0	0	0	0	0	0	0	0	0	0	0	0	0	0	0	0
	335	0	0	0	0	0	0	0	0	0	0	0	0	0	0	0	0	0	0	0	0	0	0	0	0	0
	336	0	0	0	0	0	0	0	0	0	0	0	0	0	0	0	0	0	0	0	0	0	0	0	0	0
	337	0	0	0	0	0	0	0	0	0	0	0	0	0	0	0	0	0	0	0	0	0	0	0	0	0
	338	0	0	0	0	0	0	0	0	0	0	0	0	0	0	0	0	0	0	0	0	0	0	0	0	0
	339	0	0	0	0	0	0	0	0	0	0	0	0	0	0	0	0	0	0	0	0	0	0	0	0	0
	340	0	0	0	0	0	0	0	0	0	0	0	0	0	0	0	0	0	0	0	0	0	0	0	0	0
	341	0	0	0	0	0	0	0	0	0	0	0	0	0	0	0	0	0	0	0	0	0	0	0	0	0
	342	0	0	0	0	0	0	0	0	0	0	0	0	0	0	0	0	0	0	0	0	0	0	0	0	0
	343	0	0	0	0	0	0	0	0	0	0	0	0	0	0	0	0	0	0	0	0	0	0	0	0	0
	344	0	0	0	0	0	0	0	0	0	0	0	0	0	0	0	0	0	0	0	0	0	0	0	0	0
	345	0	0	0	0	0	0	0	0	0	0	0	0	0	0	0	0	0	0	0	0	0	0	0	0	0
	346	0	0	0	0	0	0	0	0	0	0	0	0	0	0	0	0	0	0	0	0	0	0	0	0	0
	347	0	0	0	0	0	0	0	0	0	0	0	0	0	0	0	0	0	0	0	0	0	0	0	0	0
	348	0	0	0	0	0	0	0	0	0	0	0	0	0	0	0	0	0	0	0	0	0	0	0	0	0
	349	0	0	0	0	0	0	0	0	0	0	0	0	0	0	0	0	0	0	0	0	0	0	0	0	0
	350	0	0	0	0	0	0	0	0	0	0	0	0	0	0	0	0	0	0	0	0	0	0	0	0	0
	351	0	0	0	0	0	0	0	0	0	0	0	0	0	0	0	0	0	0	0	0	0	0	0	0	0
	352	0	0	0	0	0	0	0	0	0	0	0	0	0	0	0	0	0	0	0	0	0	0	0	0	0
	353	0	0	0	0	0	0	0	0	0	0	0	0	0	0	0	0	0	0	0	0	0	0	0	0	0
	354	0	0	0	0	0	0	0	0	0	0	0	0	0	0	0	0	0	0	0	0	0	0	0	0	0
	355	0	0	0	0	0	0	0	0	0	0	0	0	0	0	0	0	0	0	0	0	0	0	0	0	0
	356	0	0	0	0	0	0	0	0	0	0	0	0	0	0	0	0	0	0	0	0	0	0	0	0	0
	357	0	0	0	0	0	0	0	0	0	0	0	0	0	0	0	0	0	0	0	0	0	0	0	0	0
	358	0	0	0	0	0	0	0	0	0	0	0	0	0	0	0	0	0	0	0	0	0	0	0	0	0
	359	0	0	0	0	0	0	0	0	0	0	0	0	0	0	0	0	0	0	0	0	0	0	0	0	0
	360	0	0	0	0	0	0	0	0	0	0	0	0	0	0	0	0	0	0	0	0	0	0	0	0	0
	361	0	0	0	0	0	0	0	0	0	0	0	0	0	0	0	0	0	0	0	0	0	0	0	0	0
	362	0	0	0	0	0	0	0	0	0	0	0	0	0	0	0	0	0	0	0	0	0	0	0	0	0
	363	0	0	0	0	0	0	0	0	0	0	0	0	0	0	0	0	0	0	0	0	0	0	0	0	0
	364	0	0	0	0	0	0	0	0	0	0	0	0	0	0	0	0	0	0	0	0	0	0	0	0	0
	365	0	0	0	0	0	0	0	0	0	0	0	0	0	0	0	0	0	0	0	0	0	0	0	0	0
	366	0	0	0	0	0	0	0	0	0	0	0	0	0	0	0	0	0	0	0	0	0	0	0	0	0
	367	0	0	0	0	0	0	0	0	0	0	0	0	0	0	0	0	0	0	0	0	0	0	0	0	0
	368	0	0	0	0	0	0	0	0	0	0	0	0	0	0	0	0	0	0	0	0	0	0	0	0	0
	369	0	0	0	0	0	0	0	0	0	0	0	0	0	0	0	0	0	0	0	0	0	0	0	0	0
	370	0	0	0	0	0	0	0	0	0	0	0	0	0	0	0	0	0	0	0	0	0	0	0	0	0
	371	0	0	0	0	0	0	0	0	0	0	0	0	0	0	0	0	0	0	0	0	0	0	0	0	0
	372	0	0	0	0	0	0	0	0	0	0	0	0	0	0	0	0	0	0	0	0	0	0	0	0	0
	373	0	0	0	0	0	0	0	0	0	0	0	0	0	0	0	0	0	0	0	0	0	0	0	0	0
	374	0	0	0	0	0	0	0	0	0	0	0	0	0	0	0	0	0	0	0	0	0	0	0	0	0
	375	0	0	0	0	0	0	0	0	0	0	0	0	0	0	0	0	0	0	0	0	0	0	0	0	0
	376	0	0	0	0	0	0	0	0	0	0	0	0	0	0	0	0	0	0	0	0	0	0	0	0	0
	377	0	0	0	0	0	0	0	0	0	0	0	0	0	0	0	0	0	0	0	0	0	0	0	0	0
	378	0	0	0	0	0	0	0	0	0	0	0	0	0	0	0	0	0	0	0	0	0	0	0	0	0
	379	0	0	0	0	0	0	0	0	0	0	0	0	0	0	0	0	0	0	0	0	0	0	0	0	0
	380	0	0	0	0	0	0	0	0	0	0	0	0	0	0	0	0	0	0	0	0	0	0	0	0	0
	381	0	0	0	0	0	0	0	0	0	0	0	0	0	0	0	0	0	0	0	0	0	0	0	0	0
	382	0	0	0	0	0	0	0	0	0	0	0	0	0	0	0	0	0	0	0	0	0	0	0	0	0
	383	0	0	0	0	0	0	0	0	0	0	0	0	0	0	0	0	0	0	0	0	0	0	0	0	0
	384	0	0	0	0	0	0	0	0	0	0	0	0	0	0	0	0	0	0	0	0	0	0	0	0	0
	385	0	0	0	0	0	0	0	0	0	0	0	0	0	0	0	0	0	0	0	0	0	0	0	0	0
	386	0	0	0	0	0	0	0	0	0	0	0	0	0	0	0	0	0	0	0	0	0	0	0	0	0
	387	0	0	0	0	0	0	0	0	0	0	0	0	0	0	0	0	0	0	0	0	0	0	0	0	0
	388	0	0	0	0	0	0	0	0	0	0	0	0	0	0	0	0	0	0	0	0	0	0	0	0	0
	389	0	0	0	0	0	0	0	0	0	0	0	0	0	0	0	0	0	0	0	0	0	0	0	0	0
	390	0	0	0	0	0	0	0	0	0	0	0	0	0	0	0	0	0	0	0	0	0	0	0	0	0
	391	0	0	0	0	0	0	0	0	0	0	0	0	0	0	0	0	0	0	0	0	0	0	0	0	0
	392	0	0	0	0	0	0	0	0	0	0	0	0	0	0	0	0	0	0	0	0	0	0	0	0	0
	393	0	0	0	0	0	0	0	0	0	0	0	0	0	0	0	0	0	0	0	0	0	0	0	0	0
	394	0	0	0	0	0	0	0	0	0	0	0	0	0	0	0	0	0	0	0	0	0	0	0	0	0
	395	0	0	0	0	0	0	0	0	0	0	0	0	0	0	0	0	0	0	0	0	0	0	0	0	0
	396	0	0	0	0	0	0	0	0	0	0	0	0	0	0	0	0	0	0	0	0	0	0	0	0	0
	397	0	0	0	0	0	0	0	0	0	0	0	0	0	0	0	0	0	0	0	0	0	0	0	0	0
	398	0	0	0	0	0	0	0	0	0	0	0	0	0	0	0	0	0	0	0	0	0	0	0	0	0
	399	0	0	0	0	0	0	0	0	0	0	0	0	0	0	0	0	0	0	0	0	0	0	0	0	0
	400	0	0	0	0	0	0	0	0	0	0	0	0	0	0	0	0	0	0	0	0	0	0	0	0	0
	401	0	0	0	0	0	0	0	0	0	0	0	0	0	0	0	0	0	0	0	0	0	0	0	0	0
	402	0	0	0	0	0	0	0	0	0	0	0	0	0	0	0	0	0	0	0	0	0	0	0	0	0
	403	0	0	0	0	0	0	0	0	0	0	0	0	0	0	0	0	0	0	0	0	0	0	0	0	0
	404	0	0	0	0	0	0	0	0	0	0	0	0	0	0	0	0	0	0	0	0	0	0	0	0	0
	405	0	0	0	0	0	0	0	0	0	0	0	0	0	0	0	0	0	0	0	0	0	0	0	0	0
	406	0	0	0	0	0	0	0	0	0	0	0	0	0	0	0	0	0	0	0	0	0	0	0	0	0
	407	0	0	0	0	0	0	0	0	0	0	0	0	0	0	0	0	0	0	0	0	0	0	0	0	0
	408	0	0	0	0	0	0	0	0	0	0	0	0	0	0	0	0	0	0	0	0	0	0	0	0	0
	409	0	0	0	0	0	0	0	0	0	0	0	0	0	0	0	0	0	0	0	0	0	0	0	0	0
	410	0	0	0	0	0	0	0	0	0	0	0	0	0	0	0	0	0	0	0	0	0	0	0	0	0
	411	0	0	0	0	0	0	0	0	0	0	0	0	0	0	0	0	0	0	0	0	0	0	0	0	0
	412	0	0	0	0	0	0	0	0	0	0	0	0	0	0	0	0	0	0	0	0	0	0	0	0	0
	413	0	0	0	0	0	0	0	0	0	0	0	0	0	0	0	0	0	0	0	0	0	0	0	0	0
	414	0	0	0	0	0	0	0	0	0	0	0	0	0	0	0	0	0	0	0	0	0	0	0	0	0
	415	0	0	0	0	0	0	0	0	0	0	0	0	0	0	0	0	0	0	0	0	0	0	0	0	0
	416	0	0	0	0	0	0	0	0	0	0	0	0	0	0	0	0	0	0	0	0	0	0	0	0	0
	417	0	0	0	0	0	0	0	0	0	0	0	0	0	0	0	0	0	0	0	0	0	0	0	0	0
	418	0	0	0	0	0	0	0	0	0	0	0	0	0	0	0	0	0	0	0	0	0	0	0	0	0
	419	0	0	0	0	0	0	0	0	0	0	0	0	0	0	0	0	0	0	0	0	0	0	0	0	0
	420	0	0	0	0	0	0	0	0	0	0	0	0	0	0	0	0	0	0	0	0	0	0	0	0	0
	421	0	0	0	0	0	0	0	0	0	0	0	0	0	0	0	0	0	0	0	0	0	0	0	0	0
	422	0	0	0	0	0	0	0	0	0	0	0	0	0	0	0	0	0	0	0	0	0	0	0	0	0
	423	0	0	0	0	0	0	0	0	0	0	0	0	0	0	0	0	0	0	0	0	0	0	0	0	0
	424	0	0	0	0	0	0	0	0	0	0	0	0	0	0	0	0	0	0	0	0	0	0	0	0	0
	425	0	0	0	0	0	0	0	0	0	0	0	0	0	0	0	0	0	0	0	0	0	0	0	0	0
	426	0	0	0	0	0	0	0	0	0	0	0	0	0	0	0	0	0	0	0	0	0	0	0	0	0
	427	0	0	0	0	0	0	0	0	0	0	0	0	0	0	0	0	0	0	0	0	0	0	0	0	0
	428	0	0	0	0	0	0	0	0	0	0	0	0	0	0	0	0	0	0	0	0	0	0	0	0	0
	429	0	0	0	0	0	0	0	0	0	0	0	0	0	0	0	0	0	0	0	0	0	0	0	0	0
	430	0	0	0	0	0	0	0	0	0	0	0	0	0	0	0	0	0	0	0	0	0	0	0	0	0
	431	0	0	0	0	0	0	0	0	0	0	0	0	0	0	0	0	0	0	0	0	0	0	0	0	0
	432	0	0	0	0	0	0	0	0	0	0	0	0	0	0	0	0	0	0	0	0	0	0	0	0	0
	433	0	0	0	0	0	0	0	0	0	0	0	0	0	0	0	0	0	0	0	0	0	0	0	0	0
	434	0	0	0	0	0	0	0	0	0	0	0	0	0	0	0	0	0	0	0	0	0	0	0	0	0
	435	0	0	0	0	0	0	0	0	0	0	0	0	0	0	0	0	0	0	0	0	0	0	0	0	0
	436	0	0	0	0	0	0	0	0	0	0	0	0	0	0	0	0	0	0	0	0	0	0	0	0	0
	437	0	0	0	0	0	0	0	0	0	0	0	0	0	0	0	0	0	0	0	0	0	0	0	0	0
	438	0	0	0	0	0	0	0	0	0	0	0	0	0	0	0	0	0	0	0	0	0	0	0	0	0
	439	0	0	0	0	0	0	0	0	0	0	0	0	0	0	0	0	0	0	0	0	0	0	0	0	0
	440	0	0	0	0	0	0	0	0	0	0	0	0	0	0	0	0	0	0	0	0	0	0	0	0	0
	441	0	0	0	0	0	0	0	0	0	0	0	0	0	0	0	0	0	0	0	0	0	0	0	0	0
	442	0	0	0	0	0	0	0	0	0	0	0	0	0	0	0	0	0	0	0	0	0	0	0	0	0
	443	0	0	0	0	0	0	0	0	0	0	0	0	0	0	0	0	0	0	0	0	0	0	0	0	0
	444	0	0	0	0	0	0	0	0	0	0	0	0	0	0	0	0	0	0	0	0	0	0	0	0	0
	445	0	0	0	0	0	0	0	0	0	0	0	0	0	0	0	0	0	0	0	0	0	0	0	0	0
	446	0	0	0	0	0	0	0	0	0	0	0	0	0	0	0	0	0	0	0	0	0	0	0	0	0
	447	0	0	0	0	0	0	0	0	0	0	0	0	0	0	0	0	0	0	0	0	0	0	0	0	0
	448	0	0	0	0	0	0	0	0	0	0	0	0	0	0	0	0	0	0	0	0	0	0	0	0	0
	449	0	0	0	0	0	0	0	0	0	0	0	0	0	0	0	0	0	0	0	0	0	0	0	0	0
	450	0	0	0	0	0	0	0	0	0	0	0	0	0	0	0	0	0	0	0	0	0	0	0	0	0
	451	0	0	0	0	0	0	0	0	0	0	0	0	0	0	0	0	0	0	0	0	0	0	0	0	0
	452	0	0	0	0	0	0	0	0	0	0	0	0	0	0	0	0	0	0	0	0	0	0	0	0	0
	453	0	0	0	0	0	0	0	0	0	0	0	0	0	0	0	0	0	0	0	0	0	0	0	0	0
	454	0	0	0	0	0	0	0	0	0	0	0	0	0	0	0	0	0	0	0	0	0	0	0	0	0
	455	0	0	0	0	0	0	0	0	0	0	0	0	0	0	0	0	0	0	0	0	0	0	0	0	0
	456	0	0	0	0	0	0	0	0	0	0	0	0	0	0	0	0	0	0	0	0	0	0	0	0	0
	457	0	0	0	0	0	0	0	0	0	0	0	0	0	0	0	0	0	0	0	0	0	0	0	0	0
	458	0	0	0	0	0	0	0	0	0	0	0	0	0	0	0	0	0	0	0	0	0	0	0	0	0
	459	0	0	0	0	0	0	0	0	0	0	0	0	0	0	0	0	0	0	0	0	0	0	0	0	0
	460	0	0	0	0	0	0	0	0	0	0	0	0	0	0	0	0	0	0	0	0	0	0	0	0	0
	461	0	0	0	0	0	0	0	0	0	0	0	0	0	0	0	0	0	0	0	0	0	0	0	0	0
	462	0	0	0	0	0	0	0	0	0	0	0	0	0	0	0	0	0	0	0	0	0	0	0	0	0
	463	0	0	0	0	0	0	0	0	0	0	0	0	0	0	0	0	0	0	0	0	0	0	0	0	0
	464	0	0	0	0	0	0	0	0	0	0	0	0	0	0	0	0	0	0	0	0	0	0	0	0	0
	465	0	0	0	0	0	0	0	0	0	0	0	0	0	0	0	0	0	0	0	0	0	0	0	0	0
	466	0	0	0	0	0	0	0	0	0	0	0	0	0	0	0	0	0	0	0	0	0	0	0	0	0
	467	0	0	0	0	0	0	0	0	0	0	0	0	0	0	0	0	0	0	0	0	0	0	0	0	0
	468	0	0	0	0	0	0	0	0	0	0	0	0	0	0	0	0	0	0	0	0	0	0	0	0	0
	469	0	0	0	0	0	0	0	0	0	0	0	0	0	0	0	0	0	0	0	0	0	0	0	0	0
	470	0	0	0	0	0	0	0	0	0	0	0	0	0	0	0	0	0	0	0	0	0	0	0	0	0
	471	0	0	0	0	0	0	0	0	0	0	0	0	0	0	0	0	0	0	0	0	0	0	0	0	0
	472	0	0	0	0	0	0	0	0	0	0	0	0	0	0	0	0	0	0	0	0	0	0	0	0	0
	473	0	0	0	0	0	0	0	0	0	0	0	0	0	0	0	0	0	0	0	0	0	0	0	0	0
	474	0	0	0	0	0	0	0	0	0	0	0	0	0	0	0	0	0	0	0	0	0	0	0	0	0
	475	0	0	0	0	0	0	0	0	0	0	0	0	0	0	0	0	0	0	0	0	0	0	0	0	0
	476	0	0	0	0	0	0	0	0	0	0	0	0	0	0	0	0	0	0	0	0	0	0	0	0	0
	477	0	0	0	0	0	0	0	0	0	0	0	0	0	0	0	0	0	0	0	0	0	0	0	0	0
	478	0	0	0	0	0	0	0	0	0	0	0	0	0	0	0	0	0	0	0	0	0	0	0	0	0
	479	0	0	0	0	0	0	0	0	0	0	0	0	0	0	0	0	0	0	0	0	0	0	0	0	0
	480	0	0	0	0	0	0	0	0	0	0	0	0	0	0	0	0	0	0	0	0	0	0	0	0	0
	481	0	0	0	0	0	0	0	0	0	0	0	0	0	0	0	0	0	0	0	0	0	0	0	0	0
	482	0	0	0	0	0	0	0	0	0	0	0	0	0	0	0	0	0	0	0	0	0	0	0	0	0
	483	0	0	0	0	0	0	0	0	0	0	0	0	0	0	0	0	0	0	0	0	0	0	0	0	0
	484	0	0	0	0	0	0	0	0	0	0	0	0	0	0	0	0	0	0	0	0	0	0	0	0	0
	485	0	0	0	0	0	0	0	0	0	0	0	0	0	0	0	0	0	0	0	0	0	0	0	0	0
	486	0	0	0	0	0	0	0	0	0	0	0	0	0	0	0	0	0	0	0	0	0	0	0	0	0
	487	0	0	0	0	0	0	0	0	0	0	0	0	0	0	0	0	0	0	0	0	0	0	0	0	0
	488	0	0	0	0	0	0	0	0	0	0	0	0	0	0	0	0	0	0	0	0	0	0	0	0	0
	489	0	0	0	0	0	0	0	0	0	0	0	0	0	0	0	0	0	0	0	0	0	0	0	0	0
	490	0	0	0	0	0	0	0	0	0	0	0	0	0	0	0	0	0	0	0	0	0	0	0	0	0
	491	0	0	0	0	0	0	0	0	0	0	0	0	0	0	0	0	0	0	0	0	0	0	0	0	0
	492	0	0	0	0	0	0	0	0	0	0	0	0	0	0	0	0	0	0	0	0	0	0	0	0	0
	493	0	0	0	0	0	0	0	0	0	0	0	0	0	0	0	0	0	0	0	0	0	0	0	0	0
	494	0	0	0	0	0	0	0	0	0	0	0	0	0	0	0	0	0	0	0	0	0	0	0	0	0
	495	0	0	0	0	0	0	0	0	0	0	0	0	0	0	0	0	0	0	0	0	0	0	0	0	0
	496	0	0	0	0	0	0	0	0	0	0	0	0	0	0	0	0	0	0	0	0	0	0	0	0	0
	497	0	0	0	0	0	0	0	0	0	0	0	0	0	0	0	0	0	0	0	0	0	0	0	0	0
	498	0	0	0	0	0	0	0	0	0	0	0	0	0	0	0	0	0	0	0	0	0	0	0	0	0
	499	0	0	0	0	0	0	0	0	0	0	0	0	0	0	0	0	0	0	0	0	0	0	0	0	0
	500	0	0	0	0	0	0	0	0	0	0	0	0	0	0	0	0	0	0	0	0	0	0	0	0	0
	501	0	0	0	0	0	0	0	0	0	0	0	0	0	0	0	0	0	0	0	0	0	0	0	0	0
	502	0	0	0	0	0	0	0	0	0	0	0	0	0	0	0	0	0	0	0	0	0	0	0	0	0
	503	0	0	0	0	0	0	0	0	0	0	0	0	0	0	0	0	0	0	0	0	0	0	0	0	0
	504	0	0	0	0	0	0	0	0	0	0	0	0	0	0	0	0	0	0	0	0	0	0	0	0	0
	505	0	0	0	0	0	0	0	0	0	0	0	0	0	0	0	0	0	0	0	0	0	0	0	0	0
	506	0	0	0	0	0	0	0	0	0	0	0	0	0	0	0	0	0	0	0	0	0	0	0	0	0
	507	0	0	0	0	0	0	0	0	0	0	0	0	0	0	0	0	0	0	0	0	0	0	0	0	0
	508	0	0	0	0	0	0	0	0	0	0	0	0	0	0	0	0	0	0	0	0	0	0	0	0	0
	509	0	0	0	0	0	0	0	0	0	0	0	0	0	0	0	0	0	0	0	0	0	0	0	0	0
	510	0	0	0	0	0	0	0	0	0	0	0	0	0	0	0	0	0	0	0	0	0	0	0	0	0
	511	0	0	0	0	0	0	0	0	0	0	0	0	0	0	0	0	0	0	0	0	0	0	0	0	0
	512	0	0	0	0	0	0	0	0	0	0	0	0	0	0	0	0	0	0	0	0	0	0	0	0	0
	513	0	0	0	0	0	0	0	0	0	0	0	0	0	0	0	0	0	0	0	0	0	0	0	0	0
	514	0	0	0	0	0	0	0	0	0	0	0	0	0	0	0	0	0	0	0	0	0	0	0	0	0
	515	0	0	0	0	0	0	0	0	0	0	0	0	0	0	0	0	0	0	0	0	0	0	0	0	0
	516	0	0	0	0	0	0	0	0	0	0	0	0	0	0	0	0	0	0	0	0	0	0	0	0	0
	517	0	0	0	0	0	0	0	0	0	0	0	0	0	0	0	0	0	0	0	0	0	0	0	0	0
	518	0	0	0	0	0	0	0	0	0	0	0	0	0	0	0	0	0	0	0	0	0	0	0	0	0
	519	0	0	0	0	0	0	0	0	0	0	0	0	0	0	0	0	0	0	0	0	0	0	0	0	0
	520	0	0	0	0	0	0	0	0	0	0	0	0	0	0	0	0	0	0	0	0	0	0	0	0	0
	521	0	0	0	0	0	0	0	0	0	0	0	0	0	0	0	0	0	0	0	0	0	0	0	0	0
	522	0	0	0	0	0	0	0	0	0	0	0	0	0	0	0	0	0	0	0	0	0	0	0	0	0
	523	0	0	0	0	0	0	0	0	0	0	0	0	0	0	0	0	0	0	0	0	0	0	0	0	0
	524	0	0	0	0	0	0	0	0	0	0	0	0	0	0	0	0	0	0	0	0	0	0	0	0	0
	525	0	0	0	0	0	0	0	0	0	0	0	0	0	0	0	0	0	0	0	0	0	0	0	0	0
	526	0	0	0	0	0	0	0	0	0	0	0	0	0	0	0	0	0	0	0	0	0	0	0	0	0
	527	0	0	0	0	0	0	0	0	0	0	0	0	0	0	0	0	0	0	0	0	0	0	0	0	0
	528	0	0	0	0	0	0	0	0	0	0	0	0	0	0	0	0	0	0	0	0	0	0	0	0	0
	529	0	0	0	0	0	0	0	0	0	0	0	0	0	0	0	0	0	0	0	0	0	0	0	0	0
	530	0	0	0	0	0	0	0	0	0	0	0	0	0	0	0	0	0	0	0	0	0	0	0	0	0
	531	0	0	0	0	0	0	0	0	0	0	0	0	0	0	0	0	0	0	0	0	0	0	0	0	0
	532	0	0	0	0	0	0	0	0	0	0	0	0	0	0	0	0	0	0	0	0	0	0	0	0	0
	533	0	0	0	0	0	0	0	0	0	0	0	0	0	0	0	0	0	0	0	0	0	0	0	0	0
	534	0	0	0	0	0	0	0	0	0	0	0	0	0	0	0	0	0	0	0	0	0	0	0	0	0
	535	0	0	0	0	0	0	0	0	0	0	0	0	0	0	0	0	0	0	0	0	0	0	0	0	0
	536	0	0	0	0	0	0	0	0	0	0	0	0	0	0	0	0	0	0	0	0	0	0	0	0	0
	537	0	0	0	0	0	0	0	0	0	0	0	0	0	0	0	0	0	0	0	0	0	0	0	0	0
	538	0	0	0	0	0	0	0	0	0	0	0	0	0	0	0	0	0	0	0	0	0	0	0	0	0
	539	0	0	0	0	0	0	0	0	0	0	0	0	0	0	0	0	0	0	0	0	0	0	0	0	0
	540	0	0	0	0	0	0	0	0	0	0	0	0	0	0	0	0	0	0	0	0	0	0	0	0	0
	541	0	0	0	0	0	0	0	0	0	0	0	0	0	0	0	0	0	0	0	0	0	0	0	0	0
	542	0	0	0	0	0	0	0	0	0	0	0	0	0	0	0	0	0	0	0	0	0	0	0	0	0
	543	0	0	0	0	0	0	0	0	0	0	0	0	0	0	0	0	0	0	0	0	0	0	0	0	0
	544	0	0	0	0	0	0	0	0	0	0	0	0	0	0	0	0	0	0	0	0	0	0	0	0	0
	545	0	0	0	0	0	0	0	0	0	0	0	0	0	0	0	0	0	0	0	0	0	0	0	0	0
	546	0	0	0	0	0	0	0	0	0	0	0	0	0	0	0	0	0	0	0	0	0	0	0	0	0
	547	0	0	0	0	0	0	0	0	0	0	0	0	0	0	0	0	0	0	0	0	0	0	0	0	0
	548	0	0	0	0	0	0	0	0	0	0	0	0	0	0	0	0	0	0	0	0	0	0	0	0	0
	549	0	0	0	0	0	0	0	0	0	0	0	0	0	0	0	0	0	0	0	0	0	0	0	0	0
	550	0	0	0	0	0	0	0	0	0	0	0	0	0	0	0	0	0	0	0	0	0	0	0	0	0
	551	0	0	0	0	0	0	0	0	0	0	0	0	0	0	0	0	0	0	0	0	0	0	0	0	0
	552	0	0	0	0	0	0	0	0	0	0	0	0	0	0	0	0	0	0	0	0	0	0	0	0	0
	553	0	0	0	0	0	0	0	0	0	0	0	0	0	0	0	0	0	0	0	0	0	0	0	0	0
	554	0	0	0	0	0	0	0	0	0	0	0	0	0	0	0	0	0	0	0	0	0	0	0	0	0
	555	0	0	0	0	0	0	0	0	0	0	0	0	0	0	0	0	0	0	0	0	0	0	0	0	0
	556	0	0	0	0	0	0	0	0	0	0	0	0	0	0	0	0	0	0	0	0	0	0	0	0	0
	557	0	0	0	0	0	0	0	0	0	0	0	0	0	0	0	0	0	0	0	0	0	0	0	0	0
	558	0	0	0	0	0	0	0	0	0	0	0	0	0	0	0	0	0	0	0	0	0	0	0	0	0
	559	0	0	0	0	0	0	0	0	0	0	0	0	0	0	0	0	0	0	0	0	0	0	0	0	0
	560	0	0	0	0	0	0	0	0	0	0	0	0	0	0	0	0	0	0	0	0	0	0	0	0	0
	561	0	0	0	0	0	0	0	0	0	0	0	0	0	0	0	0	0	0	0	0	0	0	0	0	0
	562	0	0	0	0	0	0	0	0	0	0	0	0	0	0	0	0	0	0	0	0	0	0	0	0	0
	563	0	0	0	0	0	0	0	0	0	0	0	0	0	0	0	0	0	0	0	0	0	0	0	0	0
	564	0	0	0	0	0	0	0	0	0	0	0	0	0	0	0	0	0	0	0	0	0	0	0	0	0
	565	0	0	0	0	0	0	0	0	0	0	0	0	0	0	0	0	0	0	0	0	0	0	0	0	0
	566	0	0	0	0	0	0	0	0	0	0	0	0	0	0	0	0	0	0	0	0	0	0	0	0	0
	567	0	0	0	0	0	0	0	0	0	0	0	0	0	0	0	0	0	0	0	0	0	0	0	0	0
	568	0	0	0	0	0	0	0	0	0	0	0	0	0	0	0	0	0	0	0	0	0	0	0	0	0
	569	0	0	0	0	0	0	0	0	0	0	0	0	0	0	0	0	0	0	0	0	0	0	0	0	0
	570	0	0	0	0	0	0	0	0	0	0	0	0	0	0	0	0	0	0	0	0	0	0	0	0	0
	571	0	0	0	0	0	0	0	0	0	0	0	0	0	0	0	0	0	0	0	0	0	0	0	0	0
	572	0	0	0	0	0	0	0	0	0	0	0	0	0	0	0	0	0	0	0	0	0	0	0	0	0
	573	0	0	0	0	0	0	0	0	0	0	0	0	0	0	0	0	0	0	0	0	0	0	0	0	0
	574	0	0	0	0	0	0	0	0	0	0	0	0	0	0	0	0	0	0	0	0	0	0	0	0	0
	575	0	0	0	0	0	0	0	0	0	0	0	0	0	0	0	0	0	0	0	0	0	0	0	0	0
	576	0	0	0	0	0	0	0	0	0	0	0	0	0	0	0	0	0	0	0	0	0	0	0	0	0
	577	0	0	0	0	0	0	0	0	0	0	0	0	0	0	0	0	0	0	0	0	0	0	0	0	0
	578	0	0	0	0	0	0	0	0	0	0	0	0	0	0	0	0	0	0	0	0	0	0	0	0	0
	579	0	0	0	0	0	0	0	0	0	0	0	0	0	0	0	0	0	0	0	0	0	0	0	0	0
	580	0	0	0	0	0	0	0	0	0	0	0	0	0	0	0	0	0	0	0	0	0	0	0	0	0
	581	0	0	0	0	0	0	0	0	0	0	0	0	0	0	0	0	0	0	0	0	0	0	0	0	0
	582	0	0	0	0	0	0	0	0	0	0	0	0	0	0	0	0	0	0	0	0	0	0	0	0	0
	583	0	0	0	0	0	0	0	0	0	0	0	0	0	0	0	0	0	0	0	0	0	0	0	0	0
	584	0	0	0	0	0	0	0	0	0	0	0	0	0	0	0	0	0	0	0	0	0	0	0	0	0
	585	0	0	0	0	0	0	0	0	0	0	0	0	0	0	0	0	0	0	0	0	0	0	0	0	0
	586	0	0	0	0	0	0	0	0	0	0	0	0	0	0	0	0	0	0	0	0	0	0	0	0	0
	587	0	0	0	0	0	0	0	0	0	0	0	0	0	0	0	0	0	0	0	0	0	0	0	0	0
	588	0	0	0	0	0	0	0	0	0	0	0	0	0	0	0	0	0	0	0	0	0	0	0	0	0
	589	0	0	0	0	0	0	0	0	0	0	0	0	0	0	0	0	0	0	0	0	0	0	0	0	0
	590	0	0	0	0	0	0	0	0	0	0	0	0	0	0	0	0	0	0	0	0	0	0	0	0	0
	591	0	0	0	0	0	0	0	0	0	0	0	0	0	0	0	0	0	0	0	0	0	0	0	0	0
	592	0	0	0	0	0	0	0	0	0	0	0	0	0	0	0	0	0	0	0	0	0	0	0	0	0
	593	0	0	0	0	0	0	0	0	0	0	0	0	0	0	0	0	0	0	0	0	0	0	0	0	0
	594	0	0	0	0	0	0	0	0	0	0	0	0	0	0	0	0	0	0	0	0	0	0	0	0	0
	595	0	0	0	0	0	0	0	0	0	0	0	0	0	0	0	0	0	0	0	0	0	0	0	0	0
	596	0	0	0	0	0	0	0	0	0	0	0	0	0	0	0	0	0	0	0	0	0	0	0	0	0
	597	0	0	0	0	0	0	0	0	0	0	0	0	0	0	0	0	0	0	0	0	0	0	0	0	0
	598	0	0	0	0	0	0	0	0	0	0	0	0	0	0	0	0	0	0	0	0	0	0	0	0	0
	599	0	0	0	0	0	0	0	0	0	0	0	0	0	0	0	0	0	0	0	0	0	0	0	0	0
	600	0	0	0	0	0	0	0	0	0	0	0	0	0	0	0	0	0	0	0	0	0	0	0	0	0
	601	0	0	0	0	0	0	0	0	0	0	0	0	0	0	0	0	0	0	0	0	0	0	0	0	0
	602	0	0	0	0	0	0	0	0	0	0	0	0	0	0	0	0	0	0	0	0	0	0	0	0	0
	603	0	0	0	0	0	0	0	0	0	0	0	0	0	0	0	0	0	0	0	0	0	0	0	0	0
	604	0	0	0	0	0	0	0	0	0	0	0	0	0	0	0	0	0	0	0	0	0	0	0	0	0
	605	0	0	0	0	0	0	0	0	0	0	0	0	0	0	0	0	0	0	0	0	0	0	0	0	0
	606	0	0	0	0	0	0	0	0	0	0	0	0	0	0	0	0	0	0	0	0	0	0	0	0	0
	607	0	0	0	0	0	0	0	0	0	0	0	0	0	0	0	0	0	0	0	0	0	0	0	0	0
	608	0	0	0	0	0	0	0	0	0	0	0	0	0	0	0	0	0	0	0	0	0	0	0	0	0
	609	0	0	0	0	0	0	0	0	0	0	0	0	0	0	0	0	0	0	0	0	0	0	0	0	0
	610	0	0	0	0	0	0	0	0	0	0	0	0	0	0	0	0	0	0	0	0	0	0	0	0	0
	611	0	0	0	0	0	0	0	0	0	0	0	0	0	0	0	0	0	0	0	0	0	0	0	0	0
	612	0	0	0	0	0	0	0	0	0	0	0	0	0	0	0	0	0	0	0	0	0	0	0	0	0
	613	0	0	0	0	0	0	0	0	0	0	0	0	0	0	0	0	0	0	0	0	0	0	0	0	0
	614	0	0	0	0	0	0	0	0	0	0	0	0	0	0	0	0	0	0	0	0	0	0	0	0	0
	615	0	0	0	0	0	0	0	0	0	0	0	0	0	0	0	0	0	0	0	0	0	0	0	0	0
	616	0	0	0	0	0	0	0	0	0	0	0	0	0	0	0	0	0	0	0	0	0	0	0	0	0
	617	0	0	0	0	0	0	0	0	0	0	0	0	0	0	0	0	0	0	0	0	0	0	0	0	0
	618	0	0	0	0	0	0	0	0	0	0	0	0	0	0	0	0	0	0	0	0	0	0	0	0	0
	619	0	0	0	0	0	0	0	0	0	0	0	0	0	0	0	0	0	0	0	0	0	0	0	0	0
	620	0	0	0	0	0	0	0	0	0	0	0	0	0	0	0	0	0	0	0	0	0	0	0	0	0
	621	0	0	0	0	0	0	0	0	0	0	0	0	0	0	0	0	0	0	0	0	0	0	0	0	0
	622	0	0	0	0	0	0	0	0	0	0	0	0	0	0	0	0	0	0	0	0	0	0	0	0	0
	623	0	0	0	0	0	0	0	0	0	0	0	0	0	0	0	0	0	0	0	0	0	0	0	0	0
	624	0	0	0	0	0	0	0	0	0	0	0	0	0	0	0	0	0	0	0	0	0	0	0	0	0
	625	0	0	0	0	0	0	0	0	0	0	0	0	0	0	0	0	0	0	0	0	0	0	0	0	0
	626	0	0	0	0	0	0	0	0	0	0	0	0	0	0	0	0	0	0	0	0	0	0	0	0	0
	627	0	0	0	0	0	0	0	0	0	0	0	0	0	0	0	0	0	0	0	0	0	0	0	0	0
	628	0	0	0	0	0	0	0	0	0	0	0	0	0	0	0	0	0	0	0	0	0	0	0	0	0
	629	0	0	0	0	0	0	0	0	0	0	0	0	0	0	0	0	0	0	0	0	0	0	0	0	0
	630	0	0	0	0	0	0	0	0	0	0	0	0	0	0	0	0	0	0	0	0	0	0	0	0	0
	631	0	0	0	0	0	0	0	0	0	0	0	0	0	0	0	0	0	0	0	0	0	0	0	0	0
	632	0	0	0	0	0	0	0	0	0	0	0	0	0	0	0	0	0	0	0	0	0	0	0	0	0
	633	0	0	0	0	0	0	0	0	0	0	0	0	0	0	0	0	0	0	0	0	0	0	0	0	0
	634	0	0	0	0	0	0	0	0	0	0	0	0	0	0	0	0	0	0	0	0	0	0	0	0	0
	635	0	0	0	0	0	0	0	0	0	0	0	0	0	0	0	0	0	0	0	0	0	0	0	0	0
	636	0	0	0	0	0	0	0	0	0	0	0	0	0	0	0	0	0	0	0	0	0	0	0	0	0
	637	0	0	0	0	0	0	0	0	0	0	0	0	0	0	0	0	0	0	0	0	0	0	0	0	0
	638	0	0	0	0	0	0	0	0	0	0	0	0	0	0	0	0	0	0	0	0	0	0	0	0	0
	639	0	0	0	0	0	0	0	0	0	0	0	0	0	0	0	0	0	0	0	0	0	0	0	0	0
	640	0	0	0	0	0	0	0	0	0	0	0	0	0	0	0	0	0	0	0	0	0	0	0	0	0
	641	0	0	0	0	0	0	0	0	0	0	0	0	0	0	0	0	0	0	0	0	0	0	0	0	0
	642	0	0	0	0	0	0	0	0	0	0	0	0	0	0	0	0	0	0	0	0	0	0	0	0	0
	643	0	0	0	0	0	0	0	0	0	0	0	0	0	0	0	0	0	0	0	0	0	0	0	0	0
	644	0	0	0	0	0	0	0	0	0	0	0	0	0	0	0	0	0	0	0	0	0	0	0	0	0
	645	0	0	0	0	0	0	0	0	0	0	0	0	0	0	0	0	0	0	0	0	0	0	0	0	0
	646	0	0	0	0	0	0	0	0	0	0	0	0	0	0	0	0	0	0	0	0	0	0	0	0	0
	647	0	0	0	0	0	0	0	0	0	0	0	0	0	0	0	0	0	0	0	0	0	0	0	0	0
	648	0	0	0	0	0	0	0	0	0	0	0	0	0	0	0	0	0	0	0	0	0	0	0	0	0
	649	0	0	0	0	0	0	0	0	0	0	0	0	0	0	0	0	0	0	0	0	0	0	0	0	0
	650	0	0	0	0	0	0	0	0	0	0	0	0	0	0	0	0	0	0	0	0	0	0	0	0	0
	651	0	0	0	0	0	0	0	0	0	0	0	0	0	0	0	0	0	0	0	0	0	0	0	0	0
	652	0	0	0	0	0	0	0	0	0	0	0	0	0	0	0	0	0	0	0	0	0	0	0	0	0
	653	0	0	0	0	0	0	0	0	0	0	0	0	0	0	0	0	0	0	0	0	0	0	0	0	0
	654	0	0	0	0	0	0	0	0	0	0	0	0	0	0	0	0	0	0	0	0	0	0	0	0	0
	655	0	0	0	0	0	0	0	0	0	0	0	0	0	0	0	0	0	0	0	0	0	0	0	0	0
	656	0	0	0	0	0	0	0	0	0	0	0	0	0	0	0	0	0	0	0	0	0	0	0	0	0
	657	0	0	0	0	0	0	0	0	0	0	0	0	0	0	0	0	0	0	0	0	0	0	0	0	0
	658	0	0	0	0	0	0	0	0	0	0	0	0	0	0	0	0	0	0	0	0	0	0	0	0	0
	659	0	0	0	0	0	0	0	0	0	0	0	0	0	0	0	0	0	0	0	0	0	0	0	0	0
	660	0	0	0	0	0	0	0	0	0	0	0	0	0	0	0	0	0	0	0	0	0	0	0	0	0
	661	0	0	0	0	0	0	0	0	0	0	0	0	0	0	0	0	0	0	0	0	0	0	0	0	0
	662	0	0	0	0	0	0	0	0	0	0	0	0	0	0	0	0	0	0	0	0	0	0	0	0	0
	663	0	0	0	0	0	0	0	0	0	0	0	0	0	0	0	0	0	0	0	0	0	0	0	0	0
	664	0	0	0	0	0	0	0	0	0	0	0	0	0	0	0	0	0	0	0	0	0	0	0	0	0
	665	0	0	0	0	0	0	0	0	0	0	0	0	0	0	0	0	0	0	0	0	0	0	0	0	0
	666	0	0	0	0	0	0	0	0	0	0	0	0	0	0	0	0	0	0	0	0	0	0	0	0	0
	667	0	0	0	0	0	0	0	0	0	0	0	0	0	0	0	0	0	0	0	0	0	0	0	0	0
	668	0	0	0	0	0	0	0	0	0	0	0	0	0	0	0	0	0	0	0	0	0	0	0	0	0
	669	0	0	0	0	0	0	0	0	0	0	0	0	0	0	0	0	0	0	0	0	0	0	0	0	0
	670	0	0	0	0	0	0	0	0	0	0	0	0	0	0	0	0	0	0	0	0	0	0	0	0	0
	671	0	0	0	0	0	0	0	0	0	0	0	0	0	0	0	0	0	0	0	0	0	0	0	0	0
	672	0	0	0	0	0	0	0	0	0	0	0	0	0	0	0	0	0	0	0	0	0	0	0	0	0
	673	0	0	0	0	0	0	0	0	0	0	0	0	0	0	0	0	0	0	0	0	0	0	0	0	0
	674	0	0	0	0	0	0	0	0	0	0	0	0	0	0	0	0	0	0	0	0	0	0	0	0	0
	675	0	0	0	0	0	0	0	0	0	0	0	0	0	0	0	0	0	0	0	0	0	0	0	0	0
	676	0	0	0	0	0	0	0	0	0	0	0	0	0	0	0	0	0	0	0	0	0	0	0	0	0
	677	0	0	0	0	0	0	0	0	0	0	0	0	0	0	0	0	0	0	0	0	0	0	0	0	0
	678	0	0	0	0	0	0	0	0	0	0	0	0	0	0	0	0	0	0	0	0	0	0	0	0	0
	679	0	0	0	0	0	0	0	0	0	0	0	0	0	0	0	0	0	0	0	0	0	0	0	0	0
	680	0	0	0	0	0	0	0	0	0	0	0	0	0	0	0	0	0	0	0	0	0	0	0	0	0
	681	0	0	0	0	0	0	0	0	0	0	0	0	0	0	0	0	0	0	0	0	0	0	0	0	0
	682	0	0	0	0	0	0	0	0	0	0	0	0	0	0	0	0	0	0	0	0	0	0	0	0	0
	683	0	0	0	0	0	0	0	0	0	0	0	0	0	0	0	0	0	0	0	0	0	0	0	0	0
	684	0	0	0	0	0	0	0	0	0	0	0	0	0	0	0	0	0	0	0	0	0	0	0	0	0
	685	0	0	0	0	0	0	0	0	0	0	0	0	0	0	0	0	0	0	0	0	0	0	0	0	0
	686	0	0	0	0	0	0	0	0	0	0	0	0	0	0	0	0	0	0	0	0	0	0	0	0	0
	687	0	0	0	0	0	0	0	0	0	0	0	0	0	0	0	0	0	0	0	0	0	0	0	0	0
	688	0	0	0	0	0	0	0	0	0	0	0	0	0	0	0	0	0	0	0	0	0	0	0	0	0
	689	0	0	0	0	0	0	0	0	0	0	0	0	0	0	0	0	0	0	0	0	0	0	0	0	0
	690	0	0	0	0	0	0	0	0	0	0	0	0	0	0	0	0	0	0	0	0	0	0	0	0	0
	691	0	0	0	0	0	0	0	0	0	0	0	0	0	0	0	0	0	0	0	0	0	0	0	0	0
	692	0	0	0	0	0	0	0	0	0	0	0	0	0	0	0	0	0	0	0	0	0	0	0	0	0
	693	0	0	0	0	0	0	0	0	0	0	0	0	0	0	0	0	0	0	0	0	0	0	0	0	0
	694	0	0	0	0	0	0	0	0	0	0	0	0	0	0	0	0	0	0	0	0	0	0	0	0	0
	695	0	0	0	0	0	0	0	0	0	0	0	0	0	0	0	0	0	0	0	0	0	0	0	0	0
	696	0	0	0	0	0	0	0	0	0	0	0	0	0	0	0	0	0	0	0	0	0	0	0	0	0
	697	0	0	0	0	0	0	0	0	0	0	0	0	0	0	0	0	0	0	0	0	0	0	0	0	0
	698	0	0	0	0	0	0	0	0	0	0	0	0	0	0	0	0	0	0	0	0	0	0	0	0	0
	699	0	0	0	0	0	0	0	0	0	0	0	0	0	0	0	0	0	0	0	0	0	0	0	0	0
	700	0	0	0	0	0	0	0	0	0	0	0	0	0	0	0	0	0	0	0	0	0	0	0	0	0
	701	0	0	0	0	0	0	0	0	0	0	0	0	0	0	0	0	0	0	0	0	0	0	0	0	0
	702	0	0	0	0	0	0	0	0	0	0	0	0	0	0	0	0	0	0	0	0	0	0	0	0	0
	703	0	0	0	0	0	0	0	0	0	0	0	0	0	0	0	0	0	0	0	0	0	0	0	0	0
	704	0	0	0	0	0	0	0	0	0	0	0	0	0	0	0	0	0	0	0	0	0	0	0	0	0
	705	0	0	0	0	0	0	0	0	0	0	0	0	0	0	0	0	0	0	0	0	0	0	0	0	0
	706	0	0	0	0	0	0	0	0	0	0	0	0	0	0	0	0	0	0	0	0	0	0	0	0	0
	707	0	0	0	0	0	0	0	0	0	0	0	0	0	0	0	0	0	0	0	0	0	0	0	0	0
	708	0	0	0	0	0	0	0	0	0	0	0	0	0	0	0	0	0	0	0	0	0	0	0	0	0
	709	0	0	0	0	0	0	0	0	0	0	0	0	0	0	0	0	0	0	0	0	0	0	0	0	0
	710	0	0	0	0	0	0	0	0	0	0	0	0	0	0	0	0	0	0	0	0	0	0	0	0	0
	711	0	0	0	0	0	0	0	0	0	0	0	0	0	0	0	0	0	0	0	0	0	0	0	0	0
	712	0	0	0	0	0	0	0	0	0	0	0	0	0	0	0	0	0	0	0	0	0	0	0	0	0
	713	0	0	0	0	0	0	0	0	0	0	0	0	0	0	0	0	0	0	0	0	0	0	0	0	0
	714	0	0	0	0	0	0	0	0	0	0	0	0	0	0	0	0	0	0	0	0	0	0	0	0	0
	715	0	0	0	0	0	0	0	0	0	0	0	0	0	0	0	0	0	0	0	0	0	0	0	0	0
	716	0	0	0	0	0	0	0	0	0	0	0	0	0	0	0	0	0	0	0	0	0	0	0	0	0
	717	0	0	0	0	0	0	0	0	0	0	0	0	0	0	0	0	0	0	0	0	0	0	0	0	0
	718	0	0	0	0	0	0	0	0	0	0	0	0	0	0	0	0	0	0	0	0	0	0	0	0	0
	719	0	0	0	0	0	0	0	0	0	0	0	0	0	0	0	0	0	0	0	0	0	0	0	0	0
	720	0	0	0	0	0	0	0	0	0	0	0	0	0	0	0	0	0	0	0	0	0	0	0	0	0
	721	0	0	0	0	0	0	0	0	0	0	0	0	0	0	0	0	0	0	0	0	0	0	0	0	0
	722	0	0	0	0	0	0	0	0	0	0	0	0	0	0	0	0	0	0	0	0	0	0	0	0	0
	723	0	0	0	0	0	0	0	0	0	0	0	0	0	0	0	0	0	0	0	0	0	0	0	0	0
	724	0	0	0	0	0	0	0	0	0	0	0	0	0	0	0	0	0	0	0	0	0	0	0	0	0
	725	0	0	0	0	0	0	0	0	0	0	0	0	0	0	0	0	0	0	0	0	0	0	0	0	0
	726	0	0	0	0	0	0	0	0	0	0	0	0	0	0	0	0	0	0	0	0	0	0	0	0	0
	727	0	0	0	0	0	0	0	0	0	0	0	0	0	0	0	0	0	0	0	0	0	0	0	0	0
	728	0	0	0	0	0	0	0	0	0	0	0	0	0	0	0	0	0	0	0	0	0	0	0	0	0
	729	0	0	0	0	0	0	0	0	0	0	0	0	0	0	0	0	0	0	0	0	0	0	0	0	0
	730	0	0	0	0	0	0	0	0	0	0	0	0	0	0	0	0	0	0	0	0	0	0	0	0	0
	731	0	0	0	0	0	0	0	0	0	0	0	0	0	0	0	0	0	0	0	0	0	0	0	0	0
	732	0	0	0	0	0	0	0	0	0	0	0	0	0	0	0	0	0	0	0	0	0	0	0	0	0
	733	0	0	0	0	0	0	0	0	0	0	0	0	0	0	0	0	0	0	0	0	0	0	0	0	0
	734	0	0	0	0	0	0	0	0	0	0	0	0	0	0	0	0	0	0	0	0	0	0	0	0	0
	735	0	0	0	0	0	0	0	0	0	0	0	0	0	0	0	0	0	0	0	0	0	0	0	0	0
	736	0	0	0	0	0	0	0	0	0	0	0	0	0	0	0	0	0	0	0	0	0	0	0	0	0
	737	0	0	0	0	0	0	0	0	0	0	0	0	0	0	0	0	0	0	0	0	0	0	0	0	0
	738	0	0	0	0	0	0	0	0	0	0	0	0	0	0	0	0	0	0	0	0	0	0	0	0	0
	739	0	0	0	0	0	0	0	0	0	0	0	0	0	0	0	0	0	0	0	0	0	0	0	0	0
	740	0	0	0	0	0	0	0	0	0	0	0	0	0	0	0	0	0	0	0	0	0	0	0	0	0
	741	0	0	0	0	0	0	0	0	0	0	0	0	0	0	0	0	0	0	0	0	0	0	0	0	0
	742	0	0	0	0	0	0	0	0	0	0	0	0	0	0	0	0	0	0	0	0	0	0	0	0	0
	743	0	0	0	0	0	0	0	0	0	0	0	0	0	0	0	0	0	0	0	0	0	0	0	0	0
	744	0	0	0	0	0	0	0	0	0	0	0	0	0	0	0	0	0	0	0	0	0	0	0	0	0
	745	0	0	0	0	0	0	0	0	0	0	0	0	0	0	0	0	0	0	0	0	0	0	0	0	0
	746	0	0	0	0	0	0	0	0	0	0	0	0	0	0	0	0	0	0	0	0	0	0	0	0	0
	747	0	0	0	0	0	0	0	0	0	0	0	0	0	0	0	0	0	0	0	0	0	0	0	0	0
	748	0	0	0	0	0	0	0	0	0	0	0	0	0	0	0	0	0	0	0	0	0	0	0	0	0
	749	0	0	0	0	0	0	0	0	0	0	0	0	0	0	0	0	0	0	0	0	0	0	0	0	0
	750	0	0	0	0	0	0	0	0	0	0	0	0	0	0	0	0	0	0	0	0	0	0	0	0	0
	751	0	0	0	0	0	0	0	0	0	0	0	0	0	0	0	0	0	0	0	0	0	0	0	0	0
	752	0	0	0	0	0	0	0	0	0	0	0	0	0	0	0	0	0	0	0	0	0	0	0	0	0
	753	0	0	0	0	0	0	0	0	0	0	0	0	0	0	0	0	0	0	0	0	0	0	0	0	0
	754	0	0	0	0	0	0	0	0	0	0	0	0	0	0	0	0	0	0	0	0	0	0	0	0	0
	755	0	0	0	0	0	0	0	0	0	0	0	0	0	0	0	0	0	0	0	0	0	0	0	0	0
	756	0	0	0	0	0	0	0	0	0	0	0	0	0	0	0	0	0	0	0	0	0	0	0	0	0
	757	0	0	0	0	0	0	0	0	0	0	0	0	0	0	0	0	0	0	0	0	0	0	0	0	0
	758	0	0	0	0	0	0	0	0	0	0	0	0	0	0	0	0	0	0	0	0	0	0	0	0	0
	759	0	0	0	0	0	0	0	0	0	0	0	0	0	0	0	0	0	0	0	0	0	0	0	0	0
	760	0	0	0	0	0	0	0	0	0	0	0	0	0	0	0	0	0	0	0	0	0	0	0	0	0
	761	0	0	0	0	0	0	0	0	0	0	0	0	0	0	0	0	0	0	0	0	0	0	0	0	0
	762	0	0	0	0	0	0	0	0	0	0	0	0	0	0	0	0	0	0	0	0	0	0	0	0	0
	763	0	0	0	0	0	0	0	0	0	0	0	0	0	0	0	0	0	0	0	0	0	0	0	0	0
	764	0	0	0	0	0	0	0	0	0	0	0	0	0	0	0	0	0	0	0	0	0	0	0	0	0
	765	0	0	0	0	0	0	0	0	0	0	0	0	0	0	0	0	0	0	0	0	0	0	0	0	0
	766	0	0	0	0	0	0	0	0	0	0	0	0	0	0	0	0	0	0	0	0	0	0	0	0	0
	767	0	0	0	0	0	0	0	0	0	0	0	0	0	0	0	0	0	0	0	0	0	0	0	0	0
	768	0	0	0	0	0	0	0	0	0	0	0	0	0	0	0	0	0	0	0	0	0	0	0	0	0
	769	0	0	0	0	0	0	0	0	0	0	0	0	0	0	0	0	0	0	0	0	0	0	0	0	0
	770	0	0	0	0	0	0	0	0	0	0	0	0	0	0	0	0	0	0	0	0	0	0	0	0	0
	771	0	0	0	0	0	0	0	0	0	0	0	0	0	0	0	0	0	0	0	0	0	0	0	0	0
	772	0	0	0	0	0	0	0	0	0	0	0	0	0	0	0	0	0	0	0	0	0	0	0	0	0
	773	0	0	0	0	0	0	0	0	0	0	0	0	0	0	0	0	0	0	0	0	0	0	0	0	0
	774	0	0	0	0	0	0	0	0	0	0	0	0	0	0	0	0	0	0	0	0	0	0	0	0	0
	775	0	0	0	0	0	0	0	0	0	0	0	0	0	0	0	0	0	0	0	0	0	0	0	0	0
	776	0	0	0	0	0	0	0	0	0	0	0	0	0	0	0	0	0	0	0	0	0	0	0	0	0
	777	0	0	0	0	0	0	0	0	0	0	0	0	0	0	0	0	0	0	0	0	0	0	0	0	0
	778	0	0	0	0	0	0	0	0	0	0	0	0	0	0	0	0	0	0	0	0	0	0	0	0	0
	779	0	0	0	0	0	0	0	0	0	0	0	0	0	0	0	0	0	0	0	0	0	0	0	0	0
	780	0	0	0	0	0	0	0	0	0	0	0	0	0	0	0	0	0	0	0	0	0	0	0	0	0
	781	0	0	0	0	0	0	0	0	0	0	0	0	0	0	0	0	0	0	0	0	0	0	0	0	0
	782	0	0	0	0	0	0	0	0	0	0	0	0	0	0	0	0	0	0	0	0	0	0	0	0	0
	783	0	0	0	0	0	0	0	0	0	0	0	0	0	0	0	0	0	0	0	0	0	0	0	0	0
	784	0	0	0	0	0	0	0	0	0	0	0	0	0	0	0	0	0	0	0	0	0	0	0	0	0
	785	0	0	0	0	0	0	0	0	0	0	0	0	0	0	0	0	0	0	0	0	0	0	0	0	0
	786	0	0	0	0	0	0	0	0	0	0	0	0	0	0	0	0	0	0	0	0	0	0	0	0	0
	787	0	0	0	0	0	0	0	0	0	0	0	0	0	0	0	0	0	0	0	0	0	0	0	0	0
	788	0	0	0	0	0	0	0	0	0	0	0	0	0	0	0	0	0	0	0	0	0	0	0	0	0
	789	0	0	0	0	0	0	0	0	0	0	0	0	0	0	0	0	0	0	0	0	0	0	0	0	0
	790	0	0	0	0	0	0	0	0	0	0	0	0	0	0	0	0	0	0	0	0	0	0	0	0	0
	791	0	0	0	0	0	0	0	0	0	0	0	0	0	0	0	0	0	0	0	0	0	0	0	0	0
	792	0	0	0	0	0	0	0	0	0	0	0	0	0	0	0	0	0	0	0	0	0	0	0	0	0
	793	0	0	0	0	0	0	0	0	0	0	0	0	0	0	0	0	0	0	0	0	0	0	0	0	0
	794	0	0	0	0	0	0	0	0	0	0	0	0	0	0	0	0	0	0	0	0	0	0	0	0	0
	795	0	0	0	0	0	0	0	0	0	0	0	0	0	0	0	0	0	0	0	0	0	0	0	0	0
	796	0	0	0	0	0	0	0	0	0	0	0	0	0	0	0	0	0	0	0	0	0	0	0	0	0
	797	0	0	0	0	0	0	0	0	0	0	0	0	0	0	0	0	0	0	0	0	0	0	0	0	0
	798	0	0	0	0	0	0	0	0	0	0	0	0	0	0	0	0	0	0	0	0	0	0	0	0	0
	799	0	0	0	0	0	0	0	0	0	0	0	0	0	0	0	0	0	0	0	0	0	0	0	0	0
	800	0	0	0	0	0	0	0	0	0	0	0	0	0	0	0	0	0	0	0	0	0	0	0	0	0
	801	0	0	0	0	0	0	0	0	0	0	0	0	0	0	0	0	0	0	0	0	0	0	0	0	0
	802	0	0	0	0	0	0	0	0	0	0	0	0	0	0	0	0	0	0	0	0	0	0	0	0	0
	803	0	0	0	0	0	0	0	0	0	0	0	0	0	0	0	0	0	0	0	0	0	0	0	0	0
	804	0	0	0	0	0	0	0	0	0	0	0	0	0	0	0	0	0	0	0	0	0	0	0	0	0
	805	0	0	0	0	0	0	0	0	0	0	0	0	0	0	0	0	0	0	0	0	0	0	0	0	0
	806	0	0	0	0	0	0	0	0	0	0	0	0	0	0	0	0	0	0	0	0	0	0	0	0	0
	807	0	0	0	0	0	0	0	0	0	0	0	0	0	0	0	0	0	0	0	0	0	0	0	0	0
	808	0	0	0	0	0	0	0	0	0	0	0	0	0	0	0	0	0	0	0	0	0	0	0	0	0
	809	0	0	0	0	0	0	0	0	0	0	0	0	0	0	0	0	0	0	0	0	0	0	0	0	0
	810	0	0	0	0	0	0	0	0	0	0	0	0	0	0	0	0	0	0	0	0	0	0	0	0	0
	811	0	0	0	0	0	0	0	0	0	0	0	0	0	0	0	0	0	0	0	0	0	0	0	0	0
	812	0	0	0	0	0	0	0	0	0	0	0	0	0	0	0	0	0	0	0	0	0	0	0	0	0
	813	0	0	0	0	0	0	0	0	0	0	0	0	0	0	0	0	0	0	0	0	0	0	0	0	0
	814	0	0	0	0	0	0	0	0	0	0	0	0	0	0	0	0	0	0	0	0	0	0	0	0	0
	815	0	0	0	0	0	0	0	0	0	0	0	0	0	0	0	0	0	0	0	0	0	0	0	0	0
	816	0	0	0	0	0	0	0	0	0	0	0	0	0	0	0	0	0	0	0	0	0	0	0	0	0
	817	0	0	0	0	0	0	0	0	0	0	0	0	0	0	0	0	0	0	0	0	0	0	0	0	0
	818	0	0	0	0	0	0	0	0	0	0	0	0	0	0	0	0	0	0	0	0	0	0	0	0	0
	819	0	0	0	0	0	0	0	0	0	0	0	0	0	0	0	0	0	0	0	0	0	0	0	0	0
	820	0	0	0	0	0	0	0	0	0	0	0	0	0	0	0	0	0	0	0	0	0	0	0	0	0
	821	0	0	0	0	0	0	0	0	0	0	0	0	0	0	0	0	0	0	0	0	0	0	0	0	0
	822	0	0	0	0	0	0	0	0	0	0	0	0	0	0	0	0	0	0	0	0	0	0	0	0	0
	823	0	0	0	0	0	0	0	0	0	0	0	0	0	0	0	0	0	0	0	0	0	0	0	0	0
	824	0	0	0	0	0	0	0	0	0	0	0	0	0	0	0	0	0	0	0	0	0	0	0	0	0
	825	0	0	0	0	0	0	0	0	0	0	0	0	0	0	0	0	0	0	0	0	0	0	0	0	0
	826	0	0	0	0	0	0	0	0	0	0	0	0	0	0	0	0	0	0	0	0	0	0	0	0	0
	827	0	0	0	0	0	0	0	0	0	0	0	0	0	0	0	0	0	0	0	0	0	0	0	0	0
	828	0	0	0	0	0	0	0	0	0	0	0	0	0	0	0	0	0	0	0	0	0	0	0	0	0
	829	0	0	0	0	0	0	0	0	0	0	0	0	0	0	0	0	0	0	0	0	0	0	0	0	0
	830	0	0	0	0	0	0	0	0	0	0	0	0	0	0	0	0	0	0	0	0	0	0	0	0	0
	831	0	0	0	0	0	0	0	0	0	0	0	0	0	0	0	0	0	0	0	0	0	0	0	0	0
	832	0	0	0	0	0	0	0	0	0	0	0	0	0	0	0	0	0	0	0	0	0	0	0	0	0
	833	0	0	0	0	0	0	0	0	0	0	0	0	0	0	0	0	0	0	0	0	0	0	0	0	0
	834	0	0	0	0	0	0	0	0	0	0	0	0	0	0	0	0	0	0	0	0	0	0	0	0	0
	835	0	0	0	0	0	0	0	0	0	0	0	0	0	0	0	0	0	0	0	0	0	0	0	0	0
	836	0	0	0	0	0	0	0	0	0	0	0	0	0	0	0	0	0	0	0	0	0	0	0	0	0
	837	0	0	0	0	0	0	0	0	0	0	0	0	0	0	0	0	0	0	0	0	0	0	0	0	0
	838	0	0	0	0	0	0	0	0	0	0	0	0	0	0	0	0	0	0	0	0	0	0	0	0	0
	839	0	0	0	0	0	0	0	0	0	0	0	0	0	0	0	0	0	0	0	0	0	0	0	0	0
	840	0	0	0	0	0	0	0	0	0	0	0	0	0	0	0	0	0	0	0	0	0	0	0	0	0
	841	0	0	0	0	0	0	0	0	0	0	0	0	0	0	0	0	0	0	0	0	0	0	0	0	0
	842	0	0	0	0	0	0	0	0	0	0	0	0	0	0	0	0	0	0	0	0	0	0	0	0	0
	843	0	0	0	0	0	0	0	0	0	0	0	0	0	0	0	0	0	0	0	0	0	0	0	0	0
	844	0	0	0	0	0	0	0	0	0	0	0	0	0	0	0	0	0	0	0	0	0	0	0	0	0
	845	0	0	0	0	0	0	0	0	0	0	0	0	0	0	0	0	0	0	0	0	0	0	0	0	0
	846	0	0	0	0	0	0	0	0	0	0	0	0	0	0	0	0	0	0	0	0	0	0	0	0	0
	847	0	0	0	0	0	0	0	0	0	0	0	0	0	0	0	0	0	0	0	0	0	0	0	0	0
	848	0	0	0	0	0	0	0	0	0	0	0	0	0	0	0	0	0	0	0	0	0	0	0	0	0
	849	0	0	0	0	0	0	0	0	0	0	0	0	0	0	0	0	0	0	0	0	0	0	0	0	0
	850	0	0	0	0	0	0	0	0	0	0	0	0	0	0	0	0	0	0	0	0	0	0	0	0	0
	851	0	0	0	0	0	0	0	0	0	0	0	0	0	0	0	0	0	0	0	0	0	0	0	0	0
	852	0	0	0	0	0	0	0	0	0	0	0	0	0	0	0	0	0	0	0	0	0	0	0	0	0
	853	0	0	0	0	0	0	0	0	0	0	0	0	0	0	0	0	0	0	0	0	0	0	0	0	0
	854	0	0	0	0	0	0	0	0	0	0	0	0	0	0	0	0	0	0	0	0	0	0	0	0	0
	855	0	0	0	0	0	0	0	0	0	0	0	0	0	0	0	0	0	0	0	0	0	0	0	0	0
	856	0	0	0	0	0	0	0	0	0	0	0	0	0	0	0	0	0	0	0	0	0	0	0	0	0
	857	0	0	0	0	0	0	0	0	0	0	0	0	0	0	0	0	0	0	0	0	0	0	0	0	0
	858	0	0	0	0	0	0	0	0	0	0	0	0	0	0	0	0	0	0	0	0	0	0	0	0	0
	859	0	0	0	0	0	0	0	0	0	0	0	0	0	0	0	0	0	0	0	0	0	0	0	0	0
	860	0	0	0	0	0	0	0	0	0	0	0	0	0	0	0	0	0	0	0	0	0	0	0	0	0
	861	0	0	0	0	0	0	0	0	0	0	0	0	0	0	0	0	0	0	0	0	0	0	0	0	0
	862	0	0	0	0	0	0	0	0	0	0	0	0	0	0	0	0	0	0	0	0	0	0	0	0	0
	863	0	0	0	0	0	0	0	0	0	0	0	0	0	0	0	0	0	0	0	0	0	0	0	0	0
	864	0	0	0	0	0	0	0	0	0	0	0	0	0	0	0	0	0	0	0	0	0	0	0	0	0
	865	0	0	0	0	0	0	0	0	0	0	0	0	0	0	0	0	0	0	0	0	0	0	0	0	0
	866	0	0	0	0	0	0	0	0	0	0	0	0	0	0	0	0	0	0	0	0	0	0	0	0	0
	867	0	0	0	0	0	0	0	0	0	0	0	0	0	0	0	0	0	0	0	0	0	0	0	0	0
	868	0	0	0	0	0	0	0	0	0	0	0	0	0	0	0	0	0	0	0	0	0	0	0	0	0
	869	0	0	0	0	0	0	0	0	0	0	0	0	0	0	0	0	0	0	0	0	0	0	0	0	0
	870	0	0	0	0	0	0	0	0	0	0	0	0	0	0	0	0	0	0	0	0	0	0	0	0	0
	871	0	0	0	0	0	0	0	0	0	0	0	0	0	0	0	0	0	0	0	0	0	0	0	0	0
	872	0	0	0	0	0	0	0	0	0	0	0	0	0	0	0	0	0	0	0	0	0	0	0	0	0
	873	0	0	0	0	0	0	0	0	0	0	0	0	0	0	0	0	0	0	0	0	0	0	0	0	0
	874	0	0	0	0	0	0	0	0	0	0	0	0	0	0	0	0	0	0	0	0	0	0	0	0	0
	875	0	0	0	0	0	0	0	0	0	0	0	0	0	0	0	0	0	0	0	0	0	0	0	0	0
	876	0	0	0	0	0	0	0	0	0	0	0	0	0	0	0	0	0	0	0	0	0	0	0	0	0
	877	0	0	0	0	0	0	0	0	0	0	0	0	0	0	0	0	0	0	0	0	0	0	0	0	0
	878	0	0	0	0	0	0	0	0	0	0	0	0	0	0	0	0	0	0	0	0	0	0	0	0	0
	879	0	0	0	0	0	0	0	0	0	0	0	0	0	0	0	0	0	0	0	0	0	0	0	0	0
	880	0	0	0	0	0	0	0	0	0	0	0	0	0	0	0	0	0	0	0	0	0	0	0	0	0
	881	0	0	0	0	0	0	0	0	0	0	0	0	0	0	0	0	0	0	0	0	0	0	0	0	0
	882	0	0	0	0	0	0	0	0	0	0	0	0	0	0	0	0	0	0	0	0	0	0	0	0	0
	883	0	0	0	0	0	0	0	0	0	0	0	0	0	0	0	0	0	0	0	0	0	0	0	0	0
	884	0	0	0	0	0	0	0	0	0	0	0	0	0	0	0	0	0	0	0	0	0	0	0	0	0
	885	0	0	0	0	0	0	0	0	0	0	0	0	0	0	0	0	0	0	0	0	0	0	0	0	0
	886	0	0	0	0	0	0	0	0	0	0	0	0	0	0	0	0	0	0	0	0	0	0	0	0	0
	887	0	0	0	0	0	0	0	0	0	0	0	0	0	0	0	0	0	0	0	0	0	0	0	0	0
	888	0	0	0	0	0	0	0	0	0	0	0	0	0	0	0	0	0	0	0	0	0	0	0	0	0
	889	0	0	0	0	0	0	0	0	0	0	0	0	0	0	0	0	0	0	0	0	0	0	0	0	0
	890	0	0	0	0	0	0	0	0	0	0	0	0	0	0	0	0	0	0	0	0	0	0	0	0	0
	891	0	0	0	0	0	0	0	0	0	0	0	0	0	0	0	0	0	0	0	0	0	0	0	0	0
	892	0	0	0	0	0	0	0	0	0	0	0	0	0	0	0	0	0	0	0	0	0	0	0	0	0
	893	0	0	0	0	0	0	0	0	0	0	0	0	0	0	0	0	0	0	0	0	0	0	0	0	0
	894	0	0	0	0	0	0	0	0	0	0	0	0	0	0	0	0	0	0	0	0	0	0	0	0	0
	895	0	0	0	0	0	0	0	0	0	0	0	0	0	0	0	0	0	0	0	0	0	0	0	0	0
	896	0	0	0	0	0	0	0	0	0	0	0	0	0	0	0	0	0	0	0	0	0	0	0	0	0
	897	0	0	0	0	0	0	0	0	0	0	0	0	0	0	0	0	0	0	0	0	0	0	0	0	0
	898	0	0	0	0	0	0	0	0	0	0	0	0	0	0	0	0	0	0	0	0	0	0	0	0	0
	899	0	0	0	0	0	0	0	0	0	0	0	0	0	0	0	0	0	0	0	0	0	0	0	0	0
	900	0	0	0	0	0	0	0	0	0	0	0	0	0	0	0	0	0	0	0	0	0	0	0	0	0
	901	0	0	0	0	0	0	0	0	0	0	0	0	0	0	0	0	0	0	0	0	0	0	0	0	0
	902	0	0	0	0	0	0	0	0	0	0	0	0	0	0	0	0	0	0	0	0	0	0	0	0	0
	903	0	0	0	0	0	0	0	0	0	0	0	0	0	0	0	0	0	0	0	0	0	0	0	0	0
	904	0	0	0	0	0	0	0	0	0	0	0	0	0	0	0	0	0	0	0	0	0	0	0	0	0
	905	0	0	0	0	0	0	0	0	0	0	0	0	0	0	0	0	0	0	0	0	0	0	0	0	0
	906	0	0	0	0	0	0	0	0	0	0	0	0	0	0	0	0	0	0	0	0	0	0	0	0	0
	907	0	0	0	0	0	0	0	0	0	0	0	0	0	0	0	0	0	0	0	0	0	0	0	0	0
	908	0	0	0	0	0	0	0	0	0	0	0	0	0	0	0	0	0	0	0	0	0	0	0	0	0
	909	0	0	0	0	0	0	0	0	0	0	0	0	0	0	0	0	0	0	0	0	0	0	0	0	0
	910	0	0	0	0	0	0	0	0	0	0	0	0	0	0	0	0	0	0	0	0	0	0	0	0	0
	911	0	0	0	0	0	0	0	0	0	0	0	0	0	0	0	0	0	0	0	0	0	0	0	0	0
	912	0	0	0	0	0	0	0	0	0	0	0	0	0	0	0	0	0	0	0	0	0	0	0	0	0
	913	0	0	0	0	0	0	0	0	0	0	0	0	0	0	0	0	0	0	0	0	0	0	0	0	0
	914	0	0	0	0	0	0	0	0	0	0	0	0	0	0	0	0	0	0	0	0	0	0	0	0	0
	915	0	0	0	0	0	0	0	0	0	0	0	0	0	0	0	0	0	0	0	0	0	0	0	0	0
	916	0	0	0	0	0	0	0	0	0	0	0	0	0	0	0	0	0	0	0	0	0	0	0	0	0
	917	0	0	0	0	0	0	0	0	0	0	0	0	0	0	0	0	0	0	0	0	0	0	0	0	0
	918	0	0	0	0	0	0	0	0	0	0	0	0	0	0	0	0	0	0	0	0	0	0	0	0	0
	919	0	0	0	0	0	0	0	0	0	0	0	0	0	0	0	0	0	0	0	0	0	0	0	0	0
	920	0	0	0	0	0	0	0	0	0	0	0	0	0	0	0	0	0	0	0	0	0	0	0	0	0
	921	0	0	0	0	0	0	0	0	0	0	0	0	0	0	0	0	0	0	0	0	0	0	0	0	0
	922	0	0	0	0	0	0	0	0	0	0	0	0	0	0	0	0	0	0	0	0	0	0	0	0	0
	923	0	0	0	0	0	0	0	0	0	0	0	0	0	0	0	0	0	0	0	0	0	0	0	0	0
	924	0	0	0	0	0	0	0	0	0	0	0	0	0	0	0	0	0	0	0	0	0	0	0	0	0
	925	0	0	0	0	0	0	0	0	0	0	0	0	0	0	0	0	0	0	0	0	0	0	0	0	0
	926	0	0	0	0	0	0	0	0	0	0	0	0	0	0	0	0	0	0	0	0	0	0	0	0	0
	927	0	0	0	0	0	0	0	0	0	0	0	0	0	0	0	0	0	0	0	0	0	0	0	0	0
	928	0	0	0	0	0	0	0	0	0	0	0	0	0	0	0	0	0	0	0	0	0	0	0	0	0
	929	0	0	0	0	0	0	0	0	0	0	0	0	0	0	0	0	0	0	0	0	0	0	0	0	0
	930	0	0	0	0	0	0	0	0	0	0	0	0	0	0	0	0	0	0	0	0	0	0	0	0	0
	931	0	0	0	0	0	0	0	0	0	0	0	0	0	0	0	0	0	0	0	0	0	0	0	0	0
	932	0	0	0	0	0	0	0	0	0	0	0	0	0	0	0	0	0	0	0	0	0	0	0	0	0
	933	0	0	0	0	0	0	0	0	0	0	0	0	0	0	0	0	0	0	0	0	0	0	0	0	0
	934	0	0	0	0	0	0	0	0	0	0	0	0	0	0	0	0	0	0	0	0	0	0	0	0	0
	935	0	0	0	0	0	0	0	0	0	0	0	0	0	0	0	0	0	0	0	0	0	0	0	0	0
	936	0	0	0	0	0	0	0	0	0	0	0	0	0	0	0	0	0	0	0	0	0	0	0	0	0
	937	0	0	0	0	0	0	0	0	0	0	0	0	0	0	0	0	0	0	0	0	0	0	0	0	0
	938	0	0	0	0	0	0	0	0	0	0	0	0	0	0	0	0	0	0	0	0	0	0	0	0	0
	939	0	0	0	0	0	0	0	0	0	0	0	0	0	0	0	0	0	0	0	0	0	0	0	0	0
	940	0	0	0	0	0	0	0	0	0	0	0	0	0	0	0	0	0	0	0	0	0	0	0	0	0
	941	0	0	0	0	0	0	0	0	0	0	0	0	0	0	0	0	0	0	0	0	0	0	0	0	0
	942	0	0	0	0	0	0	0	0	0	0	0	0	0	0	0	0	0	0	0	0	0	0	0	0	0
	943	0	0	0	0	0	0	0	0	0	0	0	0	0	0	0	0	0	0	0	0	0	0	0	0	0
	944	0	0	0	0	0	0	0	0	0	0	0	0	0	0	0	0	0	0	0	0	0	0	0	0	0
	945	0	0	0	0	0	0	0	0	0	0	0	0	0	0	0	0	0	0	0	0	0	0	0	0	0
	946	0	0	0	0	0	0	0	0	0	0	0	0	0	0	0	0	0	0	0	0	0	0	0	0	0
	947	0	0	0	0	0	0	0	0	0	0	0	0	0	0	0	0	0	0	0	0	0	0	0	0	0
	948	0	0	0	0	0	0	0	0	0	0	0	0	0	0	0	0	0	0	0	0	0	0	0	0	0
	949	0	0	0	0	0	0	0	0	0	0	0	0	0	0	0	0	0	0	0	0	0	0	0	0	0
	950	0	0	0	0	0	0	0	0	0	0	0	0	0	0	0	0	0	0	0	0	0	0	0	0	0
	951	0	0	0	0	0	0	0	0	0	0	0	0	0	0	0	0	0	0	0	0	0	0	0	0	0
	952	0	0	0	0	0	0	0	0	0	0	0	0	0	0	0	0	0	0	0	0	0	0	0	0	0
	953	0	0	0	0	0	0	0	0	0	0	0	0	0	0	0	0	0	0	0	0	0	0	0	0	0
	954	0	0	0	0	0	0	0	0	0	0	0	0	0	0	0	0	0	0	0	0	0	0	0	0	0
	955	0	0	0	0	0	0	0	0	0	0	0	0	0	0	0	0	0	0	0	0	0	0	0	0	0
	956	0	0	0	0	0	0	0	0	0	0	0	0	0	0	0	0	0	0	0	0	0	0	0	0	0
	957	0	0	0	0	0	0	0	0	0	0	0	0	0	0	0	0	0	0	0	0	0	0	0	0	0
	958	0	0	0	0	0	0	0	0	0	0	0	0	0	0	0	0	0	0	0	0	0	0	0	0	0
	959	0	0	0	0	0	0	0	0	0	0	0	0	0	0	0	0	0	0	0	0	0	0	0	0	0
	960	0	0	0	0	0	0	0	0	0	0	0	0	0	0	0	0	0	0	0	0	0	0	0	0	0
	961	0	0	0	0	0	0	0	0	0	0	0	0	0	0	0	0	0	0	0	0	0	0	0	0	0
	962	0	0	0	0	0	0	0	0	0	0	0	0	0	0	0	0	0	0	0	0	0	0	0	0	0
	963	0	0	0	0	0	0	0	0	0	0	0	0	0	0	0	0	0	0	0	0	0	0	0	0	0
	964	0	0	0	0	0	0	0	0	0	0	0	0	0	0	0	0	0	0	0	0	0	0	0	0	0
	965	0	0	0	0	0	0	0	0	0	0	0	0	0	0	0	0	0	0	0	0	0	0	0	0	0
	966	0	0	0	0	0	0	0	0	0	0	0	0	0	0	0	0	0	0	0	0	0	0	0	0	0
	967	0	0	0	0	0	0	0	0	0	0	0	0	0	0	0	0	0	0	0	0	0	0	0	0	0
	968	0	0	0	0	0	0	0	0	0	0	0	0	0	0	0	0	0	0	0	0	0	0	0	0	0
	969	0	0	0	0	0	0	0	0	0	0	0	0	0	0	0	0	0	0	0	0	0	0	0	0	0
	970	0	0	0	0	0	0	0	0	0	0	0	0	0	0	0	0	0	0	0	0	0	0	0	0	0
	971	0	0	0	0	0	0	0	0	0	0	0	0	0	0	0	0	0	0	0	0	0	0	0	0	0
	972	0	0	0	0	0	0	0	0	0	0	0	0	0	0	0	0	0	0	0	0	0	0	0	0	0
	973	0	0	0	0	0	0	0	0	0	0	0	0	0	0	0	0	0	0	0	0	0	0	0	0	0
	974	0	0	0	0	0	0	0	0	0	0	0	0	0	0	0	0	0	0	0	0	0	0	0	0	0
	975	0	0	0	0	0	0	0	0	0	0	0	0	0	0	0	0	0	0	0	0	0	0	0	0	0
	976	0	0	0	0	0	0	0	0	0	0	0	0	0	0	0	0	0	0	0	0	0	0	0	0	0
	977	0	0	0	0	0	0	0	0	0	0	0	0	0	0	0	0	0	0	0	0	0	0	0	0	0
	978	0	0	0	0	0	0	0	0	0	0	0	0	0	0	0	0	0	0	0	0	0	0	0	0	0
	979	0	0	0	0	0	0	0	0	0	0	0	0	0	0	0	0	0	0	0	0	0	0	0	0	0
	980	0	0	0	0	0	0	0	0	0	0	0	0	0	0	0	0	0	0	0	0	0	0	0	0	0
	981	0	0	0	0	0	0	0	0	0	0	0	0	0	0	0	0	0	0	0	0	0	0	0	0	0
	982	0	0	0	0	0	0	0	0	0	0	0	0	0	0	0	0	0	0	0	0	0	0	0	0	0
	983	0	0	0	0	0	0	0	0	0	0	0	0	0	0	0	0	0	0	0	0	0	0	0	0	0
	984	0	0	0	0	0	0	0	0	0	0	0	0	0	0	0	0	0	0	0	0	0	0	0	0	0
	985	0	0	0	0	0	0	0	0	0	0	0	0	0	0	0	0	0	0	0	0	0	0	0	0	0
	986	0	0	0	0	0	0	0	0	0	0	0	0	0	0	0	0	0	0	0	0	0	0	0	0	0
	987	0	0	0	0	0	0	0	0	0	0	0	0	0	0	0	0	0	0	0	0	0	0	0	0	0
	988	0	0	0	0	0	0	0	0	0	0	0	0	0	0	0	0	0	0	0	0	0	0	0	0	0
	989	0	0	0	0	0	0	0	0	0	0	0	0	0	0	0	0	0	0	0	0	0	0	0	0	0
	990	0	0	0	0	0	0	0	0	0	0	0	0	0	0	0	0	0	0	0	0	0	0	0	0	0
	991	0	0	0	0	0	0	0	0	0	0	0	0	0	0	0	0	0	0	0	0	0	0	0	0	0
	992	0	0	0	0	0	0	0	0	0	0	0	0	0	0	0	0	0	0	0	0	0	0	0	0	0
	993	0	0	0	0	0	0	0	0	0	0	0	0	0	0	0	0	0	0	0	0	0	0	0	0	0
	994	0	0	0	0	0	0	0	0	0	0	0	0	0	0	0	0	0	0	0	0	0	0	0	0	0
	995	0	0	0	0	0	0	0	0	0	0	0	0	0	0	0	0	0	0	0	0	0	0	0	0	0
	996	0	0	0	0	0	0	0	0	0	0	0	0	0	0	0	0	0	0	0	0	0	0	0	0	0
	997	0	0	0	0	0	0	0	0	0	0	0	0	0	0	0	0	0	0	0	0	0	0	0	0	0
	998	0	0	0	0	0	0	0	0	0	0	0	0	0	0	0	0	0	0	0	0	0	0	0	0	0
	999	0	0	0	0	0	0	0	0	0	0	0	0	0	0	0	0	0	0	0	0	0	0	0	0	0
	1000	0	0	0	0	0	0	0	0	0	0	0	0	0	0	0	0	0	0	0	0	0	0	0	0	0
	1001	0	0	0	0	0	0	0	0	0	0	0	0	0	0	0	0	0	0	0	0	0	0	0	0	0
	1002	0	0	0	0	0	0	0	0	0	0	0	0	0	0	0	0	0	0	0	0	0	0	0	0	0
	1003	0	0	0	0	0	0	0	0	0	0	0	0	0	0	0	0	0	0	0	0	0	0	0	0	0
	1004	0	0	0	0	0	0	0	0	0	0	0	0	0	0	0	0	0	0	0	0	0	0	0	0	0
	1005	0	0	0	0	0	0	0	0	0	0	0	0	0	0	0	0	0	0	0	0	0	0	0	0	0
	1006	0	0	0	0	0	0	0	0	0	0	0	0	0	0	0	0	0	0	0	0	0	0	0	0	0
	1007	0	0	0	0	0	0	0	0	0	0	0	0	0	0	0	0	0	0	0	0	0	0	0	0	0
	1008	0	0	0	0	0	0	0	0	0	0	0	0	0	0	0	0	0	0	0	0	0	0	0	0	0
	1009	0	0	0	0	0	0	0	0	0	0	0	0	0	0	0	0	0	0	0	0	0	0	0	0	0
	1010	0	0	0	0	0	0	0	0	0	0	0	0	0	0	0	0	0	0	0	0	0	0	0	0	0
	1011	0	0	0	0	0	0	0	0	0	0	0	0	0	0	0	0	0	0	0	0	0	0	0	0	0
	1012	0	0	0	0	0	0	0	0	0	0	0	0	0	0	0	0	0	0	0	0	0	0	0	0	0
	1013	0	0	0	0	0	0	0	0	0	0	0	0	0	0	0	0	0	0	0	0	0	0	0	0	0
	1014	0	0	0	0	0	0	0	0	0	0	0	0	0	0	0	0	0	0	0	0	0	0	0	0	0
	1015	0	0	0	0	0	0	0	0	0	0	0	0	0	0	0	0	0	0	0	0	0	0	0	0	0
	1016	0	0	0	0	0	0	0	0	0	0	0	0	0	0	0	0	0	0	0	0	0	0	0	0	0
	1017	0	0	0	0	0	0	0	0	0	0	0	0	0	0	0	0	0	0	0	0	0	0	0	0	0
	1018	0	0	0	0	0	0	0	0	0	0	0	0	0	0	0	0	0	0	0	0	0	0	0	0	0
	1019	0	0	0	0	0	0	0	0	0	0	0	0	0	0	0	0	0	0	0	0	0	0	0	0	0
	1020	0	0	0	0	0	0	0	0	0	0	0	0	0	0	0	0	0	0	0	0	0	0	0	0	0
	1021	0	0	0	0	0	0	0	0	0	0	0	0	0	0	0	0	0	0	0	0	0	0	0	0	0
	1022	0	0	0	0	0	0	0	0	0	0	0	0	0	0	0	0	0	0	0	0	0	0	0	0	0
	1023	0	0	0	0	0	0	0	0	0	0	0	0	0	0	0	0	0	0	0	0	0	0	0	0	0
	1024	0	0	0	0	0	0	0	0	0	0	0	0	0	0	0	0	0	0	0	0	0	0	0	0	0
	1025	0	0	0	0	0	0	0	0	0	0	0	0	0	0	0	0	0	0	0	0	0	0	0	0	0
	1026	0	0	0	0	0	0	0	0	0	0	0	0	0	0	0	0	0	0	0	0	0	0	0	0	0
	1027	0	0	0	0	0	0	0	0	0	0	0	0	0	0	0	0	0	0	0	0	0	0	0	0	0
	1028	0	0	0	0	0	0	0	0	0	0	0	0	0	0	0	0	0	0	0	0	0	0	0	0	0
	1029	0	0	0	0	0	0	0	0	0	0	0	0	0	0	0	0	0	0	0	0	0	0	0	0	0
	1030	0	0	0	0	0	0	0	0	0	0	0	0	0	0	0	0	0	0	0	0	0	0	0	0	0
	1031	0	0	0	0	0	0	0	0	0	0	0	0	0	0	0	0	0	0	0	0	0	0	0	0	0
	1032	0	0	0	0	0	0	0	0	0	0	0	0	0	0	0	0	0	0	0	0	0	0	0	0	0
	1033	0	0	0	0	0	0	0	0	0	0	0	0	0	0	0	0	0	0	0	0	0	0	0	0	0
	1034	0	0	0	0	0	0	0	0	0	0	0	0	0	0	0	0	0	0	0	0	0	0	0	0	0
	1035	0	0	0	0	0	0	0	0	0	0	0	0	0	0	0	0	0	0	0	0	0	0	0	0	0
	1036	0	0	0	0	0	0	0	0	0	0	0	0	0	0	0	0	0	0	0	0	0	0	0	0	0
	1037	0	0	0	0	0	0	0	0	0	0	0	0	0	0	0	0	0	0	0	0	0	0	0	0	0
	1038	0	0	0	0	0	0	0	0	0	0	0	0	0	0	0	0	0	0	0	0	0	0	0	0	0
	1039	0	0	0	0	0	0	0	0	0	0	0	0	0	0	0	0	0	0	0	0	0	0	0	0	0
	1040	0	0	0	0	0	0	0	0	0	0	0	0	0	0	0	0	0	0	0	0	0	0	0	0	0
	1041	0	0	0	0	0	0	0	0	0	0	0	0	0	0	0	0	0	0	0	0	0	0	0	0	0
	1042	0	0	0	0	0	0	0	0	0	0	0	0	0	0	0	0	0	0	0	0	0	0	0	0	0
	1043	0	0	0	0	0	0	0	0	0	0	0	0	0	0	0	0	0	0	0	0	0	0	0	0	0
	1044	0	0	0	0	0	0	0	0	0	0	0	0	0	0	0	0	0	0	0	0	0	0	0	0	0
	1045	0	0	0	0	0	0	0	0	0	0	0	0	0	0	0	0	0	0	0	0	0	0	0	0	0
	1046	0	0	0	0	0	0	0	0	0	0	0	0	0	0	0	0	0	0	0	0	0	0	0	0	0
	1047	0	0	0	0	0	0	0	0	0	0	0	0	0	0	0	0	0	0	0	0	0	0	0	0	0
	1048	0	0	0	0	0	0	0	0	0	0	0	0	0	0	0	0	0	0	0	0	0	0	0	0	0
	1049	0	0	0	0	0	0	0	0	0	0	0	0	0	0	0	0	0	0	0	0	0	0	0	0	0
	1050	0	0	0	0	0	0	0	0	0	0	0	0	0	0	0	0	0	0	0	0	0	0	0	0	0
	1051	0	0	0	0	0	0	0	0	0	0	0	0	0	0	0	0	0	0	0	0	0	0	0	0	0
	1052	0	0	0	0	0	0	0	0	0	0	0	0	0	0	0	0	0	0	0	0	0	0	0	0	0
	1053	0	0	0	0	0	0	0	0	0	0	0	0	0	0	0	0	0	0	0	0	0	0	0	0	0
	1054	0	0	0	0	0	0	0	0	0	0	0	0	0	0	0	0	0	0	0	0	0	0	0	0	0
	1055	0	0	0	0	0	0	0	0	0	0	0	0	0	0	0	0	0	0	0	0	0	0	0	0	0
	1056	0	0	0	0	0	0	0	0	0	0	0	0	0	0	0	0	0	0	0	0	0	0	0	0	0
	1057	0	0	0	0	0	0	0	0	0	0	0	0	0	0	0	0	0	0	0	0	0	0	0	0	0
	1058	0	0	0	0	0	0	0	0	0	0	0	0	0	0	0	0	0	0	0	0	0	0	0	0	0
	1059	0	0	0	0	0	0	0	0	0	0	0	0	0	0	0	0	0	0	0	0	0	0	0	0	0
	1060	0	0	0	0	0	0	0	0	0	0	0	0	0	0	0	0	0	0	0	0	0	0	0	0	0
	1061	0	0	0	0	0	0	0	0	0	0	0	0	0	0	0	0	0	0	0	0	0	0	0	0	0
	1062	0	0	0	0	0	0	0	0	0	0	0	0	0	0	0	0	0	0	0	0	0	0	0	0	0
	1063	0	0	0	0	0	0	0	0	0	0	0	0	0	0	0	0	0	0	0	0	0	0	0	0	0
	1064	0	0	0	0	0	0	0	0	0	0	0	0	0	0	0	0	0	0	0	0	0	0	0	0	0
	1065	0	0	0	0	0	0	0	0	0	0	0	0	0	0	0	0	0	0	0	0	0	0	0	0	0
	1066	0	0	0	0	0	0	0	0	0	0	0	0	0	0	0	0	0	0	0	0	0	0	0	0	0
	1067	0	0	0	0	0	0	0	0	0	0	0	0	0	0	0	0	0	0	0	0	0	0	0	0	0
	1068	0	0	0	0	0	0	0	0	0	0	0	0	0	0	0	0	0	0	0	0	0	0	0	0	0
	1069	0	0	0	0	0	0	0	0	0	0	0	0	0	0	0	0	0	0	0	0	0	0	0	0	0
	1070	0	0	0	0	0	0	0	0	0	0	0	0	0	0	0	0	0	0	0	0	0	0	0	0	0
	1071	0	0	0	0	0	0	0	0	0	0	0	0	0	0	0	0	0	0	0	0	0	0	0	0	0
	1072	0	0	0	0	0	0	0	0	0	0	0	0	0	0	0	0	0	0	0	0	0	0	0	0	0
	1073	0	0	0	0	0	0	0	0	0	0	0	0	0	0	0	0	0	0	0	0	0	0	0	0	0
	1074	0	0	0	0	0	0	0	0	0	0	0	0	0	0	0	0	0	0	0	0	0	0	0	0	0
	1075	0	0	0	0	0	0	0	0	0	0	0	0	0	0	0	0	0	0	0	0	0	0	0	0	0
	1076	0	0	0	0	0	0	0	0	0	0	0	0	0	0	0	0	0	0	0	0	0	0	0	0	0
	1077	0	0	0	0	0	0	0	0	0	0	0	0	0	0	0	0	0	0	0	0	0	0	0	0	0
	1078	0	0	0	0	0	0	0	0	0	0	0	0	0	0	0	0	0	0	0	0	0	0	0	0	0
	1079	0	0	0	0	0	0	0	0	0	0	0	0	0	0	0	0	0	0	0	0	0	0	0	0	0
	1080	0	0	0	0	0	0	0	0	0	0	0	0	0	0	0	0	0	0	0	0	0	0	0	0	0
	1081	0	0	0	0	0	0	0	0	0	0	0	0	0	0	0	0	0	0	0	0	0	0	0	0	0
	1082	0	0	0	0	0	0	0	0	0	0	0	0	0	0	0	0	0	0	0	0	0	0	0	0	0
	1083	0	0	0	0	0	0	0	0	0	0	0	0	0	0	0	0	0	0	0	0	0	0	0	0	0
	1084	0	0	0	0	0	0	0	0	0	0	0	0	0	0	0	0	0	0	0	0	0	0	0	0	0
	1085	0	0	0	0	0	0	0	0	0	0	0	0	0	0	0	0	0	0	0	0	0	0	0	0	0
	1086	0	0	0	0	0	0	0	0	0	0	0	0	0	0	0	0	0	0	0	0	0	0	0	0	0
	1087	0	0	0	0	0	0	0	0	0	0	0	0	0	0	0	0	0	0	0	0	0	0	0	0	0
	1088	0	0	0	0	0	0	0	0	0	0	0	0	0	0	0	0	0	0	0	0	0	0	0	0	0
	1089	0	0	0	0	0	0	0	0	0	0	0	0	0	0	0	0	0	0	0	0	0	0	0	0	0
	1090	0	0	0	0	0	0	0	0	0	0	0	0	0	0	0	0	0	0	0	0	0	0	0	0	0
	1091	0	0	0	0	0	0	0	0	0	0	0	0	0	0	0	0	0	0	0	0	0	0	0	0	0
	1092	0	0	0	0	0	0	0	0	0	0	0	0	0	0	0	0	0	0	0	0	0	0	0	0	0
	1093	0	0	0	0	0	0	0	0	0	0	0	0	0	0	0	0	0	0	0	0	0	0	0	0	0
	1094	0	0	0	0	0	0	0	0	0	0	0	0	0	0	0	0	0	0	0	0	0	0	0	0	0
	1095	0	0	0	0	0	0	0	0	0	0	0	0	0	0	0	0	0	0	0	0	0	0	0	0	0
	1096	0	0	0	0	0	0	0	0	0	0	0	0	0	0	0	0	0	0	0	0	0	0	0	0	0
	1097	0	0	0	0	0	0	0	0	0	0	0	0	0	0	0	0	0	0	0	0	0	0	0	0	0
	1098	0	0	0	0	0	0	0	0	0	0	0	0	0	0	0	0	0	0	0	0	0	0	0	0	0
	1099	0	0	0	0	0	0	0	0	0	0	0	0	0	0	0	0	0	0	0	0	0	0	0	0	0
	1100	0	0	0	0	0	0	0	0	0	0	0	0	0	0	0	0	0	0	0	0	0	0	0	0	0
	1101	0	0	0	0	0	0	0	0	0	0	0	0	0	0	0	0	0	0	0	0	0	0	0	0	0
	1102	0	0	0	0	0	0	0	0	0	0	0	0	0	0	0	0	0	0	0	0	0	0	0	0	0
	1103	0	0	0	0	0	0	0	0	0	0	0	0	0	0	0	0	0	0	0	0	0	0	0	0	0
	1104	0	0	0	0	0	0	0	0	0	0	0	0	0	0	0	0	0	0	0	0	0	0	0	0	0
	1105	0	0	0	0	0	0	0	0	0	0	0	0	0	0	0	0	0	0	0	0	0	0	0	0	0
	1106	0	0	0	0	0	0	0	0	0	0	0	0	0	0	0	0	0	0	0	0	0	0	0	0	0
	1107	0	0	0	0	0	0	0	0	0	0	0	0	0	0	0	0	0	0	0	0	0	0	0	0	0
	1108	0	0	0	0	0	0	0	0	0	0	0	0	0	0	0	0	0	0	0	0	0	0	0	0	0
	1109	0	0	0	0	0	0	0	0	0	0	0	0	0	0	0	0	0	0	0	0	0	0	0	0	0
	1110	0	0	0	0	0	0	0	0	0	0	0	0	0	0	0	0	0	0	0	0	0	0	0	0	0
	1111	0	0	0	0	0	0	0	0	0	0	0	0	0	0	0	0	0	0	0	0	0	0	0	0	0
	1112	0	0	0	0	0	0	0	0	0	0	0	0	0	0	0	0	0	0	0	0	0	0	0	0	0
	1113	0	0	0	0	0	0	0	0	0	0	0	0	0	0	0	0	0	0	0	0	0	0	0	0	0
	1114	0	0	0	0	0	0	0	0	0	0	0	0	0	0	0	0	0	0	0	0	0	0	0	0	0
	1115	0	0	0	0	0	0	0	0	0	0	0	0	0	0	0	0	0	0	0	0	0	0	0	0	0
	1116	0	0	0	0	0	0	0	0	0	0	0	0	0	0	0	0	0	0	0	0	0	0	0	0	0
	1117	0	0	0	0	0	0	0	0	0	0	0	0	0	0	0	0	0	0	0	0	0	0	0	0	0
	1118	0	0	0	0	0	0	0	0	0	0	0	0	0	0	0	0	0	0	0	0	0	0	0	0	0
	1119	0	0	0	0	0	0	0	0	0	0	0	0	0	0	0	0	0	0	0	0	0	0	0	0	0
	1120	0	0	0	0	0	0	0	0	0	0	0	0	0	0	0	0	0	0	0	0	0	0	0	0	0
	1121	0	0	0	0	0	0	0	0	0	0	0	0	0	0	0	0	0	0	0	0	0	0	0	0	0
	1122	0	0	0	0	0	0	0	0	0	0	0	0	0	0	0	0	0	0	0	0	0	0	0	0	0
	1123	0	0	0	0	0	0	0	0	0	0	0	0	0	0	0	0	0	0	0	0	0	0	0	0	0
	1124	0	0	0	0	0	0	0	0	0	0	0	0	0	0	0	0	0	0	0	0	0	0	0	0	0
	1125	0	0	0	0	0	0	0	0	0	0	0	0	0	0	0	0	0	0	0	0	0	0	0	0	0
	1126	0	0	0	0	0	0	0	0	0	0	0	0	0	0	0	0	0	0	0	0	0	0	0	0	0
	1127	0	0	0	0	0	0	0	0	0	0	0	0	0	0	0	0	0	0	0	0	0	0	0	0	0
	1128	0	0	0	0	0	0	0	0	0	0	0	0	0	0	0	0	0	0	0	0	0	0	0	0	0
	1129	0	0	0	0	0	0	0	0	0	0	0	0	0	0	0	0	0	0	0	0	0	0	0	0	0
	1130	0	0	0	0	0	0	0	0	0	0	0	0	0	0	0	0	0	0	0	0	0	0	0	0	0
	1131	0	0	0	0	0	0	0	0	0	0	0	0	0	0	0	0	0	0	0	0	0	0	0	0	0
	1132	0	0	0	0	0	0	0	0	0	0	0	0	0	0	0	0	0	0	0	0	0	0	0	0	0
	1133	0	0	0	0	0	0	0	0	0	0	0	0	0	0	0	0	0	0	0	0	0	0	0	0	0
	1134	0	0	0	0	0	0	0	0	0	0	0	0	0	0	0	0	0	0	0	0	0	0	0	0	0
	1135	0	0	0	0	0	0	0	0	0	0	0	0	0	0	0	0	0	0	0	0	0	0	0	0	0
	1136	0	0	0	0	0	0	0	0	0	0	0	0	0	0	0	0	0	0	0	0	0	0	0	0	0
	1137	0	0	0	0	0	0	0	0	0	0	0	0	0	0	0	0	0	0	0	0	0	0	0	0	0
	1138	0	0	0	0	0	0	0	0	0	0	0	0	0	0	0	0	0	0	0	0	0	0	0	0	0
	1139	0	0	0	0	0	0	0	0	0	0	0	0	0	0	0	0	0	0	0	0	0	0	0	0	0
	1140	0	0	0	0	0	0	0	0	0	0	0	0	0	0	0	0	0	0	0	0	0	0	0	0	0
	1141	0	0	0	0	0	0	0	0	0	0	0	0	0	0	0	0	0	0	0	0	0	0	0	0	0
	1142	0	0	0	0	0	0	0	0	0	0	0	0	0	0	0	0	0	0	0	0	0	0	0	0	0
	1143	0	0	0	0	0	0	0	0	0	0	0	0	0	0	0	0	0	0	0	0	0	0	0	0	0
	1144	0	0	0	0	0	0	0	0	0	0	0	0	0	0	0	0	0	0	0	0	0	0	0	0	0
	1145	0	0	0	0	0	0	0	0	0	0	0	0	0	0	0	0	0	0	0	0	0	0	0	0	0
	1146	0	0	0	0	0	0	0	0	0	0	0	0	0	0	0	0	0	0	0	0	0	0	0	0	0
	1147	0	0	0	0	0	0	0	0	0	0	0	0	0	0	0	0	0	0	0	0	0	0	0	0	0
	1148	0	0	0	0	0	0	0	0	0	0	0	0	0	0	0	0	0	0	0	0	0	0	0	0	0
	1149	0	0	0	0	0	0	0	0	0	0	0	0	0	0	0	0	0	0	0	0	0	0	0	0	0
	1150	0	0	0	0	0	0	0	0	0	0	0	0	0	0	0	0	0	0	0	0	0	0	0	0	0
	1151	0	0	0	0	0	0	0	0	0	0	0	0	0	0	0	0	0	0	0	0	0	0	0	0	0
	1152	0	0	0	0	0	0	0	0	0	0	0	0	0	0	0	0	0	0	0	0	0	0	0	0	0
	1153	0	0	0	0	0	0	0	0	0	0	0	0	0	0	0	0	0	0	0	0	0	0	0	0	0
	1154	0	0	0	0	0	0	0	0	0	0	0	0	0	0	0	0	0	0	0	0	0	0	0	0	0
	1155	0	0	0	0	0	0	0	0	0	0	0	0	0	0	0	0	0	0	0	0	0	0	0	0	0
	1156	0	0	0	0	0	0	0	0	0	0	0	0	0	0	0	0	0	0	0	0	0	0	0	0	0
	1157	0	0	0	0	0	0	0	0	0	0	0	0	0	0	0	0	0	0	0	0	0	0	0	0	0
	1158	0	0	0	0	0	0	0	0	0	0	0	0	0	0	0	0	0	0	0	0	0	0	0	0	0
	1159	0	0	0	0	0	0	0	0	0	0	0	0	0	0	0	0	0	0	0	0	0	0	0	0	0
	1160	0	0	0	0	0	0	0	0	0	0	0	0	0	0	0	0	0	0	0	0	0	0	0	0	0
	1161	0	0	0	0	0	0	0	0	0	0	0	0	0	0	0	0	0	0	0	0	0	0	0	0	0
	1162	0	0	0	0	0	0	0	0	0	0	0	0	0	0	0	0	0	0	0	0	0	0	0	0	0
	1163	0	0	0	0	0	0	0	0	0	0	0	0	0	0	0	0	0	0	0	0	0	0	0	0	0
	1164	0	0	0	0	0	0	0	0	0	0	0	0	0	0	0	0	0	0	0	0	0	0	0	0	0
	1165	0	0	0	0	0	0	0	0	0	0	0	0	0	0	0	0	0	0	0	0	0	0	0	0	0
	1166	0	0	0	0	0	0	0	0	0	0	0	0	0	0	0	0	0	0	0	0	0	0	0	0	0
	1167	0	0	0	0	0	0	0	0	0	0	0	0	0	0	0	0	0	0	0	0	0	0	0	0	0
	1168	0	0	0	0	0	0	0	0	0	0	0	0	0	0	0	0	0	0	0	0	0	0	0	0	0
	1169	0	0	0	0	0	0	0	0	0	0	0	0	0	0	0	0	0	0	0	0	0	0	0	0	0
	1170	0	0	0	0	0	0	0	0	0	0	0	0	0	0	0	0	0	0	0	0	0	0	0	0	0
	1171	0	0	0	0	0	0	0	0	0	0	0	0	0	0	0	0	0	0	0	0	0	0	0	0	0
	1172	0	0	0	0	0	0	0	0	0	0	0	0	0	0	0	0	0	0	0	0	0	0	0	0	0
	1173	0	0	0	0	0	0	0	0	0	0	0	0	0	0	0	0	0	0	0	0	0	0	0	0	0
	1174	0	0	0	0	0	0	0	0	0	0	0	0	0	0	0	0	0	0	0	0	0	0	0	0	0
	1175	0	0	0	0	0	0	0	0	0	0	0	0	0	0	0	0	0	0	0	0	0	0	0	0	0
	1176	0	0	0	0	0	0	0	0	0	0	0	0	0	0	0	0	0	0	0	0	0	0	0	0	0
	1177	0	0	0	0	0	0	0	0	0	0	0	0	0	0	0	0	0	0	0	0	0	0	0	0	0
	1178	0	0	0	0	0	0	0	0	0	0	0	0	0	0	0	0	0	0	0	0	0	0	0	0	0
	1179	0	0	0	0	0	0	0	0	0	0	0	0	0	0	0	0	0	0	0	0	0	0	0	0	0
	1180	0	0	0	0	0	0	0	0	0	0	0	0	0	0	0	0	0	0	0	0	0	0	0	0	0
	1181	0	0	0	0	0	0	0	0	0	0	0	0	0	0	0	0	0	0	0	0	0	0	0	0	0
	1182	0	0	0	0	0	0	0	0	0	0	0	0	0	0	0	0	0	0	0	0	0	0	0	0	0
	1183	0	0	0	0	0	0	0	0	0	0	0	0	0	0	0	0	0	0	0	0	0	0	0	0	0
	1184	0	0	0	0	0	0	0	0	0	0	0	0	0	0	0	0	0	0	0	0	0	0	0	0	0
	1185	0	0	0	0	0	0	0	0	0	0	0	0	0	0	0	0	0	0	0	0	0	0	0	0	0
	1186	0	0	0	0	0	0	0	0	0	0	0	0	0	0	0	0	0	0	0	0	0	0	0	0	0
	1187	0	0	0	0	0	0	0	0	0	0	0	0	0	0	0	0	0	0	0	0	0	0	0	0	0
	1188	0	0	0	0	0	0	0	0	0	0	0	0	0	0	0	0	0	0	0	0	0	0	0	0	0
	1189	0	0	0	0	0	0	0	0	0	0	0	0	0	0	0	0	0	0	0	0	0	0	0	0	0
	1190	0	0	0	0	0	0	0	0	0	0	0	0	0	0	0	0	0	0	0	0	0	0	0	0	0
	1191	0	0	0	0	0	0	0	0	0	0	0	0	0	0	0	0	0	0	0	0	0	0	0	0	0
	1192	0	0	0	0	0	0	0	0	0	0	0	0	0	0	0	0	0	0	0	0	0	0	0	0	0
	1193	0	0	0	0	0	0	0	0	0	0	0	0	0	0	0	0	0	0	0	0	0	0	0	0	0
	1194	0	0	0	0	0	0	0	0	0	0	0	0	0	0	0	0	0	0	0	0	0	0	0	0	0
	1195	0	0	0	0	0	0	0	0	0	0	0	0	0	0	0	0	0	0	0	0	0	0	0	0	0
	1196	0	0	0	0	0	0	0	0	0	0	0	0	0	0	0	0	0	0	0	0	0	0	0	0	0
	1197	0	0	0	0	0	0	0	0	0	0	0	0	0	0	0	0	0	0	0	0	0	0	0	0	0
	1198	0	0	0	0	0	0	0	0	0	0	0	0	0	0	0	0	0	0	0	0	0	0	0	0	0
	1199	0	0	0	0	0	0	0	0	0	0	0	0	0	0	0	0	0	0	0	0	0	0	0	0	0
	1200	0	0	0	0	0	0	0	0	0	0	0	0	0	0	0	0	0	0	0	0	0	0	0	0	0
	1201	0	0	0	0	0	0	0	0	0	0	0	0	0	0	0	0	0	0	0	0	0	0	0	0	0
	1202	0	0	0	0	0	0	0	0	0	0	0	0	0	0	0	0	0	0	0	0	0	0	0	0	0
	1203	0	0	0	0	0	0	0	0	0	0	0	0	0	0	0	0	0	0	0	0	0	0	0	0	0
	1204	0	0	0	0	0	0	0	0	0	0	0	0	0	0	0	0	0	0	0	0	0	0	0	0	0
	1205	0	0	0	0	0	0	0	0	0	0	0	0	0	0	0	0	0	0	0	0	0	0	0	0	0
	1206	0	0	0	0	0	0	0	0	0	0	0	0	0	0	0	0	0	0	0	0	0	0	0	0	0
	1207	0	0	0	0	0	0	0	0	0	0	0	0	0	0	0	0	0	0	0	0	0	0	0	0	0
	1208	0	0	0	0	0	0	0	0	0	0	0	0	0	0	0	0	0	0	0	0	0	0	0	0	0
	1209	0	0	0	0	0	0	0	0	0	0	0	0	0	0	0	0	0	0	0	0	0	0	0	0	0
	1210	0	0	0	0	0	0	0	0	0	0	0	0	0	0	0	0	0	0	0	0	0	0	0	0	0
	1211	0	0	0	0	0	0	0	0	0	0	0	0	0	0	0	0	0	0	0	0	0	0	0	0	0
	1212	0	0	0	0	0	0	0	0	0	0	0	0	0	0	0	0	0	0	0	0	0	0	0	0	0
	1213	0	0	0	0	0	0	0	0	0	0	0	0	0	0	0	0	0	0	0	0	0	0	0	0	0
	1214	0	0	0	0	0	0	0	0	0	0	0	0	0	0	0	0	0	0	0	0	0	0	0	0	0
	1215	0	0	0	0	0	0	0	0	0	0	0	0	0	0	0	0	0	0	0	0	0	0	0	0	0
	1216	0	0	0	0	0	0	0	0	0	0	0	0	0	0	0	0	0	0	0	0	0	0	0	0	0
	1217	0	0	0	0	0	0	0	0	0	0	0	0	0	0	0	0	0	0	0	0	0	0	0	0	0
	1218	0	0	0	0	0	0	0	0	0	0	0	0	0	0	0	0	0	0	0	0	0	0	0	0	0
	1219	0	0	0	0	0	0	0	0	0	0	0	0	0	0	0	0	0	0	0	0	0	0	0	0	0
	1220	0	0	0	0	0	0	0	0	0	0	0	0	0	0	0	0	0	0	0	0	0	0	0	0	0
	1221	0	0	0	0	0	0	0	0	0	0	0	0	0	0	0	0	0	0	0	0	0	0	0	0	0
	1222	0	0	0	0	0	0	0	0	0	0	0	0	0	0	0	0	0	0	0	0	0	0	0	0	0
	1223	0	0	0	0	0	0	0	0	0	0	0	0	0	0	0	0	0	0	0	0	0	0	0	0	0
	1224	0	0	0	0	0	0	0	0	0	0	0	0	0	0	0	0	0	0	0	0	0	0	0	0	0
	1225	0	0	0	0	0	0	0	0	0	0	0	0	0	0	0	0	0	0	0	0	0	0	0	0	0
	1226	0	0	0	0	0	0	0	0	0	0	0	0	0	0	0	0	0	0	0	0	0	0	0	0	0
	1227	0	0	0	0	0	0	0	0	0	0	0	0	0	0	0	0	0	0	0	0	0	0	0	0	0
	1228	0	0	0	0	0	0	0	0	0	0	0	0	0	0	0	0	0	0	0	0	0	0	0	0	0
	1229	0	0	0	0	0	0	0	0	0	0	0	0	0	0	0	0	0	0	0	0	0	0	0	0	0
	1230	0	0	0	0	0	0	0	0	0	0	0	0	0	0	0	0	0	0	0	0	0	0	0	0	0
	1231	0	0	0	0	0	0	0	0	0	0	0	0	0	0	0	0	0	0	0	0	0	0	0	0	0
	1232	0	0	0	0	0	0	0	0	0	0	0	0	0	0	0	0	0	0	0	0	0	0	0	0	0
	1233	0	0	0	0	0	0	0	0	0	0	0	0	0	0	0	0	0	0	0	0	0	0	0	0	0
	1234	0	0	0	0	0	0	0	0	0	0	0	0	0	0	0	0	0	0	0	0	0	0	0	0	0
	1235	0	0	0	0	0	0	0	0	0	0	0	0	0	0	0	0	0	0	0	0	0	0	0	0	0
	1236	0	0	0	0	0	0	0	0	0	0	0	0	0	0	0	0	0	0	0	0	0	0	0	0	0
	1237	0	0	0	0	0	0	0	0	0	0	0	0	0	0	0	0	0	0	0	0	0	0	0	0	0
	1238	0	0	0	0	0	0	0	0	0	0	0	0	0	0	0	0	0	0	0	0	0	0	0	0	0
	1239	0	0	0	0	0	0	0	0	0	0	0	0	0	0	0	0	0	0	0	0	0	0	0	0	0
	1240	0	0	0	0	0	0	0	0	0	0	0	0	0	0	0	0	0	0	0	0	0	0	0	0	0
	1241	0	0	0	0	0	0	0	0	0	0	0	0	0	0	0	0	0	0	0	0	0	0	0	0	0
	1242	0	0	0	0	0	0	0	0	0	0	0	0	0	0	0	0	0	0	0	0	0	0	0	0	0
	1243	0	0	0	0	0	0	0	0	0	0	0	0	0	0	0	0	0	0	0	0	0	0	0	0	0
	1244	0	0	0	0	0	0	0	0	0	0	0	0	0	0	0	0	0	0	0	0	0	0	0	0	0
	1245	0	0	0	0	0	0	0	0	0	0	0	0	0	0	0	0	0	0	0	0	0	0	0	0	0
	1246	0	0	0	0	0	0	0	0	0	0	0	0	0	0	0	0	0	0	0	0	0	0	0	0	0
	1247	0	0	0	0	0	0	0	0	0	0	0	0	0	0	0	0	0	0	0	0	0	0	0	0	0
	1248	0	0	0	0	0	0	0	0	0	0	0	0	0	0	0	0	0	0	0	0	0	0	0	0	0
	1249	0	0	0	0	0	0	0	0	0	0	0	0	0	0	0	0	0	0	0	0	0	0	0	0	0
	1250	0	0	0	0	0	0	0	0	0	0	0	0	0	0	0	0	0	0	0	0	0	0	0	0	0
	1251	0	0	0	0	0	0	0	0	0	0	0	0	0	0	0	0	0	0	0	0	0	0	0	0	0
	1252	0	0	0	0	0	0	0	0	0	0	0	0	0	0	0	0	0	0	0	0	0	0	0	0	0
	1253	0	0	0	0	0	0	0	0	0	0	0	0	0	0	0	0	0	0	0	0	0	0	0	0	0
	1254	0	0	0	0	0	0	0	0	0	0	0	0	0	0	0	0	0	0	0	0	0	0	0	0	0
	1255	0	0	0	0	0	0	0	0	0	0	0	0	0	0	0	0	0	0	0	0	0	0	0	0	0
	1256	0	0	0	0	0	0	0	0	0	0	0	0	0	0	0	0	0	0	0	0	0	0	0	0	0
	1257	0	0	0	0	0	0	0	0	0	0	0	0	0	0	0	0	0	0	0	0	0	0	0	0	0
	1258	0	0	0	0	0	0	0	0	0	0	0	0	0	0	0	0	0	0	0	0	0	0	0	0	0
	1259	0	0	0	0	0	0	0	0	0	0	0	0	0	0	0	0	0	0	0	0	0	0	0	0	0
	1260	0	0	0	0	0	0	0	0	0	0	0	0	0	0	0	0	0	0	0	0	0	0	0	0	0
	1261	0	0	0	0	0	0	0	0	0	0	0	0	0	0	0	0	0	0	0	0	0	0	0	0	0
	1262	0	0	0	0	0	0	0	0	0	0	0	0	0	0	0	0	0	0	0	0	0	0	0	0	0
	1263	0	0	0	0	0	0	0	0	0	0	0	0	0	0	0	0	0	0	0	0	0	0	0	0	0
	1264	0	0	0	0	0	0	0	0	0	0	0	0	0	0	0	0	0	0	0	0	0	0	0	0	0
	1265	0	0	0	0	0	0	0	0	0	0	0	0	0	0	0	0	0	0	0	0	0	0	0	0	0
	1266	0	0	0	0	0	0	0	0	0	0	0	0	0	0	0	0	0	0	0	0	0	0	0	0	0
	1267	0	0	0	0	0	0	0	0	0	0	0	0	0	0	0	0	0	0	0	0	0	0	0	0	0
	1268	0	0	0	0	0	0	0	0	0	0	0	0	0	0	0	0	0	0	0	0	0	0	0	0	0
	1269	0	0	0	0	0	0	0	0	0	0	0	0	0	0	0	0	0	0	0	0	0	0	0	0	0
	1270	0	0	0	0	0	0	0	0	0	0	0	0	0	0	0	0	0	0	0	0	0	0	0	0	0
	1271	0	0	0	0	0	0	0	0	0	0	0	0	0	0	0	0	0	0	0	0	0	0	0	0	0
	1272	0	0	0	0	0	0	0	0	0	0	0	0	0	0	0	0	0	0	0	0	0	0	0	0	0
	1273	0	0	0	0	0	0	0	0	0	0	0	0	0	0	0	0	0	0	0	0	0	0	0	0	0
	1274	0	0	0	0	0	0	0	0	0	0	0	0	0	0	0	0	0	0	0	0	0	0	0	0	0
	1275	0	0	0	0	0	0	0	0	0	0	0	0	0	0	0	0	0	0	0	0	0	0	0	0	0
	1276	0	0	0	0	0	0	0	0	0	0	0	0	0	0	0	0	0	0	0	0	0	0	0	0	0
	1277	0	0	0	0	0	0	0	0	0	0	0	0	0	0	0	0	0	0	0	0	0	0	0	0	0
	1278	0	0	0	0	0	0	0	0	0	0	0	0	0	0	0	0	0	0	0	0	0	0	0	0	0
	1279	0	0	0	0	0	0	0	0	0	0	0	0	0	0	0	0	0	0	0	0	0	0	0	0	0
	1280	0	0	0	0	0	0	0	0	0	0	0	0	0	0	0	0	0	0	0	0	0	0	0	0	0
	1281	0	0	0	0	0	0	0	0	0	0	0	0	0	0	0	0	0	0	0	0	0	0	0	0	0
	1282	0	0	0	0	0	0	0	0	0	0	0	0	0	0	0	0	0	0	0	0	0	0	0	0	0
	1283	0	0	0	0	0	0	0	0	0	0	0	0	0	0	0	0	0	0	0	0	0	0	0	0	0
	1284	0	0	0	0	0	0	0	0	0	0	0	0	0	0	0	0	0	0	0	0	0	0	0	0	0
	1285	0	0	0	0	0	0	0	0	0	0	0	0	0	0	0	0	0	0	0	0	0	0	0	0	0
	1286	0	0	0	0	0	0	0	0	0	0	0	0	0	0	0	0	0	0	0	0	0	0	0	0	0
	1287	0	0	0	0	0	0	0	0	0	0	0	0	0	0	0	0	0	0	0	0	0	0	0	0	0
	1288	0	0	0	0	0	0	0	0	0	0	0	0	0	0	0	0	0	0	0	0	0	0	0	0	0
	1289	0	0	0	0	0	0	0	0	0	0	0	0	0	0	0	0	0	0	0	0	0	0	0	0	0
	1290	0	0	0	0	0	0	0	0	0	0	0	0	0	0	0	0	0	0	0	0	0	0	0	0	0
	1291	0	0	0	0	0	0	0	0	0	0	0	0	0	0	0	0	0	0	0	0	0	0	0	0	0
	1292	0	0	0	0	0	0	0	0	0	0	0	0	0	0	0	0	0	0	0	0	0	0	0	0	0
	1293	0	0	0	0	0	0	0	0	0	0	0	0	0	0	0	0	0	0	0	0	0	0	0	0	0
	1294	0	0	0	0	0	0	0	0	0	0	0	0	0	0	0	0	0	0	0	0	0	0	0	0	0
	1295	0	0	0	0	0	0	0	0	0	0	0	0	0	0	0	0	0	0	0	0	0	0	0	0	0
	1296	0	0	0	0	0	0	0	0	0	0	0	0	0	0	0	0	0	0	0	0	0	0	0	0	0
	1297	0	0	0	0	0	0	0	0	0	0	0	0	0	0	0	0	0	0	0	0	0	0	0	0	0
	1298	0	0	0	0	0	0	0	0	0	0	0	0	0	0	0	0	0	0	0	0	0	0	0	0	0
	1299	0	0	0	0	0	0	0	0	0	0	0	0	0	0	0	0	0	0	0	0	0	0	0	0	0
	1300	0	0	0	0	0	0	0	0	0	0	0	0	0	0	0	0	0	0	0	0	0	0	0	0	0
	1301	0	0	0	0	0	0	0	0	0	0	0	0	0	0	0	0	0	0	0	0	0	0	0	0	0
	1302	0	0	0	0	0	0	0	0	0	0	0	0	0	0	0	0	0	0	0	0	0	0	0	0	0
	1303	0	0	0	0	0	0	0	0	0	0	0	0	0	0	0	0	0	0	0	0	0	0	0	0	0
	1304	0	0	0	0	0	0	0	0	0	0	0	0	0	0	0	0	0	0	0	0	0	0	0	0	0
	1305	0	0	0	0	0	0	0	0	0	0	0	0	0	0	0	0	0	0	0	0	0	0	0	0	0
	1306	0	0	0	0	0	0	0	0	0	0	0	0	0	0	0	0	0	0	0	0	0	0	0	0	0
	1307	0	0	0	0	0	0	0	0	0	0	0	0	0	0	0	0	0	0	0	0	0	0	0	0	0
	1308	0	0	0	0	0	0	0	0	0	0	0	0	0	0	0	0	0	0	0	0	0	0	0	0	0
	1309	0	0	0	0	0	0	0	0	0	0	0	0	0	0	0	0	0	0	0	0	0	0	0	0	0
	1310	0	0	0	0	0	0	0	0	0	0	0	0	0	0	0	0	0	0	0	0	0	0	0	0	0
	1311	0	0	0	0	0	0	0	0	0	0	0	0	0	0	0	0	0	0	0	0	0	0	0	0	0
	1312	0	0	0	0	0	0	0	0	0	0	0	0	0	0	0	0	0	0	0	0	0	0	0	0	0
	1313	0	0	0	0	0	0	0	0	0	0	0	0	0	0	0	0	0	0	0	0	0	0	0	0	0
	1314	0	0	0	0	0	0	0	0	0	0	0	0	0	0	0	0	0	0	0	0	0	0	0	0	0
	1315	0	0	0	0	0	0	0	0	0	0	0	0	0	0	0	0	0	0	0	0	0	0	0	0	0
	1316	0	0	0	0	0	0	0	0	0	0	0	0	0	0	0	0	0	0	0	0	0	0	0	0	0
	1317	0	0	0	0	0	0	0	0	0	0	0	0	0	0	0	0	0	0	0	0	0	0	0	0	0
	1318	0	0	0	0	0	0	0	0	0	0	0	0	0	0	0	0	0	0	0	0	0	0	0	0	0
	1319	0	0	0	0	0	0	0	0	0	0	0	0	0	0	0	0	0	0	0	0	0	0	0	0	0
	1320	0	0	0	0	0	0	0	0	0	0	0	0	0	0	0	0	0	0	0	0	0	0	0	0	0
	1321	0	0	0	0	0	0	0	0	0	0	0	0	0	0	0	0	0	0	0	0	0	0	0	0	0
	1322	0	0	0	0	0	0	0	0	0	0	0	0	0	0	0	0	0	0	0	0	0	0	0	0	0
	1323	0	0	0	0	0	0	0	0	0	0	0	0	0	0	0	0	0	0	0	0	0	0	0	0	0
	1324	0	0	0	0	0	0	0	0	0	0	0	0	0	0	0	0	0	0	0	0	0	0	0	0	0
	1325	0	0	0	0	0	0	0	0	0	0	0	0	0	0	0	0	0	0	0	0	0	0	0	0	0
	1326	0	0	0	0	0	0	0	0	0	0	0	0	0	0	0	0	0	0	0	0	0	0	0	0	0
	1327	0	0	0	0	0	0	0	0	0	0	0	0	0	0	0	0	0	0	0	0	0	0	0	0	0
	1328	0	0	0	0	0	0	0	0	0	0	0	0	0	0	0	0	0	0	0	0	0	0	0	0	0
	1329	0	0	0	0	0	0	0	0	0	0	0	0	0	0	0	0	0	0	0	0	0	0	0	0	0
	1330	0	0	0	0	0	0	0	0	0	0	0	0	0	0	0	0	0	0	0	0	0	0	0	0	0
	1331	0	0	0	0	0	0	0	0	0	0	0	0	0	0	0	0	0	0	0	0	0	0	0	0	0
	1332	0	0	0	0	0	0	0	0	0	0	0	0	0	0	0	0	0	0	0	0	0	0	0	0	0
	1333	0	0	0	0	0	0	0	0	0	0	0	0	0	0	0	0	0	0	0	0	0	0	0	0	0
	1334	0	0	0	0	0	0	0	0	0	0	0	0	0	0	0	0	0	0	0	0	0	0	0	0	0
	1335	0	0	0	0	0	0	0	0	0	0	0	0	0	0	0	0	0	0	0	0	0	0	0	0	0
	1336	0	0	0	0	0	0	0	0	0	0	0	0	0	0	0	0	0	0	0	0	0	0	0	0	0
	1337	0	0	0	0	0	0	0	0	0	0	0	0	0	0	0	0	0	0	0	0	0	0	0	0	0
	1338	0	0	0	0	0	0	0	0	0	0	0	0	0	0	0	0	0	0	0	0	0	0	0	0	0
	1339	0	0	0	0	0	0	0	0	0	0	0	0	0	0	0	0	0	0	0	0	0	0	0	0	0
	1340	0	0	0	0	0	0	0	0	0	0	0	0	0	0	0	0	0	0	0	0	0	0	0	0	0
	1341	0	0	0	0	0	0	0	0	0	0	0	0	0	0	0	0	0	0	0	0	0	0	0	0	0
	1342	0	0	0	0	0	0	0	0	0	0	0	0	0	0	0	0	0	0	0	0	0	0	0	0	0
	1343	0	0	0	0	0	0	0	0	0	0	0	0	0	0	0	0	0	0	0	0	0	0	0	0	0
	1344	0	0	0	0	0	0	0	0	0	0	0	0	0	0	0	0	0	0	0	0	0	0	0	0	0
	1345	0	0	0	0	0	0	0	0	0	0	0	0	0	0	0	0	0	0	0	0	0	0	0	0	0
	1346	0	0	0	0	0	0	0	0	0	0	0	0	0	0	0	0	0	0	0	0	0	0	0	0	0
	1347	0	0	0	0	0	0	0	0	0	0	0	0	0	0	0	0	0	0	0	0	0	0	0	0	0
	1348	0	0	0	0	0	0	0	0	0	0	0	0	0	0	0	0	0	0	0	0	0	0	0	0	0
	1349	0	0	0	0	0	0	0	0	0	0	0	0	0	0	0	0	0	0	0	0	0	0	0	0	0
	1350	0	0	0	0	0	0	0	0	0	0	0	0	0	0	0	0	0	0	0	0	0	0	0	0	0
	1351	0	0	0	0	0	0	0	0	0	0	0	0	0	0	0	0	0	0	0	0	0	0	0	0	0
	1352	0	0	0	0	0	0	0	0	0	0	0	0	0	0	0	0	0	0	0	0	0	0	0	0	0
	1353	0	0	0	0	0	0	0	0	0	0	0	0	0	0	0	0	0	0	0	0	0	0	0	0	0
	1354	0	0	0	0	0	0	0	0	0	0	0	0	0	0	0	0	0	0	0	0	0	0	0	0	0
	1355	0	0	0	0	0	0	0	0	0	0	0	0	0	0	0	0	0	0	0	0	0	0	0	0	0
	1356	0	0	0	0	0	0	0	0	0	0	0	0	0	0	0	0	0	0	0	0	0	0	0	0	0
	1357	0	0	0	0	0	0	0	0	0	0	0	0	0	0	0	0	0	0	0	0	0	0	0	0	0
	1358	0	0	0	0	0	0	0	0	0	0	0	0	0	0	0	0	0	0	0	0	0	0	0	0	0
	1359	0	0	0	0	0	0	0	0	0	0	0	0	0	0	0	0	0	0	0	0	0	0	0	0	0
	1360	0	0	0	0	0	0	0	0	0	0	0	0	0	0	0	0	0	0	0	0	0	0	0	0	0
	1361	0	0	0	0	0	0	0	0	0	0	0	0	0	0	0	0	0	0	0	0	0	0	0	0	0
	1362	0	0	0	0	0	0	0	0	0	0	0	0	0	0	0	0	0	0	0	0	0	0	0	0	0
	1363	0	0	0	0	0	0	0	0	0	0	0	0	0	0	0	0	0	0	0	0	0	0	0	0	0
	1364	0	0	0	0	0	0	0	0	0	0	0	0	0	0	0	0	0	0	0	0	0	0	0	0	0
	1365	0	0	0	0	0	0	0	0	0	0	0	0	0	0	0	0	0	0	0	0	0	0	0	0	0
	1366	0	0	0	0	0	0	0	0	0	0	0	0	0	0	0	0	0	0	0	0	0	0	0	0	0
	1367	0	0	0	0	0	0	0	0	0	0	0	0	0	0	0	0	0	0	0	0	0	0	0	0	0
	1368	0	0	0	0	0	0	0	0	0	0	0	0	0	0	0	0	0	0	0	0	0	0	0	0	0
	1369	0	0	0	0	0	0	0	0	0	0	0	0	0	0	0	0	0	0	0	0	0	0	0	0	0
	1370	0	0	0	0	0	0	0	0	0	0	0	0	0	0	0	0	0	0	0	0	0	0	0	0	0
	1371	0	0	0	0	0	0	0	0	0	0	0	0	0	0	0	0	0	0	0	0	0	0	0	0	0
	1372	0	0	0	0	0	0	0	0	0	0	0	0	0	0	0	0	0	0	0	0	0	0	0	0	0
	1373	0	0	0	0	0	0	0	0	0	0	0	0	0	0	0	0	0	0	0	0	0	0	0	0	0
	1374	0	0	0	0	0	0	0	0	0	0	0	0	0	0	0	0	0	0	0	0	0	0	0	0	0
	1375	0	0	0	0	0	0	0	0	0	0	0	0	0	0	0	0	0	0	0	0	0	0	0	0	0
	1376	0	0	0	0	0	0	0	0	0	0	0	0	0	0	0	0	0	0	0	0	0	0	0	0	0
	1377	0	0	0	0	0	0	0	0	0	0	0	0	0	0	0	0	0	0	0	0	0	0	0	0	0
	1378	0	0	0	0	0	0	0	0	0	0	0	0	0	0	0	0	0	0	0	0	0	0	0	0	0
	1379	0	0	0	0	0	0	0	0	0	0	0	0	0	0	0	0	0	0	0	0	0	0	0	0	0
	1380	0	0	0	0	0	0	0	0	0	0	0	0	0	0	0	0	0	0	0	0	0	0	0	0	0
	1381	0	0	0	0	0	0	0	0	0	0	0	0	0	0	0	0	0	0	0	0	0	0	0	0	0
	1382	0	0	0	0	0	0	0	0	0	0	0	0	0	0	0	0	0	0	0	0	0	0	0	0	0
	1383	0	0	0	0	0	0	0	0	0	0	0	0	0	0	0	0	0	0	0	0	0	0	0	0	0
	1384	0	0	0	0	0	0	0	0	0	0	0	0	0	0	0	0	0	0	0	0	0	0	0	0	0
	1385	0	0	0	0	0	0	0	0	0	0	0	0	0	0	0	0	0	0	0	0	0	0	0	0	0
	1386	0	0	0	0	0	0	0	0	0	0	0	0	0	0	0	0	0	0	0	0	0	0	0	0	0
	1387	0	0	0	0	0	0	0	0	0	0	0	0	0	0	0	0	0	0	0	0	0	0	0	0	0
	1388	0	0	0	0	0	0	0	0	0	0	0	0	0	0	0	0	0	0	0	0	0	0	0	0	0
	1389	0	0	0	0	0	0	0	0	0	0	0	0	0	0	0	0	0	0	0	0	0	0	0	0	0
	1390	0	0	0	0	0	0	0	0	0	0	0	0	0	0	0	0	0	0	0	0	0	0	0	0	0
	1391	0	0	0	0	0	0	0	0	0	0	0	0	0	0	0	0	0	0	0	0	0	0	0	0	0
	1392	0	0	0	0	0	0	0	0	0	0	0	0	0	0	0	0	0	0	0	0	0	0	0	0	0
	1393	0	0	0	0	0	0	0	0	0	0	0	0	0	0	0	0	0	0	0	0	0	0	0	0	0
	1394	0	0	0	0	0	0	0	0	0	0	0	0	0	0	0	0	0	0	0	0	0	0	0	0	0
	1395	0	0	0	0	0	0	0	0	0	0	0	0	0	0	0	0	0	0	0	0	0	0	0	0	0
	1396	0	0	0	0	0	0	0	0	0	0	0	0	0	0	0	0	0	0	0	0	0	0	0	0	0
	1397	0	0	0	0	0	0	0	0	0	0	0	0	0	0	0	0	0	0	0	0	0	0	0	0	0
	1398	0	0	0	0	0	0	0	0	0	0	0	0	0	0	0	0	0	0	0	0	0	0	0	0	0
	1399	0	0	0	0	0	0	0	0	0	0	0	0	0	0	0	0	0	0	0	0	0	0	0	0	0
	1400	0	0	0	0	0	0	0	0	0	0	0	0	0	0	0	0	0	0	0	0	0	0	0	0	0
	1401	0	0	0	0	0	0	0	0	0	0	0	0	0	0	0	0	0	0	0	0	0	0	0	0	0
	1402	0	0	0	0	0	0	0	0	0	0	0	0	0	0	0	0	0	0	0	0	0	0	0	0	0
	1403	0	0	0	0	0	0	0	0	0	0	0	0	0	0	0	0	0	0	0	0	0	0	0	0	0
	1404	0	0	0	0	0	0	0	0	0	0	0	0	0	0	0	0	0	0	0	0	0	0	0	0	0
	1405	0	0	0	0	0	0	0	0	0	0	0	0	0	0	0	0	0	0	0	0	0	0	0	0	0
	1406	0	0	0	0	0	0	0	0	0	0	0	0	0	0	0	0	0	0	0	0	0	0	0	0	0
	1407	0	0	0	0	0	0	0	0	0	0	0	0	0	0	0	0	0	0	0	0	0	0	0	0	0
	1408	0	0	0	0	0	0	0	0	0	0	0	0	0	0	0	0	0	0	0	0	0	0	0	0	0
	1409	0	0	0	0	0	0	0	0	0	0	0	0	0	0	0	0	0	0	0	0	0	0	0	0	0
	1410	0	0	0	0	0	0	0	0	0	0	0	0	0	0	0	0	0	0	0	0	0	0	0	0	0
	1411	0	0	0	0	0	0	0	0	0	0	0	0	0	0	0	0	0	0	0	0	0	0	0	0	0
	1412	0	0	0	0	0	0	0	0	0	0	0	0	0	0	0	0	0	0	0	0	0	0	0	0	0
	1413	0	0	0	0	0	0	0	0	0	0	0	0	0	0	0	0	0	0	0	0	0	0	0	0	0
	1414	0	0	0	0	0	0	0	0	0	0	0	0	0	0	0	0	0	0	0	0	0	0	0	0	0
	1415	0	0	0	0	0	0	0	0	0	0	0	0	0	0	0	0	0	0	0	0	0	0	0	0	0
	1416	0	0	0	0	0	0	0	0	0	0	0	0	0	0	0	0	0	0	0	0	0	0	0	0	0
	1417	0	0	0	0	0	0	0	0	0	0	0	0	0	0	0	0	0	0	0	0	0	0	0	0	0
	1418	0	0	0	0	0	0	0	0	0	0	0	0	0	0	0	0	0	0	0	0	0	0	0	0	0
	1419	0	0	0	0	0	0	0	0	0	0	0	0	0	0	0	0	0	0	0	0	0	0	0	0	0
	1420	0	0	0	0	0	0	0	0	0	0	0	0	0	0	0	0	0	0	0	0	0	0	0	0	0
	1421	0	0	0	0	0	0	0	0	0	0	0	0	0	0	0	0	0	0	0	0	0	0	0	0	0
	1422	0	0	0	0	0	0	0	0	0	0	0	0	0	0	0	0	0	0	0	0	0	0	0	0	0
	1423	0	0	0	0	0	0	0	0	0	0	0	0	0	0	0	0	0	0	0	0	0	0	0	0	0
	1424	0	0	0	0	0	0	0	0	0	0	0	0	0	0	0	0	0	0	0	0	0	0	0	0	0
	1425	0	0	0	0	0	0	0	0	0	0	0	0	0	0	0	0	0	0	0	0	0	0	0	0	0
	1426	0	0	0	0	0	0	0	0	0	0	0	0	0	0	0	0	0	0	0	0	0	0	0	0	0
	1427	0	0	0	0	0	0	0	0	0	0	0	0	0	0	0	0	0	0	0	0	0	0	0	0	0
	1428	0	0	0	0	0	0	0	0	0	0	0	0	0	0	0	0	0	0	0	0	0	0	0	0	0
	1429	0	0	0	0	0	0	0	0	0	0	0	0	0	0	0	0	0	0	0	0	0	0	0	0	0
	1430	0	0	0	0	0	0	0	0	0	0	0	0	0	0	0	0	0	0	0	0	0	0	0	0	0
	1431	0	0	0	0	0	0	0	0	0	0	0	0	0	0	0	0	0	0	0	0	0	0	0	0	0
	1432	0	0	0	0	0	0	0	0	0	0	0	0	0	0	0	0	0	0	0	0	0	0	0	0	0
	1433	0	0	0	0	0	0	0	0	0	0	0	0	0	0	0	0	0	0	0	0	0	0	0	0	0
	1434	0	0	0	0	0	0	0	0	0	0	0	0	0	0	0	0	0	0	0	0	0	0	0	0	0
	1435	0	0	0	0	0	0	0	0	0	0	0	0	0	0	0	0	0	0	0	0	0	0	0	0	0
	1436	0	0	0	0	0	0	0	0	0	0	0	0	0	0	0	0	0	0	0	0	0	0	0	0	0
	1437	0	0	0	0	0	0	0	0	0	0	0	0	0	0	0	0	0	0	0	0	0	0	0	0	0
	1438	0	0	0	0	0	0	0	0	0	0	0	0	0	0	0	0	0	0	0	0	0	0	0	0	0
	1439	0	0	0	0	0	0	0	0	0	0	0	0	0	0	0	0	0	0	0	0	0	0	0	0	0
	1440	0	0	0	0	0	0	0	0	0	0	0	0	0	0	0	0	0	0	0	0	0	0	0	0	0
	1441	0	0	0	0	0	0	0	0	0	0	0	0	0	0	0	0	0	0	0	0	0	0	0	0	0
	1442	0	0	0	0	0	0	0	0	0	0	0	0	0	0	0	0	0	0	0	0	0	0	0	0	0
	1443	0	0	0	0	0	0	0	0	0	0	0	0	0	0	0	0	0	0	0	0	0	0	0	0	0
	1444	0	0	0	0	0	0	0	0	0	0	0	0	0	0	0	0	0	0	0	0	0	0	0	0	0
	1445	0	0	0	0	0	0	0	0	0	0	0	0	0	0	0	0	0	0	0	0	0	0	0	0	0
	1446	0	0	0	0	0	0	0	0	0	0	0	0	0	0	0	0	0	0	0	0	0	0	0	0	0
	1447	0	0	0	0	0	0	0	0	0	0	0	0	0	0	0	0	0	0	0	0	0	0	0	0	0
	1448	0	0	0	0	0	0	0	0	0	0	0	0	0	0	0	0	0	0	0	0	0	0	0	0	0
	1449	0	0	0	0	0	0	0	0	0	0	0	0	0	0	0	0	0	0	0	0	0	0	0	0	0
	1450	0	0	0	0	0	0	0	0	0	0	0	0	0	0	0	0	0	0	0	0	0	0	0	0	0
	1451	0	0	0	0	0	0	0	0	0	0	0	0	0	0	0	0	0	0	0	0	0	0	0	0	0
	1452	0	0	0	0	0	0	0	0	0	0	0	0	0	0	0	0	0	0	0	0	0	0	0	0	0
	1453	0	0	0	0	0	0	0	0	0	0	0	0	0	0	0	0	0	0	0	0	0	0	0	0	0
	1454	0	0	0	0	0	0	0	0	0	0	0	0	0	0	0	0	0	0	0	0	0	0	0	0	0
	1455	0	0	0	0	0	0	0	0	0	0	0	0	0	0	0	0	0	0	0	0	0	0	0	0	0
	1456	0	0	0	0	0	0	0	0	0	0	0	0	0	0	0	0	0	0	0	0	0	0	0	0	0
	1457	0	0	0	0	0	0	0	0	0	0	0	0	0	0	0	0	0	0	0	0	0	0	0	0	0
	1458	0	0	0	0	0	0	0	0	0	0	0	0	0	0	0	0	0	0	0	0	0	0	0	0	0
	1459	0	0	0	0	0	0	0	0	0	0	0	0	0	0	0	0	0	0	0	0	0	0	0	0	0
	1460	0	0	0	0	0	0	0	0	0	0	0	0	0	0	0	0	0	0	0	0	0	0	0	0	0
	1461	0	0	0	0	0	0	0	0	0	0	0	0	0	0	0	0	0	0	0	0	0	0	0	0	0
	1462	0	0	0	0	0	0	0	0	0	0	0	0	0	0	0	0	0	0	0	0	0	0	0	0	0
	1463	0	0	0	0	0	0	0	0	0	0	0	0	0	0	0	0	0	0	0	0	0	0	0	0	0
	1464	0	0	0	0	0	0	0	0	0	0	0	0	0	0	0	0	0	0	0	0	0	0	0	0	0
	1465	0	0	0	0	0	0	0	0	0	0	0	0	0	0	0	0	0	0	0	0	0	0	0	0	0
	1466	0	0	0	0	0	0	0	0	0	0	0	0	0	0	0	0	0	0	0	0	0	0	0	0	0
	1467	0	0	0	0	0	0	0	0	0	0	0	0	0	0	0	0	0	0	0	0	0	0	0	0	0
	1468	0	0	0	0	0	0	0	0	0	0	0	0	0	0	0	0	0	0	0	0	0	0	0	0	0
	1469	0	0	0	0	0	0	0	0	0	0	0	0	0	0	0	0	0	0	0	0	0	0	0	0	0
	1470	0	0	0	0	0	0	0	0	0	0	0	0	0	0	0	0	0	0	0	0	0	0	0	0	0
	1471	0	0	0	0	0	0	0	0	0	0	0	0	0	0	0	0	0	0	0	0	0	0	0	0	0
	1472	0	0	0	0	0	0	0	0	0	0	0	0	0	0	0	0	0	0	0	0	0	0	0	0	0
	1473	0	0	0	0	0	0	0	0	0	0	0	0	0	0	0	0	0	0	0	0	0	0	0	0	0
	1474	0	0	0	0	0	0	0	0	0	0	0	0	0	0	0	0	0	0	0	0	0	0	0	0	0
	1475	0	0	0	0	0	0	0	0	0	0	0	0	0	0	0	0	0	0	0	0	0	0	0	0	0
	1476	0	0	0	0	0	0	0	0	0	0	0	0	0	0	0	0	0	0	0	0	0	0	0	0	0
	1477	0	0	0	0	0	0	0	0	0	0	0	0	0	0	0	0	0	0	0	0	0	0	0	0	0
	1478	0	0	0	0	0	0	0	0	0	0	0	0	0	0	0	0	0	0	0	0	0	0	0	0	0
	1479	0	0	0	0	0	0	0	0	0	0	0	0	0	0	0	0	0	0	0	0	0	0	0	0	0
	1480	0	0	0	0	0	0	0	0	0	0	0	0	0	0	0	0	0	0	0	0	0	0	0	0	0
	1481	0	0	0	0	0	0	0	0	0	0	0	0	0	0	0	0	0	0	0	0	0	0	0	0	0
	1482	0	0	0	0	0	0	0	0	0	0	0	0	0	0	0	0	0	0	0	0	0	0	0	0	0
	1483	0	0	0	0	0	0	0	0	0	0	0	0	0	0	0	0	0	0	0	0	0	0	0	0	0
	1484	0	0	0	0	0	0	0	0	0	0	0	0	0	0	0	0	0	0	0	0	0	0	0	0	0
	1485	0	0	0	0	0	0	0	0	0	0	0	0	0	0	0	0	0	0	0	0	0	0	0	0	0
	1486	0	0	0	0	0	0	0	0	0	0	0	0	0	0	0	0	0	0	0	0	0	0	0	0	0
	1487	0	0	0	0	0	0	0	0	0	0	0	0	0	0	0	0	0	0	0	0	0	0	0	0	0
	1488	0	0	0	0	0	0	0	0	0	0	0	0	0	0	0	0	0	0	0	0	0	0	0	0	0
	1489	0	0	0	0	0	0	0	0	0	0	0	0	0	0	0	0	0	0	0	0	0	0	0	0	0
	1490	0	0	0	0	0	0	0	0	0	0	0	0	0	0	0	0	0	0	0	0	0	0	0	0	0
	1491	0	0	0	0	0	0	0	0	0	0	0	0	0	0	0	0	0	0	0	0	0	0	0	0	0
	1492	0	0	0	0	0	0	0	0	0	0	0	0	0	0	0	0	0	0	0	0	0	0	0	0	0
	1493	0	0	0	0	0	0	0	0	0	0	0	0	0	0	0	0	0	0	0	0	0	0	0	0	0
	1494	0	0	0	0	0	0	0	0	0	0	0	0	0	0	0	0	0	0	0	0	0	0	0	0	0
	1495	0	0	0	0	0	0	0	0	0	0	0	0	0	0	0	0	0	0	0	0	0	0	0	0	0
	1496	0	0	0	0	0	0	0	0	0	0	0	0	0	0	0	0	0	0	0	0	0	0	0	0	0
	1497	0	0	0	0	0	0	0	0	0	0	0	0	0	0	0	0	0	0	0	0	0	0	0	0	0
	1498	0	0	0	0	0	0	0	0	0	0	0	0	0	0	0	0	0	0	0	0	0	0	0	0	0
	1499	0	0	0	0	0	0	0	0	0	0	0	0	0	0	0	0	0	0	0	0	0	0	0	0	0
	1500	0	0	0	0	0	0	0	0	0	0	0	0	0	0	0	0	0	0	0	0	0	0	0	0	0
	1501	0	0	0	0	0	0	0	0	0	0	0	0	0	0	0	0	0	0	0	0	0	0	0	0	0
	1502	0	0	0	0	0	0	0	0	0	0	0	0	0	0	0	0	0	0	0	0	0	0	0	0	0
	1503	0	0	0	0	0	0	0	0	0	0	0	0	0	0	0	0	0	0	0	0	0	0	0	0	0
	1504	0	0	0	0	0	0	0	0	0	0	0	0	0	0	0	0	0	0	0	0	0	0	0	0	0
	1505	0	0	0	0	0	0	0	0	0	0	0	0	0	0	0	0	0	0	0	0	0	0	0	0	0
	1506	0	0	0	0	0	0	0	0	0	0	0	0	0	0	0	0	0	0	0	0	0	0	0	0	0
	1507	0	0	0	0	0	0	0	0	0	0	0	0	0	0	0	0	0	0	0	0	0	0	0	0	0
	1508	0	0	0	0	0	0	0	0	0	0	0	0	0	0	0	0	0	0	0	0	0	0	0	0	0
	1509	0	0	0	0	0	0	0	0	0	0	0	0	0	0	0	0	0	0	0	0	0	0	0	0	0
	1510	0	0	0	0	0	0	0	0	0	0	0	0	0	0	0	0	0	0	0	0	0	0	0	0	0
	1511	0	0	0	0	0	0	0	0	0	0	0	0	0	0	0	0	0	0	0	0	0	0	0	0	0
	1512	0	0	0	0	0	0	0	0	0	0	0	0	0	0	0	0	0	0	0	0	0	0	0	0	0
	1513	0	0	0	0	0	0	0	0	0	0	0	0	0	0	0	0	0	0	0	0	0	0	0	0	0
	1514	0	0	0	0	0	0	0	0	0	0	0	0	0	0	0	0	0	0	0	0	0	0	0	0	0
	1515	0	0	0	0	0	0	0	0	0	0	0	0	0	0	0	0	0	0	0	0	0	0	0	0	0
	1516	0	0	0	0	0	0	0	0	0	0	0	0	0	0	0	0	0	0	0	0	0	0	0	0	0
	1517	0	0	0	0	0	0	0	0	0	0	0	0	0	0	0	0	0	0	0	0	0	0	0	0	0
	1518	0	0	0	0	0	0	0	0	0	0	0	0	0	0	0	0	0	0	0	0	0	0	0	0	0
	1519	0	0	0	0	0	0	0	0	0	0	0	0	0	0	0	0	0	0	0	0	0	0	0	0	0
	1520	0	0	0	0	0	0	0	0	0	0	0	0	0	0	0	0	0	0	0	0	0	0	0	0	0
	1521	0	0	0	0	0	0	0	0	0	0	0	0	0	0	0	0	0	0	0	0	0	0	0	0	0
	1522	0	0	0	0	0	0	0	0	0	0	0	0	0	0	0	0	0	0	0	0	0	0	0	0	0
	1523	0	0	0	0	0	0	0	0	0	0	0	0	0	0	0	0	0	0	0	0	0	0	0	0	0
	1524	0	0	0	0	0	0	0	0	0	0	0	0	0	0	0	0	0	0	0	0	0	0	0	0	0
	1525	0	0	0	0	0	0	0	0	0	0	0	0	0	0	0	0	0	0	0	0	0	0	0	0	0
	1526	0	0	0	0	0	0	0	0	0	0	0	0	0	0	0	0	0	0	0	0	0	0	0	0	0
	1527	0	0	0	0	0	0	0	0	0	0	0	0	0	0	0	0	0	0	0	0	0	0	0	0	0
	1528	0	0	0	0	0	0	0	0	0	0	0	0	0	0	0	0	0	0	0	0	0	0	0	0	0
	1529	0	0	0	0	0	0	0	0	0	0	0	0	0	0	0	0	0	0	0	0	0	0	0	0	0
	1530	0	0	0	0	0	0	0	0	0	0	0	0	0	0	0	0	0	0	0	0	0	0	0	0	0
	1531	0	0	0	0	0	0	0	0	0	0	0	0	0	0	0	0	0	0	0	0	0	0	0	0	0
	1532	0	0	0	0	0	0	0	0	0	0	0	0	0	0	0	0	0	0	0	0	0	0	0	0	0
	1533	0	0	0	0	0	0	0	0	0	0	0	0	0	0	0	0	0	0	0	0	0	0	0	0	0
	1534	0	0	0	0	0	0	0	0	0	0	0	0	0	0	0	0	0	0	0	0	0	0	0	0	0
	1535	0	0	0	0	0	0	0	0	0	0	0	0	0	0	0	0	0	0	0	0	0	0	0	0	0
	1536	0	0	0	0	0	0	0	0	0	0	0	0	0	0	0	0	0	0	0	0	0	0	0	0	0
	1537	0	0	0	0	0	0	0	0	0	0	0	0	0	0	0	0	0	0	0	0	0	0	0	0	0
	1538	0	0	0	0	0	0	0	0	0	0	0	0	0	0	0	0	0	0	0	0	0	0	0	0	0
	1539	0	0	0	0	0	0	0	0	0	0	0	0	0	0	0	0	0	0	0	0	0	0	0	0	0
	1540	0	0	0	0	0	0	0	0	0	0	0	0	0	0	0	0	0	0	0	0	0	0	0	0	0
	1541	0	0	0	0	0	0	0	0	0	0	0	0	0	0	0	0	0	0	0	0	0	0	0	0	0
	1542	0	0	0	0	0	0	0	0	0	0	0	0	0	0	0	0	0	0	0	0	0	0	0	0	0
	1543	0	0	0	0	0	0	0	0	0	0	0	0	0	0	0	0	0	0	0	0	0	0	0	0	0
	1544	0	0	0	0	0	0	0	0	0	0	0	0	0	0	0	0	0	0	0	0	0	0	0	0	0
	1545	0	0	0	0	0	0	0	0	0	0	0	0	0	0	0	0	0	0	0	0	0	0	0	0	0
	1546	0	0	0	0	0	0	0	0	0	0	0	0	0	0	0	0	0	0	0	0	0	0	0	0	0
	1547	0	0	0	0	0	0	0	0	0	0	0	0	0	0	0	0	0	0	0	0	0	0	0	0	0
	1548	0	0	0	0	0	0	0	0	0	0	0	0	0	0	0	0	0	0	0	0	0	0	0	0	0
	1549	0	0	0	0	0	0	0	0	0	0	0	0	0	0	0	0	0	0	0	0	0	0	0	0	0
	1550	0	0	0	0	0	0	0	0	0	0	0	0	0	0	0	0	0	0	0	0	0	0	0	0	0
	1551	0	0	0	0	0	0	0	0	0	0	0	0	0	0	0	0	0	0	0	0	0	0	0	0	0
	1552	0	0	0	0	0	0	0	0	0	0	0	0	0	0	0	0	0	0	0	0	0	0	0	0	0
	1553	0	0	0	0	0	0	0	0	0	0	0	0	0	0	0	0	0	0	0	0	0	0	0	0	0
	1554	0	0	0	0	0	0	0	0	0	0	0	0	0	0	0	0	0	0	0	0	0	0	0	0	0
	1555	0	0	0	0	0	0	0	0	0	0	0	0	0	0	0	0	0	0	0	0	0	0	0	0	0
	1556	0	0	0	0	0	0	0	0	0	0	0	0	0	0	0	0	0	0	0	0	0	0	0	0	0
	1557	0	0	0	0	0	0	0	0	0	0	0	0	0	0	0	0	0	0	0	0	0	0	0	0	0
	1558	0	0	0	0	0	0	0	0	0	0	0	0	0	0	0	0	0	0	0	0	0	0	0	0	0
	1559	0	0	0	0	0	0	0	0	0	0	0	0	0	0	0	0	0	0	0	0	0	0	0	0	0
	1560	0	0	0	0	0	0	0	0	0	0	0	0	0	0	0	0	0	0	0	0	0	0	0	0	0
	1561	0	0	0	0	0	0	0	0	0	0	0	0	0	0	0	0	0	0	0	0	0	0	0	0	0
	1562	0	0	0	0	0	0	0	0	0	0	0	0	0	0	0	0	0	0	0	0	0	0	0	0	0
	1563	0	0	0	0	0	0	0	0	0	0	0	0	0	0	0	0	0	0	0	0	0	0	0	0	0
	1564	0	0	0	0	0	0	0	0	0	0	0	0	0	0	0	0	0	0	0	0	0	0	0	0	0
	1565	0	0	0	0	0	0	0	0	0	0	0	0	0	0	0	0	0	0	0	0	0	0	0	0	0
	1566	0	0	0	0	0	0	0	0	0	0	0	0	0	0	0	0	0	0	0	0	0	0	0	0	0
	1567	0	0	0	0	0	0	0	0	0	0	0	0	0	0	0	0	0	0	0	0	0	0	0	0	0
	1568	0	0	0	0	0	0	0	0	0	0	0	0	0	0	0	0	0	0	0	0	0	0	0	0	0
	1569	0	0	0	0	0	0	0	0	0	0	0	0	0	0	0	0	0	0	0	0	0	0	0	0	0
	1570	0	0	0	0	0	0	0	0	0	0	0	0	0	0	0	0	0	0	0	0	0	0	0	0	0
	1571	0	0	0	0	0	0	0	0	0	0	0	0	0	0	0	0	0	0	0	0	0	0	0	0	0
	1572	0	0	0	0	0	0	0	0	0	0	0	0	0	0	0	0	0	0	0	0	0	0	0	0	0
	1573	0	0	0	0	0	0	0	0	0	0	0	0	0	0	0	0	0	0	0	0	0	0	0	0	0
	1574	0	0	0	0	0	0	0	0	0	0	0	0	0	0	0	0	0	0	0	0	0	0	0	0	0
	1575	0	0	0	0	0	0	0	0	0	0	0	0	0	0	0	0	0	0	0	0	0	0	0	0	0
	1576	0	0	0	0	0	0	0	0	0	0	0	0	0	0	0	0	0	0	0	0	0	0	0	0	0
	1577	0	0	0	0	0	0	0	0	0	0	0	0	0	0	0	0	0	0	0	0	0	0	0	0	0
	1578	0	0	0	0	0	0	0	0	0	0	0	0	0	0	0	0	0	0	0	0	0	0	0	0	0
	1579	0	0	0	0	0	0	0	0	0	0	0	0	0	0	0	0	0	0	0	0	0	0	0	0	0
	1580	0	0	0	0	0	0	0	0	0	0	0	0	0	0	0	0	0	0	0	0	0	0	0	0	0
	1581	0	0	0	0	0	0	0	0	0	0	0	0	0	0	0	0	0	0	0	0	0	0	0	0	0
	1582	0	0	0	0	0	0	0	0	0	0	0	0	0	0	0	0	0	0	0	0	0	0	0	0	0
	1583	0	0	0	0	0	0	0	0	0	0	0	0	0	0	0	0	0	0	0	0	0	0	0	0	0
	1584	0	0	0	0	0	0	0	0	0	0	0	0	0	0	0	0	0	0	0	0	0	0	0	0	0
	1585	0	0	0	0	0	0	0	0	0	0	0	0	0	0	0	0	0	0	0	0	0	0	0	0	0
	1586	0	0	0	0	0	0	0	0	0	0	0	0	0	0	0	0	0	0	0	0	0	0	0	0	0
	1587	0	0	0	0	0	0	0	0	0	0	0	0	0	0	0	0	0	0	0	0	0	0	0	0	0
	1588	0	0	0	0	0	0	0	0	0	0	0	0	0	0	0	0	0	0	0	0	0	0	0	0	0
	1589	0	0	0	0	0	0	0	0	0	0	0	0	0	0	0	0	0	0	0	0	0	0	0	0	0
	1590	0	0	0	0	0	0	0	0	0	0	0	0	0	0	0	0	0	0	0	0	0	0	0	0	0
	1591	0	0	0	0	0	0	0	0	0	0	0	0	0	0	0	0	0	0	0	0	0	0	0	0	0
	1592	0	0	0	0	0	0	0	0	0	0	0	0	0	0	0	0	0	0	0	0	0	0	0	0	0
	1593	0	0	0	0	0	0	0	0	0	0	0	0	0	0	0	0	0	0	0	0	0	0	0	0	0
	1594	0	0	0	0	0	0	0	0	0	0	0	0	0	0	0	0	0	0	0	0	0	0	0	0	0
	1595	0	0	0	0	0	0	0	0	0	0	0	0	0	0	0	0	0	0	0	0	0	0	0	0	0
	1596	0	0	0	0	0	0	0	0	0	0	0	0	0	0	0	0	0	0	0	0	0	0	0	0	0
	1597	0	0	0	0	0	0	0	0	0	0	0	0	0	0	0	0	0	0	0	0	0	0	0	0	0
	1598	0	0	0	0	0	0	0	0	0	0	0	0	0	0	0	0	0	0	0	0	0	0	0	0	0
	1599	0	0	0	0	0	0	0	0	0	0	0	0	0	0	0	0	0	0	0	0	0	0	0	0	0
	1600	0	0	0	0	0	0	0	0	0	0	0	0	0	0	0	0	0	0	0	0	0	0	0	0	0
	1601	0	0	0	0	0	0	0	0	0	0	0	0	0	0	0	0	0	0	0	0	0	0	0	0	0
	1602	0	0	0	0	0	0	0	0	0	0	0	0	0	0	0	0	0	0	0	0	0	0	0	0	0
	1603	0	0	0	0	0	0	0	0	0	0	0	0	0	0	0	0	0	0	0	0	0	0	0	0	0
	1604	0	0	0	0	0	0	0	0	0	0	0	0	0	0	0	0	0	0	0	0	0	0	0	0	0
	1605	0	0	0	0	0	0	0	0	0	0	0	0	0	0	0	0	0	0	0	0	0	0	0	0	0
	1606	0	0	0	0	0	0	0	0	0	0	0	0	0	0	0	0	0	0	0	0	0	0	0	0	0
	1607	0	0	0	0	0	0	0	0	0	0	0	0	0	0	0	0	0	0	0	0	0	0	0	0	0
	1608	0	0	0	0	0	0	0	0	0	0	0	0	0	0	0	0	0	0	0	0	0	0	0	0	0
	1609	0	0	0	0	0	0	0	0	0	0	0	0	0	0	0	0	0	0	0	0	0	0	0	0	0
	1610	0	0	0	0	0	0	0	0	0	0	0	0	0	0	0	0	0	0	0	0	0	0	0	0	0
	1611	0	0	0	0	0	0	0	0	0	0	0	0	0	0	0	0	0	0	0	0	0	0	0	0	0
	1612	0	0	0	0	0	0	0	0	0	0	0	0	0	0	0	0	0	0	0	0	0	0	0	0	0
	1613	0	0	0	0	0	0	0	0	0	0	0	0	0	0	0	0	0	0	0	0	0	0	0	0	0
	1614	0	0	0	0	0	0	0	0	0	0	0	0	0	0	0	0	0	0	0	0	0	0	0	0	0
	1615	0	0	0	0	0	0	0	0	0	0	0	0	0	0	0	0	0	0	0	0	0	0	0	0	0
	1616	0	0	0	0	0	0	0	0	0	0	0	0	0	0	0	0	0	0	0	0	0	0	0	0	0
	1617	0	0	0	0	0	0	0	0	0	0	0	0	0	0	0	0	0	0	0	0	0	0	0	0	0
	1618	0	0	0	0	0	0	0	0	0	0	0	0	0	0	0	0	0	0	0	0	0	0	0	0	0
	1619	0	0	0	0	0	0	0	0	0	0	0	0	0	0	0	0	0	0	0	0	0	0	0	0	0
	1620	0	0	0	0	0	0	0	0	0	0	0	0	0	0	0	0	0	0	0	0	0	0	0	0	0
	1621	0	0	0	0	0	0	0	0	0	0	0	0	0	0	0	0	0	0	0	0	0	0	0	0	0
	1622	0	0	0	0	0	0	0	0	0	0	0	0	0	0	0	0	0	0	0	0	0	0	0	0	0
	1623	0	0	0	0	0	0	0	0	0	0	0	0	0	0	0	0	0	0	0	0	0	0	0	0	0
	1624	0	0	0	0	0	0	0	0	0	0	0	0	0	0	0	0	0	0	0	0	0	0	0	0	0
	1625	0	0	0	0	0	0	0	0	0	0	0	0	0	0	0	0	0	0	0	0	0	0	0	0	0
	1626	0	0	0	0	0	0	0	0	0	0	0	0	0	0	0	0	0	0	0	0	0	0	0	0	0
	1627	0	0	0	0	0	0	0	0	0	0	0	0	0	0	0	0	0	0	0	0	0	0	0	0	0
	1628	0	0	0	0	0	0	0	0	0	0	0	0	0	0	0	0	0	0	0	0	0	0	0	0	0
	1629	0	0	0	0	0	0	0	0	0	0	0	0	0	0	0	0	0	0	0	0	0	0	0	0	0
	1630	0	0	0	0	0	0	0	0	0	0	0	0	0	0	0	0	0	0	0	0	0	0	0	0	0
	1631	0	0	0	0	0	0	0	0	0	0	0	0	0	0	0	0	0	0	0	0	0	0	0	0	0
	1632	0	0	0	0	0	0	0	0	0	0	0	0	0	0	0	0	0	0	0	0	0	0	0	0	0
	1633	0	0	0	0	0	0	0	0	0	0	0	0	0	0	0	0	0	0	0	0	0	0	0	0	0
	1634	0	0	0	0	0	0	0	0	0	0	0	0	0	0	0	0	0	0	0	0	0	0	0	0	0
	1635	0	0	0	0	0	0	0	0	0	0	0	0	0	0	0	0	0	0	0	0	0	0	0	0	0
	1636	0	0	0	0	0	0	0	0	0	0	0	0	0	0	0	0	0	0	0	0	0	0	0	0	0
	1637	0	0	0	0	0	0	0	0	0	0	0	0	0	0	0	0	0	0	0	0	0	0	0	0	0
	1638	0	0	0	0	0	0	0	0	0	0	0	0	0	0	0	0	0	0	0	0	0	0	0	0	0
	1639	0	0	0	0	0	0	0	0	0	0	0	0	0	0	0	0	0	0	0	0	0	0	0	0	0
	1640	0	0	0	0	0	0	0	0	0	0	0	0	0	0	0	0	0	0	0	0	0	0	0	0	0
	1641	0	0	0	0	0	0	0	0	0	0	0	0	0	0	0	0	0	0	0	0	0	0	0	0	0
	1642	0	0	0	0	0	0	0	0	0	0	0	0	0	0	0	0	0	0	0	0	0	0	0	0	0
	1643	0	0	0	0	0	0	0	0	0	0	0	0	0	0	0	0	0	0	0	0	0	0	0	0	0
	1644	0	0	0	0	0	0	0	0	0	0	0	0	0	0	0	0	0	0	0	0	0	0	0	0	0
	1645	0	0	0	0	0	0	0	0	0	0	0	0	0	0	0	0	0	0	0	0	0	0	0	0	0
	1646	0	0	0	0	0	0	0	0	0	0	0	0	0	0	0	0	0	0	0	0	0	0	0	0	0
	1647	0	0	0	0	0	0	0	0	0	0	0	0	0	0	0	0	0	0	0	0	0	0	0	0	0
	1648	0	0	0	0	0	0	0	0	0	0	0	0	0	0	0	0	0	0	0	0	0	0	0	0	0
	1649	0	0	0	0	0	0	0	0	0	0	0	0	0	0	0	0	0	0	0	0	0	0	0	0	0
	1650	0	0	0	0	0	0	0	0	0	0	0	0	0	0	0	0	0	0	0	0	0	0	0	0	0
	1651	0	0	0	0	0	0	0	0	0	0	0	0	0	0	0	0	0	0	0	0	0	0	0	0	0
	1652	0	0	0	0	0	0	0	0	0	0	0	0	0	0	0	0	0	0	0	0	0	0	0	0	0
	1653	0	0	0	0	0	0	0	0	0	0	0	0	0	0	0	0	0	0	0	0	0	0	0	0	0
	1654	0	0	0	0	0	0	0	0	0	0	0	0	0	0	0	0	0	0	0	0	0	0	0	0	0
	1655	0	0	0	0	0	0	0	0	0	0	0	0	0	0	0	0	0	0	0	0	0	0	0	0	0
	1656	0	0	0	0	0	0	0	0	0	0	0	0	0	0	0	0	0	0	0	0	0	0	0	0	0
	1657	0	0	0	0	0	0	0	0	0	0	0	0	0	0	0	0	0	0	0	0	0	0	0	0	0
	1658	0	0	0	0	0	0	0	0	0	0	0	0	0	0	0	0	0	0	0	0	0	0	0	0	0
	1659	0	0	0	0	0	0	0	0	0	0	0	0	0	0	0	0	0	0	0	0	0	0	0	0	0
	1660	0	0	0	0	0	0	0	0	0	0	0	0	0	0	0	0	0	0	0	0	0	0	0	0	0
	1661	0	0	0	0	0	0	0	0	0	0	0	0	0	0	0	0	0	0	0	0	0	0	0	0	0
	1662	0	0	0	0	0	0	0	0	0	0	0	0	0	0	0	0	0	0	0	0	0	0	0	0	0
	1663	0	0	0	0	0	0	0	0	0	0	0	0	0	0	0	0	0	0	0	0	0	0	0	0	0
	1664	0	0	0	0	0	0	0	0	0	0	0	0	0	0	0	0	0	0	0	0	0	0	0	0	0
	1665	0	0	0	0	0	0	0	0	0	0	0	0	0	0	0	0	0	0	0	0	0	0	0	0	0
	1666	0	0	0	0	0	0	0	0	0	0	0	0	0	0	0	0	0	0	0	0	0	0	0	0	0
	1667	0	0	0	0	0	0	0	0	0	0	0	0	0	0	0	0	0	0	0	0	0	0	0	0	0
	1668	0	0	0	0	0	0	0	0	0	0	0	0	0	0	0	0	0	0	0	0	0	0	0	0	0
	1669	0	0	0	0	0	0	0	0	0	0	0	0	0	0	0	0	0	0	0	0	0	0	0	0	0
	1670	0	0	0	0	0	0	0	0	0	0	0	0	0	0	0	0	0	0	0	0	0	0	0	0	0
	1671	0	0	0	0	0	0	0	0	0	0	0	0	0	0	0	0	0	0	0	0	0	0	0	0	0
	1672	0	0	0	0	0	0	0	0	0	0	0	0	0	0	0	0	0	0	0	0	0	0	0	0	0
	1673	0	0	0	0	0	0	0	0	0	0	0	0	0	0	0	0	0	0	0	0	0	0	0	0	0
	1674	0	0	0	0	0	0	0	0	0	0	0	0	0	0	0	0	0	0	0	0	0	0	0	0	0
	1675	0	0	0	0	0	0	0	0	0	0	0	0	0	0	0	0	0	0	0	0	0	0	0	0	0
	1676	0	0	0	0	0	0	0	0	0	0	0	0	0	0	0	0	0	0	0	0	0	0	0	0	0
	1677	0	0	0	0	0	0	0	0	0	0	0	0	0	0	0	0	0	0	0	0	0	0	0	0	0
	1678	0	0	0	0	0	0	0	0	0	0	0	0	0	0	0	0	0	0	0	0	0	0	0	0	0
	1679	0	0	0	0	0	0	0	0	0	0	0	0	0	0	0	0	0	0	0	0	0	0	0	0	0
	1680	0	0	0	0	0	0	0	0	0	0	0	0	0	0	0	0	0	0	0	0	0	0	0	0	0
	1681	0	0	0	0	0	0	0	0	0	0	0	0	0	0	0	0	0	0	0	0	0	0	0	0	0
	1682	0	0	0	0	0	0	0	0	0	0	0	0	0	0	0	0	0	0	0	0	0	0	0	0	0
	1683	0	0	0	0	0	0	0	0	0	0	0	0	0	0	0	0	0	0	0	0	0	0	0	0	0
	1684	0	0	0	0	0	0	0	0	0	0	0	0	0	0	0	0	0	0	0	0	0	0	0	0	0
	1685	0	0	0	0	0	0	0	0	0	0	0	0	0	0	0	0	0	0	0	0	0	0	0	0	0
	1686	0	0	0	0	0	0	0	0	0	0	0	0	0	0	0	0	0	0	0	0	0	0	0	0	0
	1687	0	0	0	0	0	0	0	0	0	0	0	0	0	0	0	0	0	0	0	0	0	0	0	0	0
	1688	0	0	0	0	0	0	0	0	0	0	0	0	0	0	0	0	0	0	0	0	0	0	0	0	0
	1689	0	0	0	0	0	0	0	0	0	0	0	0	0	0	0	0	0	0	0	0	0	0	0	0	0
	1690	0	0	0	0	0	0	0	0	0	0	0	0	0	0	0	0	0	0	0	0	0	0	0	0	0
	1691	0	0	0	0	0	0	0	0	0	0	0	0	0	0	0	0	0	0	0	0	0	0	0	0	0
	1692	0	0	0	0	0	0	0	0	0	0	0	0	0	0	0	0	0	0	0	0	0	0	0	0	0
	1693	0	0	0	0	0	0	0	0	0	0	0	0	0	0	0	0	0	0	0	0	0	0	0	0	0
	1694	0	0	0	0	0	0	0	0	0	0	0	0	0	0	0	0	0	0	0	0	0	0	0	0	0
	1695	0	0	0	0	0	0	0	0	0	0	0	0	0	0	0	0	0	0	0	0	0	0	0	0	0
	1696	0	0	0	0	0	0	0	0	0	0	0	0	0	0	0	0	0	0	0	0	0	0	0	0	0
	1697	0	0	0	0	0	0	0	0	0	0	0	0	0	0	0	0	0	0	0	0	0	0	0	0	0
	1698	0	0	0	0	0	0	0	0	0	0	0	0	0	0	0	0	0	0	0	0	0	0	0	0	0
	1699	0	0	0	0	0	0	0	0	0	0	0	0	0	0	0	0	0	0	0	0	0	0	0	0	0
	1700	0	0	0	0	0	0	0	0	0	0	0	0	0	0	0	0	0	0	0	0	0	0	0	0	0
	1701	0	0	0	0	0	0	0	0	0	0	0	0	0	0	0	0	0	0	0	0	0	0	0	0	0
	1702	0	0	0	0	0	0	0	0	0	0	0	0	0	0	0	0	0	0	0	0	0	0	0	0	0
	1703	0	0	0	0	0	0	0	0	0	0	0	0	0	0	0	0	0	0	0	0	0	0	0	0	0
	1704	0	0	0	0	0	0	0	0	0	0	0	0	0	0	0	0	0	0	0	0	0	0	0	0	0
	1705	0	0	0	0	0	0	0	0	0	0	0	0	0	0	0	0	0	0	0	0	0	0	0	0	0
	1706	0	0	0	0	0	0	0	0	0	0	0	0	0	0	0	0	0	0	0	0	0	0	0	0	0
	1707	0	0	0	0	0	0	0	0	0	0	0	0	0	0	0	0	0	0	0	0	0	0	0	0	0
	1708	0	0	0	0	0	0	0	0	0	0	0	0	0	0	0	0	0	0	0	0	0	0	0	0	0
	1709	0	0	0	0	0	0	0	0	0	0	0	0	0	0	0	0	0	0	0	0	0	0	0	0	0
	1710	0	0	0	0	0	0	0	0	0	0	0	0	0	0	0	0	0	0	0	0	0	0	0	0	0
	1711	0	0	0	0	0	0	0	0	0	0	0	0	0	0	0	0	0	0	0	0	0	0	0	0	0
	1712	0	0	0	0	0	0	0	0	0	0	0	0	0	0	0	0	0	0	0	0	0	0	0	0	0
	1713	0	0	0	0	0	0	0	0	0	0	0	0	0	0	0	0	0	0	0	0	0	0	0	0	0
	1714	0	0	0	0	0	0	0	0	0	0	0	0	0	0	0	0	0	0	0	0	0	0	0	0	0
	1715	0	0	0	0	0	0	0	0	0	0	0	0	0	0	0	0	0	0	0	0	0	0	0	0	0
	1716	0	0	0	0	0	0	0	0	0	0	0	0	0	0	0	0	0	0	0	0	0	0	0	0	0
	1717	0	0	0	0	0	0	0	0	0	0	0	0	0	0	0	0	0	0	0	0	0	0	0	0	0
	1718	0	0	0	0	0	0	0	0	0	0	0	0	0	0	0	0	0	0	0	0	0	0	0	0	0
	1719	0	0	0	0	0	0	0	0	0	0	0	0	0	0	0	0	0	0	0	0	0	0	0	0	0
	1720	0	0	0	0	0	0	0	0	0	0	0	0	0	0	0	0	0	0	0	0	0	0	0	0	0
	1721	0	0	0	0	0	0	0	0	0	0	0	0	0	0	0	0	0	0	0	0	0	0	0	0	0
	1722	0	0	0	0	0	0	0	0	0	0	0	0	0	0	0	0	0	0	0	0	0	0	0	0	0
	1723	0	0	0	0	0	0	0	0	0	0	0	0	0	0	0	0	0	0	0	0	0	0	0	0	0
	1724	0	0	0	0	0	0	0	0	0	0	0	0	0	0	0	0	0	0	0	0	0	0	0	0	0
	1725	0	0	0	0	0	0	0	0	0	0	0	0	0	0	0	0	0	0	0	0	0	0	0	0	0
	1726	0	0	0	0	0	0	0	0	0	0	0	0	0	0	0	0	0	0	0	0	0	0	0	0	0
	1727	0	0	0	0	0	0	0	0	0	0	0	0	0	0	0	0	0	0	0	0	0	0	0	0	0
	1728	0	0	0	0	0	0	0	0	0	0	0	0	0	0	0	0	0	0	0	0	0	0	0	0	0
	1729	0	0	0	0	0	0	0	0	0	0	0	0	0	0	0	0	0	0	0	0	0	0	0	0	0
	1730	0	0	0	0	0	0	0	0	0	0	0	0	0	0	0	0	0	0	0	0	0	0	0	0	0
	1731	0	0	0	0	0	0	0	0	0	0	0	0	0	0	0	0	0	0	0	0	0	0	0	0	0
	1732	0	0	0	0	0	0	0	0	0	0	0	0	0	0	0	0	0	0	0	0	0	0	0	0	0
	1733	0	0	0	0	0	0	0	0	0	0	0	0	0	0	0	0	0	0	0	0	0	0	0	0	0
	1734	0	0	0	0	0	0	0	0	0	0	0	0	0	0	0	0	0	0	0	0	0	0	0	0	0
	1735	0	0	0	0	0	0	0	0	0	0	0	0	0	0	0	0	0	0	0	0	0	0	0	0	0
	1736	0	0	0	0	0	0	0	0	0	0	0	0	0	0	0	0	0	0	0	0	0	0	0	0	0
	1737	0	0	0	0	0	0	0	0	0	0	0	0	0	0	0	0	0	0	0	0	0	0	0	0	0
	1738	0	0	0	0	0	0	0	0	0	0	0	0	0	0	0	0	0	0	0	0	0	0	0	0	0
	1739	0	0	0	0	0	0	0	0	0	0	0	0	0	0	0	0	0	0	0	0	0	0	0	0	0
	1740	0	0	0	0	0	0	0	0	0	0	0	0	0	0	0	0	0	0	0	0	0	0	0	0	0
	1741	0	0	0	0	0	0	0	0	0	0	0	0	0	0	0	0	0	0	0	0	0	0	0	0	0
	1742	0	0	0	0	0	0	0	0	0	0	0	0	0	0	0	0	0	0	0	0	0	0	0	0	0
	1743	0	0	0	0	0	0	0	0	0	0	0	0	0	0	0	0	0	0	0	0	0	0	0	0	0
	1744	0	0	0	0	0	0	0	0	0	0	0	0	0	0	0	0	0	0	0	0	0	0	0	0	0
	1745	0	0	0	0	0	0	0	0	0	0	0	0	0	0	0	0	0	0	0	0	0	0	0	0	0
	1746	0	0	0	0	0	0	0	0	0	0	0	0	0	0	0	0	0	0	0	0	0	0	0	0	0
	1747	0	0	0	0	0	0	0	0	0	0	0	0	0	0	0	0	0	0	0	0	0	0	0	0	0
	1748	0	0	0	0	0	0	0	0	0	0	0	0	0	0	0	0	0	0	0	0	0	0	0	0	0
	1749	0	0	0	0	0	0	0	0	0	0	0	0	0	0	0	0	0	0	0	0	0	0	0	0	0
	1750	0	0	0	0	0	0	0	0	0	0	0	0	0	0	0	0	0	0	0	0	0	0	0	0	0
	1751	0	0	0	0	0	0	0	0	0	0	0	0	0	0	0	0	0	0	0	0	0	0	0	0	0
	1752	0	0	0	0	0	0	0	0	0	0	0	0	0	0	0	0	0	0	0	0	0	0	0	0	0
	1753	0	0	0	0	0	0	0	0	0	0	0	0	0	0	0	0	0	0	0	0	0	0	0	0	0
	1754	0	0	0	0	0	0	0	0	0	0	0	0	0	0	0	0	0	0	0	0	0	0	0	0	0
	1755	0	0	0	0	0	0	0	0	0	0	0	0	0	0	0	0	0	0	0	0	0	0	0	0	0
	1756	0	0	0	0	0	0	0	0	0	0	0	0	0	0	0	0	0	0	0	0	0	0	0	0	0
	1757	0	0	0	0	0	0	0	0	0	0	0	0	0	0	0	0	0	0	0	0	0	0	0	0	0
	1758	0	0	0	0	0	0	0	0	0	0	0	0	0	0	0	0	0	0	0	0	0	0	0	0	0
	1759	0	0	0	0	0	0	0	0	0	0	0	0	0	0	0	0	0	0	0	0	0	0	0	0	0
	1760	0	0	0	0	0	0	0	0	0	0	0	0	0	0	0	0	0	0	0	0	0	0	0	0	0
	1761	0	0	0	0	0	0	0	0	0	0	0	0	0	0	0	0	0	0	0	0	0	0	0	0	0
	1762	0	0	0	0	0	0	0	0	0	0	0	0	0	0	0	0	0	0	0	0	0	0	0	0	0
	1763	0	0	0	0	0	0	0	0	0	0	0	0	0	0	0	0	0	0	0	0	0	0	0	0	0
	1764	0	0	0	0	0	0	0	0	0	0	0	0	0	0	0	0	0	0	0	0	0	0	0	0	0
	1765	0	0	0	0	0	0	0	0	0	0	0	0	0	0	0	0	0	0	0	0	0	0	0	0	0
	1766	0	0	0	0	0	0	0	0	0	0	0	0	0	0	0	0	0	0	0	0	0	0	0	0	0
	1767	0	0	0	0	0	0	0	0	0	0	0	0	0	0	0	0	0	0	0	0	0	0	0	0	0
	1768	0	0	0	0	0	0	0	0	0	0	0	0	0	0	0	0	0	0	0	0	0	0	0	0	0
	1769	0	0	0	0	0	0	0	0	0	0	0	0	0	0	0	0	0	0	0	0	0	0	0	0	0
	1770	0	0	0	0	0	0	0	0	0	0	0	0	0	0	0	0	0	0	0	0	0	0	0	0	0
	1771	0	0	0	0	0	0	0	0	0	0	0	0	0	0	0	0	0	0	0	0	0	0	0	0	0
	1772	0	0	0	0	0	0	0	0	0	0	0	0	0	0	0	0	0	0	0	0	0	0	0	0	0
	1773	0	0	0	0	0	0	0	0	0	0	0	0	0	0	0	0	0	0	0	0	0	0	0	0	0
	1774	0	0	0	0	0	0	0	0	0	0	0	0	0	0	0	0	0	0	0	0	0	0	0	0	0
	1775	0	0	0	0	0	0	0	0	0	0	0	0	0	0	0	0	0	0	0	0	0	0	0	0	0
	1776	0	0	0	0	0	0	0	0	0	0	0	0	0	0	0	0	0	0	0	0	0	0	0	0	0
	1777	0	0	0	0	0	0	0	0	0	0	0	0	0	0	0	0	0	0	0	0	0	0	0	0	0
	1778	0	0	0	0	0	0	0	0	0	0	0	0	0	0	0	0	0	0	0	0	0	0	0	0	0
	1779	0	0	0	0	0	0	0	0	0	0	0	0	0	0	0	0	0	0	0	0	0	0	0	0	0
	1780	0	0	0	0	0	0	0	0	0	0	0	0	0	0	0	0	0	0	0	0	0	0	0	0	0
	1781	0	0	0	0	0	0	0	0	0	0	0	0	0	0	0	0	0	0	0	0	0	0	0	0	0
	1782	0	0	0	0	0	0	0	0	0	0	0	0	0	0	0	0	0	0	0	0	0	0	0	0	0
	1783	0	0	0	0	0	0	0	0	0	0	0	0	0	0	0	0	0	0	0	0	0	0	0	0	0
	1784	0	0	0	0	0	0	0	0	0	0	0	0	0	0	0	0	0	0	0	0	0	0	0	0	0
	1785	0	0	0	0	0	0	0	0	0	0	0	0	0	0	0	0	0	0	0	0	0	0	0	0	0
	1786	0	0	0	0	0	0	0	0	0	0	0	0	0	0	0	0	0	0	0	0	0	0	0	0	0
	1787	0	0	0	0	0	0	0	0	0	0	0	0	0	0	0	0	0	0	0	0	0	0	0	0	0
	1788	0	0	0	0	0	0	0	0	0	0	0	0	0	0	0	0	0	0	0	0	0	0	0	0	0
	1789	0	0	0	0	0	0	0	0	0	0	0	0	0	0	0	0	0	0	0	0	0	0	0	0	0
	1790	0	0	0	0	0	0	0	0	0	0	0	0	0	0	0	0	0	0	0	0	0	0	0	0	0
	1791	0	0	0	0	0	0	0	0	0	0	0	0	0	0	0	0	0	0	0	0	0	0	0	0	0
	1792	0	0	0	0	0	0	0	0	0	0	0	0	0	0	0	0	0	0	0	0	0	0	0	0	0
	1793	0	0	0	0	0	0	0	0	0	0	0	0	0	0	0	0	0	0	0	0	0	0	0	0	0
	1794	0	0	0	0	0	0	0	0	0	0	0	0	0	0	0	0	0	0	0	0	0	0	0	0	0
	1795	0	0	0	0	0	0	0	0	0	0	0	0	0	0	0	0	0	0	0	0	0	0	0	0	0
	1796	0	0	0	0	0	0	0	0	0	0	0	0	0	0	0	0	0	0	0	0	0	0	0	0	0
	1797	0	0	0	0	0	0	0	0	0	0	0	0	0	0	0	0	0	0	0	0	0	0	0	0	0
	1798	0	0	0	0	0	0	0	0	0	0	0	0	0	0	0	0	0	0	0	0	0	0	0	0	0
	1799	0	0	0	0	0	0	0	0	0	0	0	0	0	0	0	0	0	0	0	0	0	0	0	0	0
	1800	0	0	0	0	0	0	0	0	0	0	0	0	0	0	0	0	0	0	0	0	0	0	0	0	0
	1801	0	0	0	0	0	0	0	0	0	0	0	0	0	0	0	0	0	0	0	0	0	0	0	0	0
	1802	0	0	0	0	0	0	0	0	0	0	0	0	0	0	0	0	0	0	0	0	0	0	0	0	0
	1803	0	0	0	0	0	0	0	0	0	0	0	0	0	0	0	0	0	0	0	0	0	0	0	0	0
	1804	0	0	0	0	0	0	0	0	0	0	0	0	0	0	0	0	0	0	0	0	0	0	0	0	0
	1805	0	0	0	0	0	0	0	0	0	0	0	0	0	0	0	0	0	0	0	0	0	0	0	0	0
	1806	0	0	0	0	0	0	0	0	0	0	0	0	0	0	0	0	0	0	0	0	0	0	0	0	0
	1807	0	0	0	0	0	0	0	0	0	0	0	0	0	0	0	0	0	0	0	0	0	0	0	0	0
	1808	0	0	0	0	0	0	0	0	0	0	0	0	0	0	0	0	0	0	0	0	0	0	0	0	0
	1809	0	0	0	0	0	0	0	0	0	0	0	0	0	0	0	0	0	0	0	0	0	0	0	0	0
	1810	0	0	0	0	0	0	0	0	0	0	0	0	0	0	0	0	0	0	0	0	0	0	0	0	0
	1811	0	0	0	0	0	0	0	0	0	0	0	0	0	0	0	0	0	0	0	0	0	0	0	0	0
	1812	0	0	0	0	0	0	0	0	0	0	0	0	0	0	0	0	0	0	0	0	0	0	0	0	0
	1813	0	0	0	0	0	0	0	0	0	0	0	0	0	0	0	0	0	0	0	0	0	0	0	0	0
	1814	0	0	0	0	0	0	0	0	0	0	0	0	0	0	0	0	0	0	0	0	0	0	0	0	0
	1815	0	0	0	0	0	0	0	0	0	0	0	0	0	0	0	0	0	0	0	0	0	0	0	0	0
	1816	0	0	0	0	0	0	0	0	0	0	0	0	0	0	0	0	0	0	0	0	0	0	0	0	0
	1817	0	0	0	0	0	0	0	0	0	0	0	0	0	0	0	0	0	0	0	0	0	0	0	0	0
	1818	0	0	0	0	0	0	0	0	0	0	0	0	0	0	0	0	0	0	0	0	0	0	0	0	0
	1819	0	0	0	0	0	0	0	0	0	0	0	0	0	0	0	0	0	0	0	0	0	0	0	0	0
	1820	0	0	0	0	0	0	0	0	0	0	0	0	0	0	0	0	0	0	0	0	0	0	0	0	0
	1821	0	0	0	0	0	0	0	0	0	0	0	0	0	0	0	0	0	0	0	0	0	0	0	0	0
	1822	0	0	0	0	0	0	0	0	0	0	0	0	0	0	0	0	0	0	0	0	0	0	0	0	0
	1823	0	0	0	0	0	0	0	0	0	0	0	0	0	0	0	0	0	0	0	0	0	0	0	0	0
	1824	0	0	0	0	0	0	0	0	0	0	0	0	0	0	0	0	0	0	0	0	0	0	0	0	0
	1825	0	0	0	0	0	0	0	0	0	0	0	0	0	0	0	0	0	0	0	0	0	0	0	0	0
	1826	0	0	0	0	0	0	0	0	0	0	0	0	0	0	0	0	0	0	0	0	0	0	0	0	0
	1827	0	0	0	0	0	0	0	0	0	0	0	0	0	0	0	0	0	0	0	0	0	0	0	0	0
	1828	0	0	0	0	0	0	0	0	0	0	0	0	0	0	0	0	0	0	0	0	0	0	0	0	0
	1829	0	0	0	0	0	0	0	0	0	0	0	0	0	0	0	0	0	0	0	0	0	0	0	0	0
	1830	0	0	0	0	0	0	0	0	0	0	0	0	0	0	0	0	0	0	0	0	0	0	0	0	0
	1831	0	0	0	0	0	0	0	0	0	0	0	0	0	0	0	0	0	0	0	0	0	0	0	0	0
	1832	0	0	0	0	0	0	0	0	0	0	0	0	0	0	0	0	0	0	0	0	0	0	0	0	0
	1833	0	0	0	0	0	0	0	0	0	0	0	0	0	0	0	0	0	0	0	0	0	0	0	0	0
	1834	0	0	0	0	0	0	0	0	0	0	0	0	0	0	0	0	0	0	0	0	0	0	0	0	0
	1835	0	0	0	0	0	0	0	0	0	0	0	0	0	0	0	0	0	0	0	0	0	0	0	0	0
	1836	0	0	0	0	0	0	0	0	0	0	0	0	0	0	0	0	0	0	0	0	0	0	0	0	0
	1837	0	0	0	0	0	0	0	0	0	0	0	0	0	0	0	0	0	0	0	0	0	0	0	0	0
	1838	0	0	0	0	0	0	0	0	0	0	0	0	0	0	0	0	0	0	0	0	0	0	0	0	0
	1839	0	0	0	0	0	0	0	0	0	0	0	0	0	0	0	0	0	0	0	0	0	0	0	0	0
	1840	0	0	0	0	0	0	0	0	0	0	0	0	0	0	0	0	0	0	0	0	0	0	0	0	0
	1841	0	0	0	0	0	0	0	0	0	0	0	0	0	0	0	0	0	0	0	0	0	0	0	0	0
	1842	0	0	0	0	0	0	0	0	0	0	0	0	0	0	0	0	0	0	0	0	0	0	0	0	0
	1843	0	0	0	0	0	0	0	0	0	0	0	0	0	0	0	0	0	0	0	0	0	0	0	0	0
	1844	0	0	0	0	0	0	0	0	0	0	0	0	0	0	0	0	0	0	0	0	0	0	0	0	0
	1845	0	0	0	0	0	0	0	0	0	0	0	0	0	0	0	0	0	0	0	0	0	0	0	0	0
	1846	0	0	0	0	0	0	0	0	0	0	0	0	0	0	0	0	0	0	0	0	0	0	0	0	0
	1847	0	0	0	0	0	0	0	0	0	0	0	0	0	0	0	0	0	0	0	0	0	0	0	0	0
	1848	0	0	0	0	0	0	0	0	0	0	0	0	0	0	0	0	0	0	0	0	0	0	0	0	0
	1849	0	0	0	0	0	0	0	0	0	0	0	0	0	0	0	0	0	0	0	0	0	0	0	0	0
	1850	0	0	0	0	0	0	0	0	0	0	0	0	0	0	0	0	0	0	0	0	0	0	0	0	0
	1851	0	0	0	0	0	0	0	0	0	0	0	0	0	0	0	0	0	0	0	0	0	0	0	0	0
	1852	0	0	0	0	0	0	0	0	0	0	0	0	0	0	0	0	0	0	0	0	0	0	0	0	0
	1853	0	0	0	0	0	0	0	0	0	0	0	0	0	0	0	0	0	0	0	0	0	0	0	0	0
	1854	0	0	0	0	0	0	0	0	0	0	0	0	0	0	0	0	0	0	0	0	0	0	0	0	0
	1855	0	0	0	0	0	0	0	0	0	0	0	0	0	0	0	0	0	0	0	0	0	0	0	0	0
	1856	0	0	0	0	0	0	0	0	0	0	0	0	0	0	0	0	0	0	0	0	0	0	0	0	0
	1857	0	0	0	0	0	0	0	0	0	0	0	0	0	0	0	0	0	0	0	0	0	0	0	0	0
	1858	0	0	0	0	0	0	0	0	0	0	0	0	0	0	0	0	0	0	0	0	0	0	0	0	0
	1859	0	0	0	0	0	0	0	0	0	0	0	0	0	0	0	0	0	0	0	0	0	0	0	0	0
	1860	0	0	0	0	0	0	0	0	0	0	0	0	0	0	0	0	0	0	0	0	0	0	0	0	0
	1861	0	0	0	0	0	0	0	0	0	0	0	0	0	0	0	0	0	0	0	0	0	0	0	0	0
	1862	0	0	0	0	0	0	0	0	0	0	0	0	0	0	0	0	0	0	0	0	0	0	0	0	0
	1863	0	0	0	0	0	0	0	0	0	0	0	0	0	0	0	0	0	0	0	0	0	0	0	0	0
	1864	0	0	0	0	0	0	0	0	0	0	0	0	0	0	0	0	0	0	0	0	0	0	0	0	0
	1865	0	0	0	0	0	0	0	0	0	0	0	0	0	0	0	0	0	0	0	0	0	0	0	0	0
	1866	0	0	0	0	0	0	0	0	0	0	0	0	0	0	0	0	0	0	0	0	0	0	0	0	0
	1867	0	0	0	0	0	0	0	0	0	0	0	0	0	0	0	0	0	0	0	0	0	0	0	0	0
	1868	0	0	0	0	0	0	0	0	0	0	0	0	0	0	0	0	0	0	0	0	0	0	0	0	0
	1869	0	0	0	0	0	0	0	0	0	0	0	0	0	0	0	0	0	0	0	0	0	0	0	0	0
	1870	0	0	0	0	0	0	0	0	0	0	0	0	0	0	0	0	0	0	0	0	0	0	0	0	0
	1871	0	0	0	0	0	0	0	0	0	0	0	0	0	0	0	0	0	0	0	0	0	0	0	0	0
	1872	0	0	0	0	0	0	0	0	0	0	0	0	0	0	0	0	0	0	0	0	0	0	0	0	0
	1873	0	0	0	0	0	0	0	0	0	0	0	0	0	0	0	0	0	0	0	0	0	0	0	0	0
	1874	0	0	0	0	0	0	0	0	0	0	0	0	0	0	0	0	0	0	0	0	0	0	0	0	0
	1875	0	0	0	0	0	0	0	0	0	0	0	0	0	0	0	0	0	0	0	0	0	0	0	0	0
	1876	0	0	0	0	0	0	0	0	0	0	0	0	0	0	0	0	0	0	0	0	0	0	0	0	0
	1877	0	0	0	0	0	0	0	0	0	0	0	0	0	0	0	0	0	0	0	0	0	0	0	0	0
	1878	0	0	0	0	0	0	0	0	0	0	0	0	0	0	0	0	0	0	0	0	0	0	0	0	0
	1879	0	0	0	0	0	0	0	0	0	0	0	0	0	0	0	0	0	0	0	0	0	0	0	0	0
	1880	0	0	0	0	0	0	0	0	0	0	0	0	0	0	0	0	0	0	0	0	0	0	0	0	0
	1881	0	0	0	0	0	0	0	0	0	0	0	0	0	0	0	0	0	0	0	0	0	0	0	0	0
	1882	0	0	0	0	0	0	0	0	0	0	0	0	0	0	0	0	0	0	0	0	0	0	0	0	0
	1883	0	0	0	0	0	0	0	0	0	0	0	0	0	0	0	0	0	0	0	0	0	0	0	0	0
	1884	0	0	0	0	0	0	0	0	0	0	0	0	0	0	0	0	0	0	0	0	0	0	0	0	0
	1885	0	0	0	0	0	0	0	0	0	0	0	0	0	0	0	0	0	0	0	0	0	0	0	0	0
	1886	0	0	0	0	0	0	0	0	0	0	0	0	0	0	0	0	0	0	0	0	0	0	0	0	0
	1887	0	0	0	0	0	0	0	0	0	0	0	0	0	0	0	0	0	0	0	0	0	0	0	0	0
	1888	0	0	0	0	0	0	0	0	0	0	0	0	0	0	0	0	0	0	0	0	0	0	0	0	0
	1889	0	0	0	0	0	0	0	0	0	0	0	0	0	0	0	0	0	0	0	0	0	0	0	0	0
	1890	0	0	0	0	0	0	0	0	0	0	0	0	0	0	0	0	0	0	0	0	0	0	0	0	0
	1891	0	0	0	0	0	0	0	0	0	0	0	0	0	0	0	0	0	0	0	0	0	0	0	0	0
	1892	0	0	0	0	0	0	0	0	0	0	0	0	0	0	0	0	0	0	0	0	0	0	0	0	0
	1893	0	0	0	0	0	0	0	0	0	0	0	0	0	0	0	0	0	0	0	0	0	0	0	0	0
	1894	0	0	0	0	0	0	0	0	0	0	0	0	0	0	0	0	0	0	0	0	0	0	0	0	0
	1895	0	0	0	0	0	0	0	0	0	0	0	0	0	0	0	0	0	0	0	0	0	0	0	0	0
	1896	0	0	0	0	0	0	0	0	0	0	0	0	0	0	0	0	0	0	0	0	0	0	0	0	0
	1897	0	0	0	0	0	0	0	0	0	0	0	0	0	0	0	0	0	0	0	0	0	0	0	0	0
	1898	0	0	0	0	0	0	0	0	0	0	0	0	0	0	0	0	0	0	0	0	0	0	0	0	0
	1899	0	0	0	0	0	0	0	0	0	0	0	0	0	0	0	0	0	0	0	0	0	0	0	0	0
	1900	0	0	0	0	0	0	0	0	0	0	0	0	0	0	0	0	0	0	0	0	0	0	0	0	0
	1901	0	0	0	0	0	0	0	0	0	0	0	0	0	0	0	0	0	0	0	0	0	0	0	0	0
	1902	0	0	0	0	0	0	0	0	0	0	0	0	0	0	0	0	0	0	0	0	0	0	0	0	0
	1903	0	0	0	0	0	0	0	0	0	0	0	0	0	0	0	0	0	0	0	0	0	0	0	0	0
	1904	0	0	0	0	0	0	0	0	0	0	0	0	0	0	0	0	0	0	0	0	0	0	0	0	0
	1905	0	0	0	0	0	0	0	0	0	0	0	0	0	0	0	0	0	0	0	0	0	0	0	0	0
	1906	0	0	0	0	0	0	0	0	0	0	0	0	0	0	0	0	0	0	0	0	0	0	0	0	0
	1907	0	0	0	0	0	0	0	0	0	0	0	0	0	0	0	0	0	0	0	0	0	0	0	0	0
	1908	0	0	0	0	0	0	0	0	0	0	0	0	0	0	0	0	0	0	0	0	0	0	0	0	0
	1909	0	0	0	0	0	0	0	0	0	0	0	0	0	0	0	0	0	0	0	0	0	0	0	0	0
	1910	0	0	0	0	0	0	0	0	0	0	0	0	0	0	0	0	0	0	0	0	0	0	0	0	0
	1911	0	0	0	0	0	0	0	0	0	0	0	0	0	0	0	0	0	0	0	0	0	0	0	0	0
	1912	0	0	0	0	0	0	0	0	0	0	0	0	0	0	0	0	0	0	0	0	0	0	0	0	0
	1913	0	0	0	0	0	0	0	0	0	0	0	0	0	0	0	0	0	0	0	0	0	0	0	0	0
	1914	0	0	0	0	0	0	0	0	0	0	0	0	0	0	0	0	0	0	0	0	0	0	0	0	0
	1915	0	0	0	0	0	0	0	0	0	0	0	0	0	0	0	0	0	0	0	0	0	0	0	0	0
	1916	0	0	0	0	0	0	0	0	0	0	0	0	0	0	0	0	0	0	0	0	0	0	0	0	0
	1917	0	0	0	0	0	0	0	0	0	0	0	0	0	0	0	0	0	0	0	0	0	0	0	0	0
	1918	0	0	0	0	0	0	0	0	0	0	0	0	0	0	0	0	0	0	0	0	0	0	0	0	0
	1919	0	0	0	0	0	0	0	0	0	0	0	0	0	0	0	0	0	0	0	0	0	0	0	0	0
	1920	0	0	0	0	0	0	0	0	0	0	0	0	0	0	0	0	0	0	0	0	0	0	0	0	0
	1921	0	0	0	0	0	0	0	0	0	0	0	0	0	0	0	0	0	0	0	0	0	0	0	0	0
	1922	0	0	0	0	0	0	0	0	0	0	0	0	0	0	0	0	0	0	0	0	0	0	0	0	0
	1923	0	0	0	0	0	0	0	0	0	0	0	0	0	0	0	0	0	0	0	0	0	0	0	0	0
	1924	0	0	0	0	0	0	0	0	0	0	0	0	0	0	0	0	0	0	0	0	0	0	0	0	0
	1925	0	0	0	0	0	0	0	0	0	0	0	0	0	0	0	0	0	0	0	0	0	0	0	0	0
	1926	0	0	0	0	0	0	0	0	0	0	0	0	0	0	0	0	0	0	0	0	0	0	0	0	0
	1927	0	0	0	0	0	0	0	0	0	0	0	0	0	0	0	0	0	0	0	0	0	0	0	0	0
	1928	0	0	0	0	0	0	0	0	0	0	0	0	0	0	0	0	0	0	0	0	0	0	0	0	0
	1929	0	0	0	0	0	0	0	0	0	0	0	0	0	0	0	0	0	0	0	0	0	0	0	0	0
	1930	0	0	0	0	0	0	0	0	0	0	0	0	0	0	0	0	0	0	0	0	0	0	0	0	0
	1931	0	0	0	0	0	0	0	0	0	0	0	0	0	0	0	0	0	0	0	0	0	0	0	0	0
	1932	0	0	0	0	0	0	0	0	0	0	0	0	0	0	0	0	0	0	0	0	0	0	0	0	0
	1933	0	0	0	0	0	0	0	0	0	0	0	0	0	0	0	0	0	0	0	0	0	0	0	0	0
	1934	0	0	0	0	0	0	0	0	0	0	0	0	0	0	0	0	0	0	0	0	0	0	0	0	0
	1935	0	0	0	0	0	0	0	0	0	0	0	0	0	0	0	0	0	0	0	0	0	0	0	0	0
	1936	0	0	0	0	0	0	0	0	0	0	0	0	0	0	0	0	0	0	0	0	0	0	0	0	0
	1937	0	0	0	0	0	0	0	0	0	0	0	0	0	0	0	0	0	0	0	0	0	0	0	0	0
	1938	0	0	0	0	0	0	0	0	0	0	0	0	0	0	0	0	0	0	0	0	0	0	0	0	0
	1939	0	0	0	0	0	0	0	0	0	0	0	0	0	0	0	0	0	0	0	0	0	0	0	0	0
	1940	0	0	0	0	0	0	0	0	0	0	0	0	0	0	0	0	0	0	0	0	0	0	0	0	0
	1941	0	0	0	0	0	0	0	0	0	0	0	0	0	0	0	0	0	0	0	0	0	0	0	0	0
	1942	0	0	0	0	0	0	0	0	0	0	0	0	0	0	0	0	0	0	0	0	0	0	0	0	0
	1943	0	0	0	0	0	0	0	0	0	0	0	0	0	0	0	0	0	0	0	0	0	0	0	0	0
	1944	0	0	0	0	0	0	0	0	0	0	0	0	0	0	0	0	0	0	0	0	0	0	0	0	0
	1945	0	0	0	0	0	0	0	0	0	0	0	0	0	0	0	0	0	0	0	0	0	0	0	0	0
	1946	0	0	0	0	0	0	0	0	0	0	0	0	0	0	0	0	0	0	0	0	0	0	0	0	0
	1947	0	0	0	0	0	0	0	0	0	0	0	0	0	0	0	0	0	0	0	0	0	0	0	0	0
	1948	0	0	0	0	0	0	0	0	0	0	0	0	0	0	0	0	0	0	0	0	0	0	0	0	0
	1949	0	0	0	0	0	0	0	0	0	0	0	0	0	0	0	0	0	0	0	0	0	0	0	0	0
	1950	0	0	0	0	0	0	0	0	0	0	0	0	0	0	0	0	0	0	0	0	0	0	0	0	0
	1951	0	0	0	0	0	0	0	0	0	0	0	0	0	0	0	0	0	0	0	0	0	0	0	0	0
	1952	0	0	0	0	0	0	0	0	0	0	0	0	0	0	0	0	0	0	0	0	0	0	0	0	0
	1953	0	0	0	0	0	0	0	0	0	0	0	0	0	0	0	0	0	0	0	0	0	0	0	0	0
	1954	0	0	0	0	0	0	0	0	0	0	0	0	0	0	0	0	0	0	0	0	0	0	0	0	0
	1955	0	0	0	0	0	0	0	0	0	0	0	0	0	0	0	0	0	0	0	0	0	0	0	0	0
	1956	0	0	0	0	0	0	0	0	0	0	0	0	0	0	0	0	0	0	0	0	0	0	0	0	0
	1957	0	0	0	0	0	0	0	0	0	0	0	0	0	0	0	0	0	0	0	0	0	0	0	0	0
	1958	0	0	0	0	0	0	0	0	0	0	0	0	0	0	0	0	0	0	0	0	0	0	0	0	0
	1959	0	0	0	0	0	0	0	0	0	0	0	0	0	0	0	0	0	0	0	0	0	0	0	0	0
	1960	0	0	0	0	0	0	0	0	0	0	0	0	0	0	0	0	0	0	0	0	0	0	0	0	0
	1961	0	0	0	0	0	0	0	0	0	0	0	0	0	0	0	0	0	0	0	0	0	0	0	0	0
	1962	0	0	0	0	0	0	0	0	0	0	0	0	0	0	0	0	0	0	0	0	0	0	0	0	0
	1963	0	0	0	0	0	0	0	0	0	0	0	0	0	0	0	0	0	0	0	0	0	0	0	0	0
	1964	0	0	0	0	0	0	0	0	0	0	0	0	0	0	0	0	0	0	0	0	0	0	0	0	0
	1965	0	0	0	0	0	0	0	0	0	0	0	0	0	0	0	0	0	0	0	0	0	0	0	0	0
	1966	0	0	0	0	0	0	0	0	0	0	0	0	0	0	0	0	0	0	0	0	0	0	0	0	0
	1967	0	0	0	0	0	0	0	0	0	0	0	0	0	0	0	0	0	0	0	0	0	0	0	0	0
	1968	0	0	0	0	0	0	0	0	0	0	0	0	0	0	0	0	0	0	0	0	0	0	0	0	0
	1969	0	0	0	0	0	0	0	0	0	0	0	0	0	0	0	0	0	0	0	0	0	0	0	0	0
	1970	0	0	0	0	0	0	0	0	0	0	0	0	0	0	0	0	0	0	0	0	0	0	0	0	0
	1971	0	0	0	0	0	0	0	0	0	0	0	0	0	0	0	0	0	0	0	0	0	0	0	0	0
	1972	0	0	0	0	0	0	0	0	0	0	0	0	0	0	0	0	0	0	0	0	0	0	0	0	0
	1973	0	0	0	0	0	0	0	0	0	0	0	0	0	0	0	0	0	0	0	0	0	0	0	0	0
	1974	0	0	0	0	0	0	0	0	0	0	0	0	0	0	0	0	0	0	0	0	0	0	0	0	0
	1975	0	0	0	0	0	0	0	0	0	0	0	0	0	0	0	0	0	0	0	0	0	0	0	0	0
	1976	0	0	0	0	0	0	0	0	0	0	0	0	0	0	0	0	0	0	0	0	0	0	0	0	0
	1977	0	0	0	0	0	0	0	0	0	0	0	0	0	0	0	0	0	0	0	0	0	0	0	0	0
	1978	0	0	0	0	0	0	0	0	0	0	0	0	0	0	0	0	0	0	0	0	0	0	0	0	0
	1979	0	0	0	0	0	0	0	0	0	0	0	0	0	0	0	0	0	0	0	0	0	0	0	0	0
	1980	0	0	0	0	0	0	0	0	0	0	0	0	0	0	0	0	0	0	0	0	0	0	0	0	0
	1981	0	0	0	0	0	0	0	0	0	0	0	0	0	0	0	0	0	0	0	0	0	0	0	0	0
	1982	0	0	0	0	0	0	0	0	0	0	0	0	0	0	0	0	0	0	0	0	0	0	0	0	0
	1983	0	0	0	0	0	0	0	0	0	0	0	0	0	0	0	0	0	0	0	0	0	0	0	0	0
	1984	0	0	0	0	0	0	0	0	0	0	0	0	0	0	0	0	0	0	0	0	0	0	0	0	0
	1985	0	0	0	0	0	0	0	0	0	0	0	0	0	0	0	0	0	0	0	0	0	0	0	0	0
[truncated: 8,015 more rows]

## Sheet: Number of clinical programs
	Number of clinical programs
	Copyright © 2023 by QLS Advisors – All Rights Reserved
	Number of clinical programs	2025	2025.25	2025.5	2025.75	2026	2026.25	2026.5	2026.75	2027	2027.25	2027.5	2027.75	2028	2028.25	2028.5	2028.75	2029	2030.5	2030.75	2031
	Mean	7	9	10	10	11	15	17	17	17.1515	16.3067	19.3067	19.4573	16.7694	14.08	14.08	16.0803	15.7689	12.7581	11.0641	10.0612	12.0596	12.6046	10.6072	8.7566	8.606
	Standard Deviation	0	0	0	0	0	0	0	0	0.358536	0.516754	0.516754	0.648056	0.89108	1.10923	1.10923	1.10962	0.888647	0.8809	1.10236	1.0962	1.09693	0.772178	0.764139	0.915727	0.813735
	Min	7	9	10	10	11	15	17	17	17	16	19	19	16	13	13	15	15	12	10	9	11	12	10	8	8
	5th Percentile	7	9	10	10	11	15	17	17	17	16	19	19	16	13	13	15	15	12	10	9	11	12	10	8	8
	25th Percentile	7	9	10	10	11	15	17	17	17	16	19	19	16	13	13	15	15	12	10	9	11	12	10	8	8
	50th Percentile	7	9	10	10	11	15	17	17	17	16	19	19	17	14	14	16	16	13	11	10	12	12	10	9	8
	75th Percentile	7	9	10	10	11	15	17	17	17	17	20	20	17	15	15	17	16	13	12	11	13	13	11	9	9
	95th Percentile	7	9	10	10	11	15	17	17	18	17	20	21	18	16	16	18	17	14	13	12	14	14	12	11	10
	Max	7	9	10	10	11	15	17	17	18	18	21	22	21	19	19	22	20	17	17	16	17	16	14	13	12
							First Quarter	2025
							Last Quarter	2031
	Simulation Number	2025	2025.25	2025.5	2025.75	2026	2026.25	2026.5	2026.75	2027	2027.25	2027.5	2027.75	2028	2028.25	2028.5	2028.75	2029	2030.5	2030.75	2031
	1	7	9	10	10	11	15	17	17	18	18	21	21	17	13	13	15	15	12	10	9	11	12	10	8	8
	2	7	9	10	10	11	15	17	17	17	17	20	20	17	13	13	16	16	13	11	10	12	13	11	8	8
	3	7	9	10	10	11	15	17	17	17	16	19	20	18	16	16	18	18	16	15	13	14	13	12	10	10
	4	7	9	10	10	11	15	17	17	17	16	19	19	17	14	14	16	15	12	10	10	12	13	11	8	8
	5	7	9	10	10	11	15	17	17	18	17	20	20	16	13	13	15	15	12	10	10	12	13	11	8	8
	6	7	9	10	10	11	15	17	17	17	16	19	19	17	14	14	16	16	14	13	12	13	13	11	9	9
	7	7	9	10	10	11	15	17	17	17	16	19	20	17	16	16	17	17	12	10	9	12	13	12	11	10
	8	7	9	10	10	11	15	17	17	18	18	21	21	18	16	16	18	17	13	13	12	14	14	10	9	9
	9	7	9	10	10	11	15	17	17	17	16	19	19	16	13	13	15	15	12	10	9	11	12	10	9	9
	10	7	9	10	10	11	15	17	17	17	16	19	19	16	13	13	15	15	12	10	9	12	13	11	9	8
	11	7	9	10	10	11	15	17	17	17	16	19	19	16	14	14	16	17	13	11	10	11	12	10	8	8
	12	7	9	10	10	11	15	17	17	18	17	20	20	16	13	13	15	15	12	12	11	13	14	10	8	8
	13	7	9	10	10	11	15	17	17	18	18	21	21	17	13	13	16	17	14	12	10	11	12	10	8	8
	14	7	9	10	10	11	15	17	17	18	17	20	20	16	13	13	15	15	12	10	9	11	12	10	8	8
	15	7	9	10	10	11	15	17	17	17	16	19	19	17	14	14	16	15	12	10	10	12	13	12	9	9
	16	7	9	10	10	11	15	17	17	17	16	19	19	16	13	13	16	16	13	11	9	11	12	10	8	8
	17	7	9	10	10	11	15	17	17	17	16	19	19	16	13	13	15	15	12	10	9	11	12	10	8	8
	18	7	9	10	10	11	15	17	17	17	16	19	19	16	14	14	16	16	13	11	10	12	12	11	10	10
	19	7	9	10	10	11	15	17	17	17	16	19	20	17	14	14	16	16	13	11	9	11	12	10	8	8
	20	7	9	10	10	11	15	17	17	17	16	19	19	16	14	14	17	17	14	12	10	12	12	11	10	10
	21	7	9	10	10	11	15	17	17	17	16	19	20	18	16	16	17	17	14	13	12	13	13	11	9	9
	22	7	9	10	10	11	15	17	17	17	16	19	19	16	13	13	15	15	12	10	9	12	13	11	9	8
	23	7	9	10	10	11	15	17	17	17	16	19	19	16	15	15	17	17	12	10	9	11	12	10	8	8
	24	7	9	10	10	11	15	17	17	17	16	19	19	16	13	13	15	16	14	12	12	13	13	11	9	9
	25	7	9	10	10	11	15	17	17	17	16	19	20	18	15	15	16	15	13	11	10	12	12	11	9	9
	26	7	9	10	10	11	15	17	17	17	16	19	19	16	13	13	16	16	13	11	9	11	12	10	8	8
	27	7	9	10	10	11	15	17	17	17	16	19	19	16	13	13	15	15	12	10	10	12	13	11	8	8
	28	7	9	10	10	11	15	17	17	17	16	19	19	19	16	16	18	15	14	12	11	14	13	12	10	9
	29	7	9	10	10	11	15	17	17	17	16	19	19	17	14	14	16	15	13	11	10	12	12	10	9	9
	30	7	9	10	10	11	15	17	17	18	17	20	20	16	14	14	16	16	12	10	10	12	13	11	8	8
	31	7	9	10	10	11	15	17	17	18	17	20	20	16	13	13	15	15	12	10	9	11	12	10	8	8
	32	7	9	10	10	11	15	17	17	17	16	19	19	16	13	13	15	16	13	12	11	12	13	10	8	8
	33	7	9	10	10	11	15	17	17	17	17	20	20	18	17	17	19	19	14	12	11	12	12	11	9	9
	34	7	9	10	10	11	15	17	17	17	17	20	20	17	13	13	15	15	12	10	9	11	12	10	8	8
	35	7	9	10	10	11	15	17	17	17	16	19	19	17	15	15	17	17	13	11	10	11	12	10	8	8
	36	7	9	10	10	11	15	17	17	17	16	19	19	16	14	14	16	17	13	11	10	11	12	10	8	8
	37	7	9	10	10	11	15	17	17	17	16	19	20	19	16	16	17	15	13	12	11	13	13	11	9	9
	38	7	9	10	10	11	15	17	17	17	16	19	19	17	14	14	16	15	12	11	10	12	13	10	8	8
	39	7	9	10	10	11	15	17	17	17	16	19	20	18	15	15	17	16	14	14	12	14	14	11	9	9
	40	7	9	10	10	11	15	17	17	17	16	19	19	16	13	13	15	15	12	10	9	11	12	10	9	9
	41	7	9	10	10	11	15	17	17	17	16	19	19	17	15	15	18	17	13	11	9	11	12	10	9	9
	42	7	9	10	10	11	15	17	17	17	16	19	19	16	13	13	15	15	12	10	9	12	13	11	9	8
	43	7	9	10	10	11	15	17	17	17	16	19	19	16	13	13	16	16	13	11	9	11	12	10	8	8
	44	7	9	10	10	11	15	17	17	17	16	19	19	16	13	13	16	16	13	11	9	11	12	10	8	8
	45	7	9	10	10	11	15	17	17	17	16	19	19	16	13	13	15	16	13	11	10	11	12	10	8	8
	46	7	9	10	10	11	15	17	17	17	16	19	19	16	14	14	16	16	12	10	9	11	12	10	8	8
	47	7	9	10	10	11	15	17	17	17	16	19	19	16	13	13	15	15	12	10	9	11	12	10	8	8
	48	7	9	10	10	11	15	17	17	17	16	19	19	16	13	13	16	16	13	12	11	13	14	11	8	8
	49	7	9	10	10	11	15	17	17	17	17	20	20	18	15	15	17	16	13	12	12	14	14	13	11	11
	50	7	9	10	10	11	15	17	17	17	16	19	19	18	18	18	21	19	13	12	10	12	13	11	9	9
	51	7	9	10	10	11	15	17	17	17	16	19	19	16	13	13	15	15	12	10	9	11	12	10	8	8
	52	7	9	10	10	11	15	17	17	18	17	20	20	18	16	16	18	16	12	10	10	12	13	11	8	8
	53	7	9	10	10	11	15	17	17	17	16	19	19	16	13	13	15	15	12	10	9	11	12	10	8	8
	54	7	9	10	10	11	15	17	17	17	16	19	19	17	14	14	16	15	14	12	12	14	13	11	8	8
	55	7	9	10	10	11	15	17	17	17	16	19	19	16	13	13	15	16	13	11	11	12	13	11	8	8
	56	7	9	10	10	11	15	17	17	17	16	19	20	18	16	16	17	16	13	11	10	13	13	11	9	8
	57	7	9	10	10	11	15	17	17	17	16	19	19	16	13	13	16	16	14	13	11	13	13	11	9	9
	58	7	9	10	10	11	15	17	17	17	16	19	19	16	13	13	15	15	12	10	9	11	12	10	8	8
	59	7	9	10	10	11	15	17	17	17	16	19	19	16	13	13	15	15	12	10	9	11	12	10	8	8
	60	7	9	10	10	11	15	17	17	18	18	21	21	18	14	14	16	15	13	11	10	12	12	11	10	10
	61	7	9	10	10	11	15	17	17	17	17	20	20	18	14	14	17	16	13	11	9	12	13	11	9	8
	62	7	9	10	10	11	15	17	17	17	17	20	20	17	15	15	17	17	12	10	9	11	12	10	9	9
	63	7	9	10	10	11	15	17	17	17	16	19	20	17	15	15	16	16	12	10	9	12	13	11	9	8
	64	7	9	10	10	11	15	17	17	17	16	19	19	16	13	13	15	15	12	10	9	11	12	10	8	8
	65	7	9	10	10	11	15	17	17	17	16	19	20	17	14	14	16	16	13	11	9	11	12	10	8	8
	66	7	9	10	10	11	15	17	17	17	16	19	19	16	14	14	16	16	12	10	9	11	12	10	8	8
	67	7	9	10	10	11	15	17	17	17	17	20	20	17	14	14	16	16	12	11	11	13	14	11	8	8
	68	7	9	10	10	11	15	17	17	17	16	19	19	17	14	14	16	15	12	11	10	12	13	10	8	8
	69	7	9	10	10	11	15	17	17	17	17	20	20	17	13	13	15	15	12	10	10	13	14	12	9	8
	70	7	9	10	10	11	15	17	17	17	17	20	20	18	14	14	16	15	12	11	10	12	13	10	9	9
	71	7	9	10	10	11	15	17	17	18	17	20	21	18	15	15	17	17	14	12	11	12	13	11	8	8
	72	7	9	10	10	11	15	17	17	17	16	19	19	16	14	14	16	16	12	10	9	11	12	10	8	8
	73	7	9	10	10	11	15	17	17	17	16	19	19	18	16	16	18	16	15	14	13	15	13	11	10	10
	74	7	9	10	10	11	15	17	17	17	16	19	19	16	13	13	16	16	14	12	10	12	12	11	9	9
	75	7	9	10	10	11	15	17	17	17	16	19	19	17	14	14	17	16	13	11	9	12	13	11	9	8
	76	7	9	10	10	11	15	17	17	17	16	19	19	16	13	13	15	15	12	12	11	13	14	10	9	9
	77	7	9	10	10	11	15	17	17	17	16	19	19	16	13	13	15	15	12	10	9	11	12	10	8	8
	78	7	9	10	10	11	15	17	17	17	16	19	19	16	13	13	16	16	13	11	9	12	13	11	10	9
	79	7	9	10	10	11	15	17	17	17	16	19	19	16	13	13	15	15	13	11	10	12	12	10	8	8
	80	7	9	10	10	11	15	17	17	17	16	19	19	16	14	14	16	16	12	10	9	11	12	10	8	8
	81	7	9	10	10	11	15	17	17	17	16	19	19	16	15	15	17	17	12	10	9	11	12	11	9	9
	82	7	9	10	10	11	15	17	17	17	16	19	19	18	16	16	19	17	15	13	12	14	13	12	9	9
	83	7	9	10	10	11	15	17	17	17	16	19	19	18	15	15	17	15	14	12	11	13	12	12	11	11
	84	7	9	10	10	11	15	17	17	17	17	20	21	19	15	15	16	15	12	10	9	11	12	11	9	9
	85	7	9	10	10	11	15	17	17	17	16	19	20	17	14	14	15	15	12	11	10	13	14	11	9	8
	86	7	9	10	10	11	15	17	17	17	16	19	19	18	15	15	18	16	15	13	11	13	12	11	9	9
	87	7	9	10	10	11	15	17	17	17	16	19	19	16	13	13	15	15	12	10	9	12	13	11	9	8
	88	7	9	10	10	11	15	17	17	17	16	19	19	18	15	15	17	15	13	12	11	13	13	10	8	8
	89	7	9	10	10	11	15	17	17	17	16	19	19	16	13	13	15	15	12	10	9	11	12	10	8	8
	90	7	9	10	10	11	15	17	17	17	16	19	19	17	14	14	16	15	12	10	9	11	12	11	9	9
	91	7	9	10	10	11	15	17	17	17	16	19	19	16	14	14	16	17	14	12	11	12	12	10	8	8
	92	7	9	10	10	11	15	17	17	17	16	19	19	16	14	14	16	16	12	10	9	11	12	10	9	9
	93	7	9	10	10	11	15	17	17	17	16	19	19	16	13	13	15	15	12	10	9	12	13	11	9	8
	94	7	9	10	10	11	15	17	17	17	16	19	19	17	14	14	16	15	12	10	9	11	12	10	8	8
	95	7	9	10	10	11	15	17	17	18	17	20	20	17	15	15	17	16	12	10	9	12	13	11	10	9
	96	7	9	10	10	11	15	17	17	18	18	21	21	17	13	13	15	15	13	11	10	12	12	10	8	8
	97	7	9	10	10	11	15	17	17	17	16	19	19	16	13	13	15	15	12	10	9	12	13	11	9	8
	98	7	9	10	10	11	15	17	17	18	17	20	20	16	13	13	15	15	12	11	10	12	13	10	8	8
	99	7	9	10	10	11	15	17	17	17	16	19	19	16	13	13	15	15	12	10	9	11	12	10	8	8
	100	7	9	10	10	11	15	17	17	17	16	19	19	17	15	15	17	17	14	12	12	13	13	12	10	10
	101	7	9	10	10	11	15	17	17	17	16	19	19	16	13	13	16	16	13	11	9	11	12	10	8	8
	102	7	9	10	10	11	15	17	17	17	16	19	19	16	13	13	15	15	13	11	10	12	12	10	8	8
	103	7	9	10	10	11	15	17	17	17	17	20	21	18	15	15	16	17	13	11	10	11	12	10	10	10
	104	7	9	10	10	11	15	17	17	17	16	19	19	17	14	14	16	16	13	11	10	11	12	10	8	8
	105	7	9	10	10	11	15	17	17	17	16	19	19	17	14	14	17	16	13	11	9	11	12	11	10	10
	106	7	9	10	10	11	15	17	17	17	16	19	20	17	14	14	15	15	12	10	9	11	12	10	8	8
	107	7	9	10	10	11	15	17	17	17	17	20	20	17	14	14	16	16	13	11	10	13	13	11	10	9
	108	7	9	10	10	11	15	17	17	17	16	19	19	16	13	13	15	15	12	10	9	11	12	10	8	8
	109	7	9	10	10	11	15	17	17	17	17	20	20	19	16	16	19	17	14	12	10	13	13	12	10	9
	110	7	9	10	10	11	15	17	17	17	16	19	20	17	14	14	15	15	12	10	9	11	12	10	9	9
	111	7	9	10	10	11	15	17	17	17	16	19	20	19	16	16	17	15	13	12	11	13	13	11	9	9
	112	7	9	10	10	11	15	17	17	17	16	19	19	16	13	13	15	16	13	11	10	11	12	10	8	8
	113	7	9	10	10	11	15	17	17	17	17	20	20	17	14	14	16	16	12	11	11	13	14	11	9	9
	114	7	9	10	10	11	15	17	17	17	16	19	19	16	13	13	15	15	12	10	10	12	13	11	9	9
	115	7	9	10	10	11	15	17	17	17	16	19	19	16	14	14	16	16	13	12	11	13	13	10	8	8
	116	7	9	10	10	11	15	17	17	17	16	19	19	16	13	13	16	16	13	11	9	11	12	10	8	8
	117	7	9	10	10	11	15	17	17	17	16	19	19	16	13	13	15	15	12	11	10	13	14	11	9	8
	118	7	9	10	10	11	15	17	17	18	17	20	20	18	17	17	19	17	13	11	10	12	12	11	10	10
	119	7	9	10	10	11	15	17	17	17	16	19	19	16	13	13	16	16	13	11	9	12	13	11	9	8
	120	7	9	10	10	11	15	17	17	17	16	19	19	16	14	14	16	16	13	11	10	13	13	11	9	8
	121	7	9	10	10	11	15	17	17	17	16	19	19	16	14	14	16	16	12	10	9	11	12	10	8	8
	122	7	9	10	10	11	15	17	17	18	17	20	21	17	15	15	16	16	13	12	11	14	14	12	11	10
	123	7	9	10	10	11	15	17	17	17	16	19	19	18	15	15	17	15	13	11	10	12	12	11	9	9
	124	7	9	10	10	11	15	17	17	17	16	19	19	16	14	14	16	16	13	11	10	12	12	10	8	8
	125	7	9	10	10	11	15	17	17	17	16	19	20	17	15	15	16	16	12	10	9	11	12	10	8	8
	126	7	9	10	10	11	15	17	17	17	16	19	20	18	15	15	16	15	12	10	9	11	12	10	8	8
	127	7	9	10	10	11	15	17	17	17	16	19	19	16	13	13	15	15	12	10	9	11	12	10	8	8
	128	7	9	10	10	11	15	17	17	17	16	19	19	16	13	13	15	15	13	11	10	12	12	10	8	8
	129	7	9	10	10	11	15	17	17	17	16	19	19	17	14	14	16	15	12	11	10	13	14	11	10	9
	130	7	9	10	10	11	15	17	17	17	16	19	19	16	15	15	18	18	13	11	9	11	12	10	8	8
	131	7	9	10	10	11	15	17	17	17	17	20	20	18	16	16	18	17	13	11	10	12	12	10	8	8
	132	7	9	10	10	11	15	17	17	17	16	19	19	17	14	14	16	15	12	10	9	11	12	10	8	8
	133	7	9	10	10	11	15	17	17	18	17	20	20	17	16	16	18	18	15	14	13	15	14	12	11	10
	134	7	9	10	10	11	15	17	17	17	16	19	19	17	14	14	16	15	12	10	10	12	13	11	8	8
	135	7	9	10	10	11	15	17	17	18	18	21	21	17	13	13	15	15	12	10	9	11	12	10	8	8
	136	7	9	10	10	11	15	17	17	17	16	19	19	16	13	13	15	16	13	11	10	11	12	11	9	9
	137	7	9	10	10	11	15	17	17	17	16	19	20	17	14	14	15	15	13	12	11	14	14	11	9	8
	138	7	9	10	10	11	15	17	17	17	16	19	19	17	14	14	16	15	12	10	9	11	12	10	8	8
	139	7	9	10	10	11	15	17	17	17	16	19	19	16	13	13	15	15	12	10	9	11	12	10	8	8
	140	7	9	10	10	11	15	17	17	17	16	19	19	16	13	13	15	15	12	10	10	12	13	11	8	8
	141	7	9	10	10	11	15	17	17	18	18	21	22	18	15	15	16	16	13	11	10	13	13	11	9	8
	142	7	9	10	10	11	15	17	17	17	16	19	19	16	14	14	16	17	13	12	12	13	14	12	9	9
	143	7	9	10	10	11	15	17	17	17	17	20	20	19	16	16	18	16	13	11	10	12	12	10	8	8
	144	7	9	10	10	11	15	17	17	17	16	19	19	16	13	13	15	15	13	12	11	13	13	10	8	8
	145	7	9	10	10	11	15	17	17	17	17	20	20	17	13	13	15	15	12	10	9	11	12	10	9	9
	146	7	9	10	10	11	15	17	17	17	16	19	19	17	14	14	16	15	13	11	11	14	14	13	10	9
	147	7	9	10	10	11	15	17	17	17	16	19	19	17	14	14	16	16	14	12	11	12	12	10	8	8
	148	7	9	10	10	11	15	17	17	17	16	19	19	16	13	13	15	15	12	10	9	11	12	10	8	8
	149	7	9	10	10	11	15	17	17	17	17	20	21	19	16	16	17	16	13	11	10	12	12	11	9	9
	150	7	9	10	10	11	15	17	17	17	16	19	19	16	13	13	15	15	12	11	10	12	13	10	8	8
	151	7	9	10	10	11	15	17	17	17	17	20	20	17	13	13	15	16	14	13	12	13	13	10	8	8
	152	7	9	10	10	11	15	17	17	17	16	19	20	17	15	15	16	16	12	10	9	11	12	10	9	9
	153	7	9	10	10	11	15	17	17	17	16	19	19	17	15	15	17	16	12	10	9	11	12	10	8	8
	154	7	9	10	10	11	15	17	17	17	16	19	19	16	13	13	15	16	13	12	11	13	14	11	9	8
	155	7	9	10	10	11	15	17	17	18	17	20	20	16	14	14	17	18	15	15	13	14	14	10	9	9
	156	7	9	10	10	11	15	17	17	17	16	19	19	17	14	14	16	15	13	13	12	14	14	12	11	11
	157	7	9	10	10	11	15	17	17	17	16	19	19	16	13	13	15	15	12	10	9	11	12	10	8	8
	158	7	9	10	10	11	15	17	17	17	17	20	20	17	13	13	16	16	13	11	9	11	12	10	8	8
	159	7	9	10	10	11	15	17	17	17	16	19	19	18	15	15	17	15	15	13	12	14	12	12	10	10
	160	7	9	10	10	11	15	17	17	18	18	21	21	18	14	14	17	16	13	11	9	12	13	11	10	9
	161	7	9	10	10	11	15	17	17	18	17	20	20	16	13	13	15	15	13	11	11	13	13	11	8	8
	162	7	9	10	10	11	15	17	17	17	16	19	19	16	14	14	16	16	12	10	9	12	13	11	9	8
	163	7	9	10	10	11	15	17	17	17	17	20	20	17	14	14	16	17	15	14	13	14	13	12	10	10
	164	7	9	10	10	11	15	17	17	17	16	19	19	17	16	16	19	18	14	12	11	13	13	11	8	8
	165	7	9	10	10	11	15	17	17	17	16	19	20	17	14	14	15	15	12	10	10	12	13	11	8	8
	166	7	9	10	10	11	15	17	17	17	17	20	21	20	17	17	19	17	16	14	12	14	12	12	10	10
	167	7	9	10	10	11	15	17	17	17	16	19	19	17	14	14	16	15	13	11	10	12	12	11	11	11
	168	7	9	10	10	11	15	17	17	17	16	19	19	16	13	13	15	16	13	12	11	13	14	11	10	9
	169	7	9	10	10	11	15	17	17	17	16	19	19	17	14	14	16	15	12	11	10	12	13	10	8	8
	170	7	9	10	10	11	15	17	17	17	16	19	19	16	13	13	15	15	12	10	9	12	13	11	9	8
	171	7	9	10	10	11	15	17	17	17	16	19	19	17	15	15	17	17	14	13	12	13	13	11	9	9
	172	7	9	10	10	11	15	17	17	17	16	19	19	16	14	14	16	16	12	10	9	12	13	11	10	9
	173	7	9	10	10	11	15	17	17	17	16	19	20	17	14	14	15	15	13	12	12	14	14	12	9	9
	174	7	9	10	10	11	15	17	17	18	17	20	20	16	13	13	15	15	13	12	11	13	13	11	10	10
	175	7	9	10	10	11	15	17	17	17	16	19	20	18	16	16	17	16	12	10	9	11	12	10	10	10
	176	7	9	10	10	11	15	17	17	17	16	19	19	17	16	16	19	18	14	13	11	13	13	11	10	10
	177	7	9	10	10	11	15	17	17	17	16	19	19	16	13	13	15	15	13	11	10	12	12	10	9	9
	178	7	9	10	10	11	15	17	17	17	16	19	19	16	13	13	15	15	12	11	11	13	14	11	8	8
	179	7	9	10	10	11	15	17	17	17	16	19	20	18	15	15	16	16	13	13	12	14	15	12	10	9
	180	7	9	10	10	11	15	17	17	18	17	20	20	16	14	14	16	16	12	10	9	11	12	10	8	8
	181	7	9	10	10	11	15	17	17	17	16	19	19	16	14	14	16	16	13	12	12	14	14	11	9	9
	182	7	9	10	10	11	15	17	17	17	16	19	19	16	14	14	17	17	13	11	9	11	12	10	8	8
	183	7	9	10	10	11	15	17	17	17	17	20	20	18	14	14	16	15	13	11	10	12	12	11	9	9
	184	7	9	10	10	11	15	17	17	18	17	20	20	16	13	13	15	15	12	10	9	11	12	10	8	8
	185	7	9	10	10	11	15	17	17	17	16	19	19	16	14	14	16	16	12	10	9	11	12	10	8	8
	186	7	9	10	10	11	15	17	17	17	16	19	19	16	13	13	15	16	13	11	10	11	12	10	8	8
	187	7	9	10	10	11	15	17	17	17	16	19	19	17	16	16	19	18	13	11	9	11	12	10	9	9
	188	7	9	10	10	11	15	17	17	17	16	19	19	16	13	13	15	15	12	10	9	11	12	10	8	8
	189	7	9	10	10	11	15	17	17	18	17	20	20	17	15	15	17	16	13	12	11	13	13	12	11	11
	190	7	9	10	10	11	15	17	17	17	16	19	19	16	13	13	15	15	12	11	10	12	13	10	8	8
	191	7	9	10	10	11	15	17	17	17	16	19	19	17	15	15	17	16	12	10	9	11	12	10	8	8
	192	7	9	10	10	11	15	17	17	17	16	19	19	16	14	14	16	17	13	12	11	12	13	10	8	8
	193	7	9	10	10	11	15	17	17	17	16	19	19	16	14	14	17	18	15	14	12	13	13	11	10	10
	194	7	9	10	10	11	15	17	17	18	17	20	20	16	13	13	15	16	14	12	11	12	12	11	11	11
	195	7	9	10	10	11	15	17	17	17	16	19	19	18	15	15	17	15	12	10	9	11	12	11	11	11
	196	7	9	10	10	11	15	17	17	17	16	19	19	16	14	14	16	16	12	10	9	11	12	10	9	9
	197	7	9	10	10	11	15	17	17	17	17	20	20	17	13	13	15	16	14	13	12	13	13	10	9	9
	198	7	9	10	10	11	15	17	17	17	17	20	20	17	13	13	15	15	12	10	9	11	12	10	8	8
	199	7	9	10	10	11	15	17	17	17	16	19	19	17	14	14	16	15	14	13	12	14	13	10	8	8
	200	7	9	10	10	11	15	17	17	17	16	19	20	17	14	14	15	15	13	11	10	12	12	10	8	8
	201	7	9	10	10	11	15	17	17	17	16	19	19	17	14	14	16	15	12	10	10	12	13	12	9	9
	202	7	9	10	10	11	15	17	17	17	16	19	19	16	13	13	15	15	12	11	10	12	13	10	8	8
	203	7	9	10	10	11	15	17	17	17	16	19	20	17	14	14	15	15	13	11	10	12	12	10	8	8
	204	7	9	10	10	11	15	17	17	18	17	20	20	17	14	14	16	15	12	10	9	12	13	11	9	8
	205	7	9	10	10	11	15	17	17	17	16	19	20	18	15	15	17	16	14	12	10	12	12	11	9	9
	206	7	9	10	10	11	15	17	17	17	16	19	20	18	15	15	16	15	12	11	10	12	13	10	9	9
	207	7	9	10	10	11	15	17	17	17	16	19	19	16	13	13	15	15	12	10	9	11	12	10	8	8
	208	7	9	10	10	11	15	17	17	17	17	20	21	18	14	14	15	15	13	11	11	13	13	11	9	9
	209	7	9	10	10	11	15	17	17	17	16	19	19	16	13	13	15	16	13	11	10	11	12	10	9	9
	210	7	9	10	10	11	15	17	17	17	16	19	19	18	15	15	17	16	13	12	11	12	13	10	9	9
	211	7	9	10	10	11	15	17	17	18	17	20	21	18	17	17	18	18	14	12	11	12	12	10	9	9
	212	7	9	10	10	11	15	17	17	17	16	19	20	17	14	14	15	15	12	10	9	11	12	10	8	8
	213	7	9	10	10	11	15	17	17	17	16	19	19	16	14	14	17	18	14	12	10	11	12	10	9	9
	214	7	9	10	10	11	15	17	17	17	17	20	20	17	13	13	15	15	13	11	10	12	12	10	8	8
	215	7	9	10	10	11	15	17	17	17	16	19	19	17	15	15	17	16	12	11	10	12	13	10	8	8
	216	7	9	10	10	11	15	17	17	17	16	19	19	17	15	15	17	16	12	10	9	11	12	10	8	8
	217	7	9	10	10	11	15	17	17	17	16	19	19	16	13	13	15	15	13	11	10	12	12	10	8	8
	218	7	9	10	10	11	15	17	17	18	18	21	21	17	13	13	15	15	12	10	9	11	12	10	8	8
	219	7	9	10	10	11	15	17	17	17	16	19	19	16	14	14	16	16	12	10	9	11	12	10	10	10
	220	7	9	10	10	11	15	17	17	17	16	19	19	16	13	13	15	15	14	12	11	13	12	11	9	9
	221	7	9	10	10	11	15	17	17	17	17	20	20	17	13	13	15	15	14	12	11	13	12	10	8	8
	222	7	9	10	10	11	15	17	17	17	16	19	19	16	13	13	15	15	12	10	9	11	12	10	8	8
	223	7	9	10	10	11	15	17	17	17	16	19	19	16	13	13	16	16	13	11	9	11	12	10	10	10
	224	7	9	10	10	11	15	17	17	17	16	19	19	16	13	13	15	15	13	11	10	12	12	10	8	8
	225	7	9	10	10	11	15	17	17	17	16	19	19	16	13	13	15	15	12	10	9	11	12	10	8	8
	226	7	9	10	10	11	15	17	17	17	16	19	19	16	13	13	15	15	13	12	11	13	13	11	9	9
	227	7	9	10	10	11	15	17	17	18	17	20	20	16	14	14	16	17	14	13	13	15	15	12	9	8
	228	7	9	10	10	11	15	17	17	17	16	19	19	16	13	13	15	15	13	11	10	12	12	10	8	8
	229	7	9	10	10	11	15	17	17	18	17	20	20	17	14	14	16	15	12	10	9	11	12	10	9	9
	230	7	9	10	10	11	15	17	17	17	16	19	19	17	14	14	16	15	12	10	9	11	12	10	8	8
	231	7	9	10	10	11	15	17	17	17	16	19	19	16	13	13	15	15	13	11	10	12	12	10	8	8
	232	7	9	10	10	11	15	17	17	17	16	19	19	16	14	14	16	16	13	12	12	14	14	12	9	9
	233	7	9	10	10	11	15	17	17	17	16	19	20	17	14	14	15	15	12	11	10	12	13	10	8	8
	234	7	9	10	10	11	15	17	17	17	16	19	19	16	15	15	17	17	13	12	11	13	13	10	9	9
	235	7	9	10	10	11	15	17	17	18	17	20	21	17	14	14	15	15	14	13	12	14	13	10	8	8
	236	7	9	10	10	11	15	17	17	17	16	19	19	17	14	14	16	15	12	10	9	11	12	10	9	9
	237	7	9	10	10	11	15	17	17	17	16	19	19	17	14	14	16	15	13	11	10	12	12	11	9	9
	238	7	9	10	10	11	15	17	17	18	17	20	20	17	15	15	17	16	13	11	10	12	12	11	9	9
	239	7	9	10	10	11	15	17	17	17	16	19	20	17	14	14	15	15	12	10	9	11	12	10	8	8
	240	7	9	10	10	11	15	17	17	17	16	19	19	16	13	13	16	16	13	11	9	11	12	11	11	11
	241	7	9	10	10	11	15	17	17	18	17	20	20	17	15	15	17	16	13	11	10	12	12	11	10	10
	242	7	9	10	10	11	15	17	17	17	16	19	19	16	13	13	15	15	12	10	9	11	12	10	8	8
	243	7	9	10	10	11	15	17	17	17	16	19	19	16	13	13	15	15	12	10	9	11	12	10	8	8
	244	7	9	10	10	11	15	17	17	17	17	20	20	17	13	13	16	16	13	11	9	11	12	10	8	8
	245	7	9	10	10	11	15	17	17	18	17	20	20	16	13	13	15	15	13	11	10	12	12	11	9	9
	246	7	9	10	10	11	15	17	17	17	16	19	19	16	13	13	15	15	12	10	9	11	12	10	8	8
	247	7	9	10	10	11	15	17	17	18	17	20	21	17	14	14	15	15	12	10	9	11	12	10	8	8
	248	7	9	10	10	11	15	17	17	17	16	19	19	16	14	14	16	16	12	10	10	13	14	12	9	8
	249	7	9	10	10	11	15	17	17	18	17	20	20	17	14	14	16	15	13	13	12	14	14	11	10	10
	250	7	9	10	10	11	15	17	17	17	16	19	19	17	14	14	16	15	12	11	10	12	13	10	9	9
	251	7	9	10	10	11	15	17	17	17	16	19	19	17	14	14	16	15	13	11	10	13	13	11	9	8
	252	7	9	10	10	11	15	17	17	17	16	19	19	16	13	13	15	15	12	10	9	11	12	10	8	8
	253	7	9	10	10	11	15	17	17	17	17	20	20	17	13	13	16	16	15	13	11	14	13	11	10	9
	254	7	9	10	10	11	15	17	17	17	16	19	19	16	13	13	15	15	12	11	10	12	13	10	8	8
	255	7	9	10	10	11	15	17	17	17	16	19	19	16	13	13	15	15	12	10	9	11	12	10	9	9
	256	7	9	10	10	11	15	17	17	17	16	19	19	16	13	13	15	15	12	12	11	13	14	10	8	8
	257	7	9	10	10	11	15	17	17	17	16	19	19	16	13	13	15	15	12	10	9	11	12	10	8	8
	258	7	9	10	10	11	15	17	17	17	16	19	19	18	16	16	18	16	12	10	10	12	13	11	8	8
	259	7	9	10	10	11	15	17	17	17	16	19	19	17	14	14	16	15	13	11	11	13	13	12	9	9
	260	7	9	10	10	11	15	17	17	17	16	19	19	16	14	14	16	16	12	10	10	12	13	11	8	8
	261	7	9	10	10	11	15	17	17	17	16	19	19	17	15	15	17	16	13	11	10	12	12	10	8	8
	262	7	9	10	10	11	15	17	17	17	16	19	19	17	14	14	17	16	13	11	9	11	12	10	8	8
	263	7	9	10	10	11	15	17	17	18	17	20	20	16	14	14	16	16	13	11	10	12	12	10	8	8
	264	7	9	10	10	11	15	17	17	17	16	19	19	16	13	13	15	15	12	11	10	12	13	10	10	10
	265	7	9	10	10	11	15	17	17	17	16	19	19	17	15	15	17	16	12	11	10	13	14	11	9	8
	266	7	9	10	10	11	15	17	17	17	16	19	19	16	13	13	15	15	12	10	9	11	12	10	8	8
	267	7	9	10	10	11	15	17	17	17	16	19	20	17	14	14	16	16	13	11	9	11	12	10	8	8
	268	7	9	10	10	11	15	17	17	17	16	19	19	16	14	14	16	16	12	10	9	11	12	10	8	8
	269	7	9	10	10	11	15	17	17	18	18	21	22	19	15	15	17	16	13	11	9	11	12	10	9	9
	270	7	9	10	10	11	15	17	17	17	16	19	19	17	14	14	16	15	13	11	10	12	12	11	10	10
	271	7	9	10	10	11	15	17	17	17	16	19	19	17	14	14	17	16	14	12	10	12	12	11	10	10
	272	7	9	10	10	11	15	17	17	18	18	21	21	17	13	13	15	15	12	10	9	11	12	10	9	9
	273	7	9	10	10	11	15	17	17	17	16	19	19	16	13	13	15	15	13	11	11	13	13	11	8	8
	274	7	9	10	10	11	15	17	17	17	17	20	20	19	15	15	17	15	14	12	11	13	12	12	10	10
	275	7	9	10	10	11	15	17	17	17	16	19	19	16	13	13	15	16	14	13	12	13	13	10	8	8
	276	7	9	10	10	11	15	17	17	17	16	19	20	17	14	14	15	15	13	11	10	12	12	11	10	10
	277	7	9	10	10	11	15	17	17	17	16	19	19	16	15	15	17	17	12	10	9	11	12	11	10	10
	278	7	9	10	10	11	15	17	17	17	16	19	19	16	13	13	15	15	12	10	9	11	12	10	8	8
	279	7	9	10	10	11	15	17	17	17	16	19	19	16	13	13	15	15	12	11	11	13	14	11	8	8
	280	7	9	10	10	11	15	17	17	17	16	19	19	17	14	14	16	15	13	11	10	12	12	10	8	8
	281	7	9	10	10	11	15	17	17	17	16	19	19	16	13	13	15	15	12	10	9	11	12	10	8	8
	282	7	9	10	10	11	15	17	17	18	17	20	20	16	13	13	15	15	12	10	9	11	12	10	8	8
	283	7	9	10	10	11	15	17	17	18	17	20	21	17	16	16	17	18	13	11	11	12	13	11	8	8
	284	7	9	10	10	11	15	17	17	17	16	19	19	16	13	13	15	15	12	10	9	11	12	10	8	8
	285	7	9	10	10	11	15	17	17	17	16	19	19	16	14	14	17	17	14	12	10	12	12	11	10	10
	286	7	9	10	10	11	15	17	17	17	16	19	19	17	15	15	17	16	13	12	11	13	13	11	9	9
	287	7	9	10	10	11	15	17	17	17	16	19	19	16	13	13	15	15	13	11	10	12	12	10	8	8
	288	7	9	10	10	11	15	17	17	17	16	19	19	16	14	14	16	16	13	11	11	13	13	11	8	8
	289	7	9	10	10	11	15	17	17	17	16	19	19	16	14	14	16	16	12	11	10	12	13	10	9	9
	290	7	9	10	10	11	15	17	17	17	17	20	20	17	13	13	15	15	12	10	9	11	12	11	9	9
	291	7	9	10	10	11	15	17	17	17	17	20	20	20	17	17	19	16	14	12	11	13	12	11	9	9
	292	7	9	10	10	11	15	17	17	18	17	20	20	16	15	15	17	17	14	12	11	13	12	10	9	9
	293	7	9	10	10	11	15	17	17	17	16	19	19	16	13	13	15	15	12	10	9	11	12	10	8	8
	294	7	9	10	10	11	15	17	17	17	16	19	20	17	14	14	15	15	13	11	10	12	12	10	8	8
	295	7	9	10	10	11	15	17	17	17	17	20	20	18	14	14	16	16	13	11	10	12	13	11	9	8
	296	7	9	10	10	11	15	17	17	17	17	20	20	17	13	13	15	15	12	11	10	12	13	11	10	10
	297	7	9	10	10	11	15	17	17	17	16	19	20	17	14	14	15	15	13	12	11	13	13	10	8	8
	298	7	9	10	10	11	15	17	17	17	16	19	20	18	16	16	17	16	12	11	11	14	15	12	9	8
	299	7	9	10	10	11	15	17	17	17	17	20	20	17	14	14	17	17	13	11	10	12	13	11	8	8
	300	7	9	10	10	11	15	17	17	17	16	19	19	18	15	15	17	15	14	12	11	13	12	11	9	9
	301	7	9	10	10	11	15	17	17	17	17	20	20	17	13	13	15	15	12	10	9	11	12	10	9	9
	302	7	9	10	10	11	15	17	17	18	17	20	20	17	15	15	17	16	12	10	9	12	13	11	9	8
	303	7	9	10	10	11	15	17	17	17	16	19	19	18	18	18	21	19	15	13	12	14	13	12	10	10
	304	7	9	10	10	11	15	17	17	17	16	19	20	18	16	16	17	16	14	12	11	13	12	12	11	11
	305	7	9	10	10	11	15	17	17	17	17	20	20	17	13	13	15	15	13	11	11	13	13	11	8	8
	306	7	9	10	10	11	15	17	17	17	16	19	19	16	13	13	15	15	12	10	9	11	12	10	8	8
	307	7	9	10	10	11	15	17	17	18	18	21	22	19	16	16	17	17	14	12	11	12	12	11	9	9
	308	7	9	10	10	11	15	17	17	18	17	20	20	16	13	13	15	16	13	11	10	12	13	11	9	8
	309	7	9	10	10	11	15	17	17	17	16	19	19	16	14	14	16	16	12	10	9	12	13	11	11	10
	310	7	9	10	10	11	15	17	17	17	16	19	20	17	14	14	15	15	12	10	9	11	12	10	8	8
	311	7	9	10	10	11	15	17	17	17	16	19	19	16	13	13	15	15	12	10	9	11	12	10	9	9
	312	7	9	10	10	11	15	17	17	18	17	20	20	16	13	13	15	16	14	12	11	12	12	10	8	8
	313	7	9	10	10	11	15	17	17	17	16	19	19	16	14	14	17	18	14	12	10	11	12	11	9	9
	314	7	9	10	10	11	15	17	17	17	16	19	19	18	15	15	17	15	15	13	12	14	12	12	11	11
	315	7	9	10	10	11	15	17	17	17	16	19	19	16	13	13	15	15	12	10	9	11	12	10	8	8
	316	7	9	10	10	11	15	17	17	17	16	19	19	17	15	15	17	16	12	10	9	11	12	11	9	9
	317	7	9	10	10	11	15	17	17	17	16	19	19	16	13	13	15	15	12	10	9	11	12	10	8	8
	318	7	9	10	10	11	15	17	17	17	17	20	21	20	17	17	18	17	16	14	13	14	12	12	11	11
	319	7	9	10	10	11	15	17	17	17	16	19	19	16	14	14	16	17	14	12	11	12	12	10	9	9
	320	7	9	10	10	11	15	17	17	17	16	19	19	17	14	14	16	15	13	11	10	12	12	10	8	8
	321	7	9	10	10	11	15	17	17	17	16	19	19	17	15	15	18	17	13	12	10	12	13	10	8	8
	322	7	9	10	10	11	15	17	17	18	18	21	21	18	14	14	16	15	13	12	11	14	14	11	10	9
	323	7	9	10	10	11	15	17	17	17	16	19	19	16	14	14	16	16	12	10	9	12	13	11	9	8
	324	7	9	10	10	11	15	17	17	18	17	20	20	17	15	15	17	16	13	11	10	12	12	11	10	10
	325	7	9	10	10	11	15	17	17	17	16	19	19	16	13	13	15	15	12	10	9	11	12	10	8	8
	326	7	9	10	10	11	15	17	17	18	18	21	21	18	14	14	17	17	14	12	10	11	12	10	9	9
	327	7	9	10	10	11	15	17	17	17	16	19	19	16	13	13	16	16	14	12	10	12	12	11	10	10
	328	7	9	10	10	11	15	17	17	18	17	20	20	16	13	13	15	16	13	11	10	11	12	10	8	8
	329	7	9	10	10	11	15	17	17	18	17	20	20	17	15	15	17	16	12	10	9	11	12	10	8	8
	330	7	9	10	10	11	15	17	17	17	16	19	19	17	14	14	16	15	13	11	10	12	12	10	9	9
	331	7	9	10	10	11	15	17	17	17	16	19	19	17	14	14	16	15	12	10	9	11	12	10	8	8
	332	7	9	10	10	11	15	17	17	17	16	19	19	17	15	15	18	17	15	13	11	13	12	11	10	10
	333	7	9	10	10	11	15	17	17	17	16	19	19	17	15	15	18	17	15	13	11	13	12	11	9	9
	334	7	9	10	10	11	15	17	17	17	16	19	19	18	16	16	18	17	13	12	11	13	14	11	9	8
	335	7	9	10	10	11	15	17	17	17	16	19	19	18	17	17	19	18	16	14	13	14	12	12	11	11
	336	7	9	10	10	11	15	17	17	17	16	19	19	17	15	15	17	16	13	12	12	14	14	11	8	8
	337	7	9	10	10	11	15	17	17	17	16	19	19	17	14	14	16	15	13	11	10	12	12	10	8	8
	338	7	9	10	10	11	15	17	17	17	17	20	20	18	15	15	18	17	14	12	10	12	12	11	9	9
	339	7	9	10	10	11	15	17	17	17	16	19	19	16	13	13	15	15	12	10	9	11	12	10	8	8
	340	7	9	10	10	11	15	17	17	18	18	21	21	17	14	14	16	16	13	12	11	14	14	12	11	10
	341	7	9	10	10	11	15	17	17	17	16	19	20	18	15	15	16	15	12	10	9	12	13	11	10	9
	342	7	9	10	10	11	15	17	17	17	16	19	19	16	13	13	15	15	12	10	9	11	12	10	9	9
	343	7	9	10	10	11	15	17	17	17	16	19	19	17	14	14	16	15	12	10	9	11	12	11	9	9
	344	7	9	10	10	11	15	17	17	18	17	20	20	16	13	13	15	15	13	12	12	14	14	11	8	8
	345	7	9	10	10	11	15	17	17	17	16	19	19	17	14	14	16	15	13	11	10	12	12	10	8	8
	346	7	9	10	10	11	15	17	17	17	16	19	19	16	13	13	15	15	12	10	9	11	12	10	8	8
	347	7	9	10	10	11	15	17	17	18	17	20	20	18	15	15	17	16	14	12	11	13	13	12	10	9
	348	7	9	10	10	11	15	17	17	17	16	19	20	18	16	16	17	16	13	11	10	12	12	11	10	10
	349	7	9	10	10	11	15	17	17	17	16	19	19	16	13	13	15	15	12	11	10	12	13	10	8	8
	350	7	9	10	10	11	15	17	17	18	17	20	20	17	14	14	16	15	13	11	10	12	12	11	9	9
	351	7	9	10	10	11	15	17	17	17	16	19	19	16	13	13	15	15	12	10	9	11	12	10	8	8
	352	7	9	10	10	11	15	17	17	17	16	19	19	17	15	15	17	16	12	10	9	12	13	11	9	8
	353	7	9	10	10	11	15	17	17	18	17	20	21	17	14	14	15	15	12	10	9	11	12	10	8	8
	354	7	9	10	10	11	15	17	17	17	16	19	20	17	14	14	15	15	12	10	10	13	14	12	9	8
	355	7	9	10	10	11	15	17	17	17	16	19	19	16	13	13	15	15	12	10	9	11	12	10	8	8
	356	7	9	10	10	11	15	17	17	17	17	20	21	18	14	14	15	15	12	10	9	11	12	10	8	8
	357	7	9	10	10	11	15	17	17	17	16	19	19	16	13	13	15	15	12	11	10	12	13	10	8	8
	358	7	9	10	10	11	15	17	17	17	16	19	19	16	13	13	15	15	12	10	10	13	14	12	9	8
	359	7	9	10	10	11	15	17	17	17	16	19	19	17	15	15	18	17	14	12	10	12	12	10	8	8
	360	7	9	10	10	11	15	17	17	18	18	21	22	18	16	16	17	17	12	11	10	13	14	11	11	10
	361	7	9	10	10	11	15	17	17	17	16	19	19	16	14	14	16	16	12	11	11	14	15	12	9	8
	362	7	9	10	10	11	15	17	17	17	16	19	19	16	14	14	16	16	12	11	10	12	13	10	8	8
	363	7	9	10	10	11	15	17	17	17	16	19	19	16	13	13	15	16	13	12	11	13	14	11	9	8
	364	7	9	10	10	11	15	17	17	17	16	19	19	16	13	13	15	15	13	11	10	12	12	10	8	8
	365	7	9	10	10	11	15	17	17	17	16	19	19	16	13	13	15	15	12	10	9	11	12	10	8	8
	366	7	9	10	10	11	15	17	17	17	16	19	19	16	13	13	15	15	12	10	9	11	12	11	9	9
	367	7	9	10	10	11	15	17	17	17	16	19	20	18	15	15	16	15	12	11	10	12	13	11	9	9
	368	7	9	10	10	11	15	17	17	17	16	19	19	16	13	13	15	15	12	11	10	12	13	10	8	8
	369	7	9	10	10	11	15	17	17	17	16	19	19	16	13	13	15	15	12	10	9	11	12	10	10	10
	370	7	9	10	10	11	15	17	17	17	16	19	20	17	14	14	16	16	13	11	9	11	12	10	8	8
	371	7	9	10	10	11	15	17	17	17	16	19	19	16	13	13	15	15	13	11	11	13	13	11	8	8
	372	7	9	10	10	11	15	17	17	17	16	19	19	16	13	13	15	16	13	11	10	11	12	10	8	8
	373	7	9	10	10	11	15	17	17	17	17	20	20	18	14	14	17	16	15	14	12	14	13	11	9	9
	374	7	9	10	10	11	15	17	17	17	16	19	20	18	15	15	16	15	14	13	12	15	14	12	10	9
	375	7	9	10	10	11	15	17	17	17	16	19	20	17	15	15	16	16	12	10	10	12	13	11	8	8
	376	7	9	10	10	11	15	17	17	17	16	19	19	17	14	14	17	16	13	12	10	12	13	11	9	9
	377	7	9	10	10	11	15	17	17	17	16	19	19	16	13	13	15	15	13	11	10	12	12	10	8	8
	378	7	9	10	10	11	15	17	17	18	18	21	21	17	14	14	17	17	13	13	12	14	15	11	8	8
	379	7	9	10	10	11	15	17	17	17	16	19	20	17	15	15	17	18	14	12	11	12	13	12	9	9
	380	7	9	10	10	11	15	17	17	17	16	19	20	18	16	16	17	16	14	12	11	13	12	11	10	10
	381	7	9	10	10	11	15	17	17	17	16	19	19	16	14	14	16	16	12	10	9	11	12	10	8	8
	382	7	9	10	10	11	15	17	17	17	17	20	20	17	13	13	15	15	12	10	9	11	12	10	9	9
	383	7	9	10	10	11	15	17	17	17	16	19	19	16	14	14	16	16	12	11	10	12	13	10	8	8
	384	7	9	10	10	11	15	17	17	17	16	19	19	16	14	14	16	16	12	10	9	12	13	11	11	10
	385	7	9	10	10	11	15	17	17	17	16	19	19	17	15	15	17	16	13	11	10	12	12	10	8	8
	386	7	9	10	10	11	15	17	17	17	16	19	19	16	14	14	16	17	13	13	12	13	14	10	9	9
	387	7	9	10	10	11	15	17	17	17	16	19	19	17	14	14	17	16	13	12	10	12	13	10	8	8
	388	7	9	10	10	11	15	17	17	17	16	19	19	16	13	13	15	15	12	10	9	11	12	10	8	8
	389	7	9	10	10	11	15	17	17	17	16	19	19	16	14	14	17	18	15	13	11	12	12	10	8	8
	390	7	9	10	10	11	15	17	17	17	16	19	19	16	13	13	15	16	13	12	12	13	14	11	8	8
	391	7	9	10	10	11	15	17	17	17	16	19	19	17	14	14	16	15	12	11	10	12	13	10	8	8
	392	7	9	10	10	11	15	17	17	18	17	20	20	16	13	13	15	15	12	11	10	12	13	10	8	8
	393	7	9	10	10	11	15	17	17	17	16	19	20	18	16	16	17	17	15	15	14	15	14	11	10	10
	394	7	9	10	10	11	15	17	17	18	17	20	20	16	13	13	15	15	12	10	9	11	12	10	8	8
	395	7	9	10	10	11	15	17	17	17	16	19	19	17	14	14	16	15	12	10	9	12	13	12	10	9
	396	7	9	10	10	11	15	17	17	17	16	19	19	16	14	14	16	16	12	10	9	11	12	10	8	8
	397	7	9	10	10	11	15	17	17	17	17	20	21	18	14	14	15	15	12	10	9	11	12	10	8	8
	398	7	9	10	10	11	15	17	17	17	16	19	20	18	15	15	16	15	13	11	10	12	12	10	9	9
	399	7	9	10	10	11	15	17	17	17	16	19	19	16	13	13	15	15	12	10	9	11	12	10	8	8
	400	7	9	10	10	11	15	17	17	17	16	19	19	16	14	14	16	16	12	11	11	13	14	11	8	8
	401	7	9	10	10	11	15	17	17	17	16	19	19	16	13	13	16	16	13	11	9	11	12	10	8	8
	402	7	9	10	10	11	15	17	17	17	16	19	19	16	13	13	15	15	12	10	9	11	12	10	8	8
	403	7	9	10	10	11	15	17	17	17	16	19	19	16	14	14	16	16	13	11	10	13	13	12	10	9
	404	7	9	10	10	11	15	17	17	17	16	19	19	16	13	13	15	15	12	10	9	11	12	11	9	9
	405	7	9	10	10	11	15	17	17	17	16	19	19	16	13	13	15	15	12	10	9	11	12	10	8	8
	406	7	9	10	10	11	15	17	17	17	16	19	20	18	15	15	16	15	12	10	9	11	12	11	9	9
	407	7	9	10	10	11	15	17	17	18	17	20	20	18	16	16	18	16	14	13	12	14	13	12	11	11
	408	7	9	10	10	11	15	17	17	18	17	20	20	17	16	16	18	17	13	11	11	13	13	12	9	9
	409	7	9	10	10	11	15	17	17	17	16	19	19	16	13	13	15	16	14	12	11	12	12	11	9	9
	410	7	9	10	10	11	15	17	17	17	17	20	20	18	14	14	16	15	14	12	11	13	12	11	9	9
	411	7	9	10	10	11	15	17	17	17	16	19	19	16	14	14	16	17	13	12	11	13	14	11	9	8
	412	7	9	10	10	11	15	17	17	17	16	19	20	18	16	16	17	16	13	11	10	12	12	12	10	10
	413	7	9	10	10	11	15	17	17	17	16	19	19	17	15	15	17	16	12	10	10	13	14	12	11	10
	414	7	9	10	10	11	15	17	17	17	16	19	19	16	13	13	15	15	13	12	11	13	13	10	8	8
	415	7	9	10	10	11	15	17	17	17	16	19	19	16	13	13	15	15	12	11	10	12	13	10	8	8
	416	7	9	10	10	11	15	17	17	17	16	19	19	16	13	13	15	16	13	11	10	11	12	10	8	8
	417	7	9	10	10	11	15	17	17	17	16	19	20	17	14	14	15	15	13	11	11	13	13	11	9	9
	418	7	9	10	10	11	15	17	17	17	16	19	19	16	13	13	15	16	13	11	10	11	12	10	8	8
	419	7	9	10	10	11	15	17	17	17	17	20	21	18	15	15	16	16	12	10	9	11	12	10	8	8
	420	7	9	10	10	11	15	17	17	18	17	20	20	16	14	14	16	16	12	11	10	12	13	10	8	8
	421	7	9	10	10	11	15	17	17	17	16	19	19	17	14	14	16	16	13	12	12	13	14	11	9	9
	422	7	9	10	10	11	15	17	17	17	16	19	20	18	16	16	17	16	12	10	10	12	13	11	8	8
	423	7	9	10	10	11	15	17	17	18	17	20	20	17	14	14	16	15	12	11	10	12	13	11	9	9
	424	7	9	10	10	11	15	17	17	18	17	20	20	16	13	13	16	16	13	11	9	11	12	10	8	8
	425	7	9	10	10	11	15	17	17	17	16	19	19	17	15	15	17	16	13	11	10	12	12	10	8	8
	426	7	9	10	10	11	15	17	17	17	16	19	19	18	16	16	18	16	12	11	10	12	13	10	8	8
	427	7	9	10	10	11	15	17	17	17	16	19	20	17	14	14	15	15	12	10	9	11	12	10	9	9
	428	7	9	10	10	11	15	17	17	17	16	19	19	16	13	13	15	15	12	10	9	11	12	10	8	8
	429	7	9	10	10	11	15	17	17	17	16	19	19	16	14	14	16	16	12	10	9	11	12	10	9	9
	430	7	9	10	10	11	15	17	17	18	17	20	20	17	14	14	16	15	12	10	9	11	12	11	10	10
	431	7	9	10	10	11	15	17	17	17	16	19	19	16	14	14	16	16	12	10	9	11	12	10	8	8
	432	7	9	10	10	11	15	17	17	17	16	19	19	17	15	15	17	17	13	11	10	11	12	10	9	9
	433	7	9	10	10	11	15	17	17	18	17	20	20	17	16	16	18	17	12	10	9	11	12	10	8	8
	434	7	9	10	10	11	15	17	17	17	16	19	20	19	17	17	18	16	15	13	12	15	13	13	12	11
	435	7	9	10	10	11	15	17	17	17	16	19	19	17	15	15	17	16	13	11	11	13	13	12	10	10
	436	7	9	10	10	11	15	17	17	18	18	21	21	18	14	14	16	15	12	11	10	12	13	10	9	9
	437	7	9	10	10	11	15	17	17	18	18	21	21	17	14	14	16	16	13	11	10	12	12	10	9	9
	438	7	9	10	10	11	15	17	17	17	16	19	19	17	15	15	17	16	12	12	11	14	15	12	11	10
	439	7	9	10	10	11	15	17	17	17	16	19	19	16	13	13	16	16	13	11	9	11	12	10	8	8
	440	7	9	10	10	11	15	17	17	17	16	19	19	18	15	15	17	15	13	12	11	13	13	11	10	10
	441	7	9	10	10	11	15	17	17	17	16	19	20	17	15	15	16	16	12	10	10	12	13	11	8	8
	442	7	9	10	10	11	15	17	17	17	16	19	19	16	14	14	16	16	12	11	11	13	14	11	8	8
	443	7	9	10	10	11	15	17	17	17	16	19	19	16	13	13	15	15	12	10	9	11	12	10	8	8
	444	7	9	10	10	11	15	17	17	17	16	19	19	17	14	14	16	15	13	12	11	13	13	11	9	9
	445	7	9	10	10	11	15	17	17	17	16	19	19	16	14	14	16	16	12	11	10	12	13	10	10	10
	446	7	9	10	10	11	15	17	17	17	16	19	19	16	13	13	15	16	13	11	10	11	12	10	8	8
	447	7	9	10	10	11	15	17	17	17	16	19	19	16	13	13	15	15	12	10	9	11	12	10	9	9
	448	7	9	10	10	11	15	17	17	17	16	19	19	16	13	13	15	15	13	11	10	12	12	10	8	8
	449	7	9	10	10	11	15	17	17	18	17	20	20	17	17	17	20	20	14	14	12	14	15	11	9	8
	450	7	9	10	10	11	15	17	17	17	16	19	19	16	14	14	17	17	13	11	9	11	12	10	9	9
	451	7	9	10	10	11	15	17	17	17	17	20	20	17	13	13	15	15	13	11	10	12	12	10	9	9
	452	7	9	10	10	11	15	17	17	17	16	19	19	17	14	14	17	16	13	11	9	11	12	10	9	9
	453	7	9	10	10	11	15	17	17	17	16	19	19	16	13	13	15	15	12	10	9	12	13	11	9	8
	454	7	9	10	10	11	15	17	17	17	17	20	20	17	13	13	15	15	12	10	9	11	12	10	8	8
	455	7	9	10	10	11	15	17	17	17	16	19	19	16	14	14	16	16	12	10	9	11	12	10	9	9
	456	7	9	10	10	11	15	17	17	17	16	19	19	18	17	17	20	19	15	13	12	13	13	11	9	9
	457	7	9	10	10	11	15	17	17	17	16	19	19	19	17	17	19	17	15	14	13	14	13	11	11	11
	458	7	9	10	10	11	15	17	17	17	16	19	19	16	13	13	15	15	13	11	10	12	12	10	8	8
	459	7	9	10	10	11	15	17	17	17	16	19	19	18	15	15	17	16	13	11	10	11	12	10	10	10
	460	7	9	10	10	11	15	17	17	17	16	19	19	16	15	15	18	18	13	12	10	12	13	10	8	8
	461	7	9	10	10	11	15	17	17	17	17	20	20	18	15	15	17	16	12	11	10	12	13	11	9	9
	462	7	9	10	10	11	15	17	17	18	17	20	20	16	14	14	16	16	12	11	10	12	13	10	10	10
	463	7	9	10	10	11	15	17	17	17	16	19	19	18	15	15	17	15	12	10	9	11	12	11	9	9
	464	7	9	10	10	11	15	17	17	18	17	20	20	16	14	14	16	16	12	11	10	12	13	11	9	9
	465	7	9	10	10	11	15	17	17	17	17	20	20	17	13	13	15	15	13	11	11	13	13	11	8	8
	466	7	9	10	10	11	15	17	17	17	16	19	20	19	16	16	17	15	14	12	11	14	13	13	11	10
	467	7	9	10	10	11	15	17	17	18	17	20	20	18	15	15	17	15	13	11	10	13	13	11	9	8
	468	7	9	10	10	11	15	17	17	17	16	19	19	17	14	14	16	16	13	11	10	11	12	10	8	8
	469	7	9	10	10	11	15	17	17	17	16	19	19	16	14	14	17	17	13	11	9	11	12	11	9	9
	470	7	9	10	10	11	15	17	17	17	16	19	19	16	13	13	15	15	12	10	9	11	12	10	8	8
	471	7	9	10	10	11	15	17	17	17	16	19	19	16	13	13	15	15	12	10	9	11	12	10	8	8
	472	7	9	10	10	11	15	17	17	17	16	19	19	17	14	14	16	15	12	10	9	11	12	10	8	8
	473	7	9	10	10	11	15	17	17	17	17	20	20	18	14	14	16	16	13	11	10	11	12	10	8	8
	474	7	9	10	10	11	15	17	17	17	16	19	19	17	14	14	16	15	13	11	10	12	12	10	8	8
	475	7	9	10	10	11	15	17	17	17	16	19	19	16	13	13	15	15	12	10	9	11	12	10	8	8
	476	7	9	10	10	11	15	17	17	17	16	19	19	16	13	13	16	16	13	11	9	11	12	11	9	9
	477	7	9	10	10	11	15	17	17	17	16	19	19	16	13	13	15	15	12	10	9	11	12	10	8	8
	478	7	9	10	10	11	15	17	17	17	17	20	20	18	15	15	18	18	15	14	12	13	13	11	11	11
	479	7	9	10	10	11	15	17	17	17	16	19	19	16	14	14	16	17	15	15	14	15	14	10	9	9
	480	7	9	10	10	11	15	17	17	18	17	20	20	16	13	13	15	15	12	10	9	11	12	10	8	8
	481	7	9	10	10	11	15	17	17	17	16	19	19	17	14	14	16	15	12	10	9	12	13	11	10	9
	482	7	9	10	10	11	15	17	17	17	16	19	19	16	13	13	16	16	14	13	11	14	14	11	9	8
	483	7	9	10	10	11	15	17	17	17	16	19	19	16	15	15	18	19	14	12	10	11	12	10	8	8
	484	7	9	10	10	11	15	17	17	17	16	19	19	16	13	13	16	17	14	12	10	11	12	10	8	8
	485	7	9	10	10	11	15	17	17	17	16	19	19	16	13	13	15	15	12	10	9	11	12	10	8	8
	486	7	9	10	10	11	15	17	17	17	16	19	19	17	15	15	17	16	12	10	9	11	12	10	8	8
	487	7	9	10	10	11	15	17	17	17	16	19	19	17	14	14	16	15	14	12	11	14	13	13	11	10
	488	7	9	10	10	11	15	17	17	17	17	20	20	18	16	16	18	17	14	13	12	14	13	11	9	9
	489	7	9	10	10	11	15	17	17	17	17	20	20	17	13	13	15	15	13	11	10	12	12	10	9	9
	490	7	9	10	10	11	15	17	17	17	17	20	20	18	14	14	17	16	13	12	11	13	14	11	8	8
	491	7	9	10	10	11	15	17	17	17	16	19	19	16	13	13	15	15	12	11	10	12	13	10	9	9
	492	7	9	10	10	11	15	17	17	17	17	20	20	19	17	17	19	18	14	12	11	13	13	12	10	9
	493	7	9	10	10	11	15	17	17	17	16	19	19	17	16	16	18	17	12	10	9	11	12	11	10	10
	494	7	9	10	10	11	15	17	17	17	16	19	19	17	15	15	17	16	12	12	11	13	14	10	9	9
	495	7	9	10	10	11	15	17	17	17	16	19	20	17	15	15	16	16	14	12	11	14	13	12	11	10
	496	7	9	10	10	11	15	17	17	17	16	19	20	17	14	14	15	15	12	10	9	11	12	10	8	8
	497	7	9	10	10	11	15	17	17	17	16	19	19	18	15	15	17	15	14	12	11	13	12	10	10	10
	498	7	9	10	10	11	15	17	17	17	17	20	20	19	15	15	17	15	13	12	12	14	14	11	8	8
	499	7	9	10	10	11	15	17	17	17	16	19	19	16	13	13	15	15	12	10	9	11	12	10	8	8
	500	7	9	10	10	11	15	17	17	17	16	19	19	17	14	14	16	15	12	10	9	11	12	10	8	8
	501	7	9	10	10	11	15	17	17	17	16	19	19	16	13	13	15	16	13	11	10	11	12	10	8	8
	502	7	9	10	10	11	15	17	17	17	16	19	19	16	14	14	16	17	13	11	11	12	13	11	8	8
	503	7	9	10	10	11	15	17	17	17	16	19	20	17	14	14	15	15	12	10	9	11	12	10	9	9
	504	7	9	10	10	11	15	17	17	17	16	19	19	16	13	13	15	15	12	10	9	11	12	10	8	8
	505	7	9	10	10	11	15	17	17	17	16	19	19	16	15	15	17	17	12	10	9	11	12	10	8	8
	506	7	9	10	10	11	15	17	17	17	16	19	19	16	14	14	16	16	12	10	9	11	12	10	8	8
	507	7	9	10	10	11	15	17	17	17	16	19	19	17	14	14	17	16	13	12	11	13	14	12	9	9
	508	7	9	10	10	11	15	17	17	17	16	19	19	17	14	14	16	16	14	12	12	13	13	11	8	8
	509	7	9	10	10	11	15	17	17	17	16	19	19	18	16	16	18	16	13	11	11	13	13	11	8	8
	510	7	9	10	10	11	15	17	17	17	17	20	20	18	14	14	17	17	17	15	13	14	12	11	9	9
	511	7	9	10	10	11	15	17	17	18	17	20	21	18	17	17	19	19	15	13	12	13	13	12	9	9
	512	7	9	10	10	11	15	17	17	17	16	19	19	16	13	13	15	15	12	10	9	11	12	10	8	8
	513	7	9	10	10	11	15	17	17	17	16	19	20	20	18	18	19	16	14	13	13	15	14	13	10	10
	514	7	9	10	10	11	15	17	17	17	17	20	20	17	14	14	16	17	14	12	12	13	13	11	9	9
	515	7	9	10	10	11	15	17	17	17	16	19	19	16	13	13	15	15	13	12	11	13	13	10	8	8
	516	7	9	10	10	11	15	17	17	17	17	20	20	17	13	13	15	15	12	10	10	13	14	12	9	8
	517	7	9	10	10	11	15	17	17	17	16	19	20	17	14	14	15	15	13	11	10	12	12	10	8	8
	518	7	9	10	10	11	15	17	17	17	16	19	19	16	13	13	15	15	12	10	9	11	12	10	8	8
	519	7	9	10	10	11	15	17	17	17	16	19	19	16	13	13	15	15	12	10	9	11	12	10	8	8
	520	7	9	10	10	11	15	17	17	17	16	19	19	17	14	14	16	15	12	10	9	11	12	10	8	8
	521	7	9	10	10	11	15	17	17	17	17	20	20	18	15	15	17	16	13	13	12	14	14	10	9	9
	522	7	9	10	10	11	15	17	17	17	17	20	20	17	13	13	15	15	12	10	9	11	12	10	9	9
	523	7	9	10	10	11	15	17	17	17	17	20	20	17	14	14	16	16	12	10	9	11	12	11	10	10
	524	7	9	10	10	11	15	17	17	17	16	19	19	16	13	13	16	16	13	11	9	11	12	10	8	8
	525	7	9	10	10	11	15	17	17	18	18	21	22	19	17	17	18	17	12	11	10	12	13	11	10	10
	526	7	9	10	10	11	15	17	17	18	17	20	20	17	15	15	17	16	13	11	10	12	12	11	11	11
	527	7	9	10	10	11	15	17	17	17	17	20	20	17	14	14	17	17	13	11	9	11	12	10	8	8
	528	7	9	10	10	11	15	17	17	17	16	19	19	16	14	14	16	16	12	12	11	14	15	11	9	8
	529	7	9	10	10	11	15	17	17	17	16	19	19	17	14	14	16	16	14	12	11	12	12	10	8	8
	530	7	9	10	10	11	15	17	17	17	16	19	19	16	14	14	16	16	13	12	11	13	13	10	9	9
	531	7	9	10	10	11	15	17	17	17	16	19	20	17	15	15	16	16	13	13	13	15	15	12	10	10
	532	7	9	10	10	11	15	17	17	17	16	19	19	17	15	15	17	16	12	10	9	11	12	10	8	8
	533	7	9	10	10	11	15	17	17	17	16	19	19	16	14	14	17	17	14	12	10	12	12	10	8	8
	534	7	9	10	10	11	15	17	17	17	16	19	20	17	14	14	15	15	12	10	9	11	12	10	9	9
	535	7	9	10	10	11	15	17	17	18	17	20	20	19	18	18	20	17	14	14	14	16	15	13	11	11
	536	7	9	10	10	11	15	17	17	17	16	19	19	16	14	14	16	16	12	10	9	12	13	11	9	8
	537	7	9	10	10	11	15	17	17	17	17	20	20	18	15	15	18	17	13	11	9	11	12	10	8	8
	538	7	9	10	10	11	15	17	17	17	17	20	21	18	14	14	15	15	12	11	10	12	13	10	8	8
	539	7	9	10	10	11	15	17	17	17	16	19	19	17	17	17	19	19	14	14	13	15	15	11	10	9
	540	7	9	10	10	11	15	17	17	18	17	20	20	16	14	14	16	16	13	11	10	12	12	10	9	9
	541	7	9	10	10	11	15	17	17	17	17	20	20	17	14	14	17	17	14	13	11	13	13	10	8	8
	542	7	9	10	10	11	15	17	17	17	16	19	19	16	13	13	15	15	12	10	9	11	12	10	8	8
	543	7	9	10	10	11	15	17	17	17	16	19	19	17	15	15	17	16	13	12	11	13	13	10	9	9
	544	7	9	10	10	11	15	17	17	17	16	19	19	16	13	13	15	15	13	11	10	12	12	10	8	8
	545	7	9	10	10	11	15	17	17	17	16	19	19	16	14	14	17	18	14	13	11	13	14	11	9	8
	546	7	9	10	10	11	15	17	17	17	16	19	19	16	13	13	15	15	13	11	10	12	12	10	9	9
	547	7	9	10	10	11	15	17	17	18	17	20	20	16	13	13	15	15	12	10	9	11	12	10	8	8
	548	7	9	10	10	11	15	17	17	17	16	19	19	16	14	14	16	16	12	11	10	12	13	10	9	9
	549	7	9	10	10	11	15	17	17	18	17	20	20	16	13	13	15	15	12	10	9	11	12	10	8	8
	550	7	9	10	10	11	15	17	17	17	16	19	20	17	14	14	16	16	13	11	9	11	12	10	8	8
	551	7	9	10	10	11	15	17	17	17	16	19	19	18	15	15	17	15	14	12	11	13	12	10	8	8
	552	7	9	10	10	11	15	17	17	18	17	20	21	18	15	15	16	15	14	13	13	16	15	13	10	9
	553	7	9	10	10	11	15	17	17	17	16	19	19	16	13	13	15	15	13	11	10	12	12	10	8	8
	554	7	9	10	10	11	15	17	17	17	16	19	19	17	15	15	18	17	14	13	11	14	14	12	10	9
	555	7	9	10	10	11	15	17	17	17	16	19	20	17	15	15	17	17	14	12	10	12	12	12	10	10
	556	7	9	10	10	11	15	17	17	17	16	19	19	16	13	13	15	16	13	11	11	12	13	11	8	8
	557	7	9	10	10	11	15	17	17	17	16	19	19	16	13	13	15	15	12	10	9	11	12	11	10	10
	558	7	9	10	10	11	15	17	17	18	17	20	20	16	13	13	15	15	12	10	10	12	13	11	8	8
	559	7	9	10	10	11	15	17	17	17	17	20	20	18	14	14	16	16	13	11	10	11	12	10	9	9
	560	7	9	10	10	11	15	17	17	17	16	19	19	16	13	13	15	15	12	10	9	11	12	10	8	8
	561	7	9	10	10	11	15	17	17	17	17	20	20	17	13	13	15	15	12	10	9	11	12	10	8	8
	562	7	9	10	10	11	15	17	17	17	16	19	19	16	13	13	15	15	13	11	10	12	12	10	9	9
	563	7	9	10	10	11	15	17	17	17	16	19	19	16	13	13	16	16	13	12	10	12	13	10	8	8
	564	7	9	10	10	11	15	17	17	18	17	20	20	16	13	13	16	16	13	11	9	11	12	11	10	10
	565	7	9	10	10	11	15	17	17	17	16	19	20	19	16	16	18	16	14	13	11	13	13	11	10	10
	566	7	9	10	10	11	15	17	17	17	16	19	19	16	15	15	17	17	12	10	9	11	12	10	9	9
	567	7	9	10	10	11	15	17	17	17	16	19	20	19	17	17	18	16	12	11	10	12	13	11	9	9
	568	7	9	10	10	11	15	17	17	17	16	19	19	17	14	14	16	15	13	11	10	12	12	12	11	11
	569	7	9	10	10	11	15	17	17	17	16	19	19	16	13	13	16	17	15	13	11	12	12	10	8	8
	570	7	9	10	10	11	15	17	17	17	17	20	20	17	15	15	17	18	14	13	13	15	15	13	11	10
	571	7	9	10	10	11	15	17	17	17	16	19	19	17	15	15	18	17	14	14	12	15	15	13	12	11
	572	7	9	10	10	11	15	17	17	17	16	19	20	19	18	18	19	17	13	11	10	12	12	11	10	10
	573	7	9	10	10	11	15	17	17	18	17	20	20	18	15	15	18	16	14	12	11	13	13	12	10	10
	574	7	9	10	10	11	15	17	17	17	16	19	19	16	13	13	15	15	12	11	10	13	14	11	9	8
	575	7	9	10	10	11	15	17	17	17	16	19	19	17	14	14	16	15	13	11	10	12	12	11	9	9
	576	7	9	10	10	11	15	17	17	18	17	20	20	16	14	14	17	17	13	11	9	11	12	10	8	8
	577	7	9	10	10	11	15	17	17	17	16	19	19	18	16	16	18	16	14	13	13	16	15	13	12	11
	578	7	9	10	10	11	15	17	17	17	16	19	20	17	14	14	15	16	13	11	10	11	12	10	8	8
	579	7	9	10	10	11	15	17	17	18	17	20	20	16	13	13	16	16	13	11	10	12	13	11	9	9
	580	7	9	10	10	11	15	17	17	17	16	19	19	17	15	15	17	16	13	11	10	12	12	10	8	8
	581	7	9	10	10	11	15	17	17	17	16	19	19	16	13	13	15	15	13	11	10	12	12	10	9	9
	582	7	9	10	10	11	15	17	17	17	17	20	21	19	16	16	17	16	12	10	9	12	13	12	11	10
	583	7	9	10	10	11	15	17	17	17	16	19	19	16	13	13	15	15	12	10	10	12	13	11	8	8
	584	7	9	10	10	11	15	17	17	17	16	19	19	16	13	13	15	16	13	11	10	12	13	11	9	8
	585	7	9	10	10	11	15	17	17	18	18	21	21	19	17	17	19	17	13	12	11	13	13	11	10	10
	586	7	9	10	10	11	15	17	17	17	16	19	19	17	14	14	16	15	13	11	10	12	12	10	8	8
	587	7	9	10	10	11	15	17	17	17	17	20	20	18	14	14	17	16	13	11	10	12	13	12	9	9
	588	7	9	10	10	11	15	17	17	17	16	19	19	16	13	13	15	15	12	10	9	11	12	10	9	9
	589	7	9	10	10	11	15	17	17	17	16	19	19	17	16	16	18	17	14	12	11	13	12	10	8	8
	590	7	9	10	10	11	15	17	17	17	16	19	20	17	15	15	16	16	12	10	9	12	13	11	9	8
	591	7	9	10	10	11	15	17	17	17	16	19	19	18	15	15	17	15	14	14	14	16	15	11	9	9
	592	7	9	10	10	11	15	17	17	17	16	19	19	16	13	13	15	15	13	11	10	12	12	10	8	8
	593	7	9	10	10	11	15	17	17	17	16	19	19	16	14	14	16	16	13	11	10	12	12	10	8	8
	594	7	9	10	10	11	15	17	17	17	16	19	19	17	14	14	16	15	13	12	11	13	13	11	9	9
	595	7	9	10	10	11	15	17	17	17	16	19	19	16	13	13	15	15	12	10	9	11	12	10	8	8
	596	7	9	10	10	11	15	17	17	17	17	20	20	17	13	13	16	16	13	11	9	11	12	10	8	8
	597	7	9	10	10	11	15	17	17	17	16	19	20	18	16	16	17	16	14	13	12	15	14	11	9	8
	598	7	9	10	10	11	15	17	17	17	16	19	19	16	14	14	16	17	13	11	10	11	12	10	8	8
	599	7	9	10	10	11	15	17	17	17	16	19	19	18	16	16	18	16	12	10	9	11	12	10	8	8
	600	7	9	10	10	11	15	17	17	17	17	20	21	18	16	16	17	18	15	15	14	16	15	13	12	11
	601	7	9	10	10	11	15	17	17	17	16	19	19	16	13	13	15	15	12	10	9	11	12	10	8	8
	602	7	9	10	10	11	15	17	17	18	17	20	20	17	15	15	17	16	13	11	10	12	12	11	10	10
	603	7	9	10	10	11	15	17	17	17	16	19	19	17	14	14	16	15	13	12	11	13	13	10	8	8
	604	7	9	10	10	11	15	17	17	17	16	19	19	16	13	13	15	16	13	12	12	13	14	11	8	8
	605	7	9	10	10	11	15	17	17	17	16	19	20	17	14	14	15	16	14	12	11	12	12	11	9	9
	606	7	9	10	10	11	15	17	17	17	16	19	20	17	14	14	15	15	12	10	9	11	12	10	8	8
	607	7	9	10	10	11	15	17	17	17	16	19	19	17	15	15	17	16	13	11	10	12	12	11	9	9
	608	7	9	10	10	11	15	17	17	17	16	19	19	16	13	13	15	15	12	10	9	11	12	10	8	8
	609	7	9	10	10	11	15	17	17	17	16	19	19	17	14	14	16	15	13	11	10	12	12	11	10	10
	610	7	9	10	10	11	15	17	17	17	16	19	20	19	16	16	17	15	13	11	10	12	12	11	9	9
	611	7	9	10	10	11	15	17	17	18	18	21	21	18	14	14	16	15	13	11	10	12	12	11	9	9
	612	7	9	10	10	11	15	17	17	17	16	19	19	16	14	14	16	16	12	11	11	13	14	13	12	12
	613	7	9	10	10	11	15	17	17	18	17	20	20	17	14	14	16	15	14	12	11	13	12	10	8	8
	614	7	9	10	10	11	15	17	17	17	16	19	20	17	14	14	15	15	12	11	10	12	13	10	9	9
	615	7	9	10	10	11	15	17	17	17	16	19	19	16	13	13	15	15	12	10	9	11	12	10	8	8
	616	7	9	10	10	11	15	17	17	17	16	19	19	16	14	14	16	16	12	10	9	11	12	10	8	8
	617	7	9	10	10	11	15	17	17	18	17	20	20	18	15	15	17	15	14	12	12	14	13	12	9	9
	618	7	9	10	10	11	15	17	17	17	16	19	19	17	14	14	16	15	12	10	9	11	12	10	8	8
	619	7	9	10	10	11	15	17	17	17	16	19	19	16	13	13	15	15	12	10	9	12	13	11	9	8
	620	7	9	10	10	11	15	17	17	18	17	20	20	16	13	13	15	15	12	11	10	13	14	11	10	9
	621	7	9	10	10	11	15	17	17	17	16	19	20	18	16	16	17	16	12	10	9	11	12	10	8	8
	622	7	9	10	10	11	15	17	17	17	16	19	19	16	14	14	16	16	12	10	9	12	13	11	9	8
	623	7	9	10	10	11	15	17	17	17	16	19	19	16	13	13	15	15	12	10	9	11	12	10	8	8
	624	7	9	10	10	11	15	17	17	17	16	19	19	16	13	13	15	16	14	12	11	13	13	11	10	9
	625	7	9	10	10	11	15	17	17	17	16	19	19	18	16	16	18	17	14	13	12	14	14	11	10	9
	626	7	9	10	10	11	15	17	17	17	17	20	20	18	16	16	18	17	13	11	10	12	12	10	10	10
	627	7	9	10	10	11	15	17	17	17	16	19	19	17	14	14	16	15	12	10	9	11	12	11	9	9
	628	7	9	10	10	11	15	17	17	18	17	20	20	16	13	13	15	15	12	11	10	12	13	10	9	9
	629	7	9	10	10	11	15	17	17	17	16	19	20	18	15	15	16	15	13	11	11	14	14	12	9	8
	630	7	9	10	10	11	15	17	17	17	16	19	19	16	13	13	15	15	12	10	9	11	12	10	8	8
	631	7	9	10	10	11	15	17	17	17	16	19	20	18	15	15	16	16	14	13	12	13	13	11	9	9
	632	7	9	10	10	11	15	17	17	18	17	20	20	17	15	15	17	16	13	12	11	13	13	11	10	10
	633	7	9	10	10	11	15	17	17	17	16	19	20	17	15	15	16	16	12	10	9	11	12	10	8	8
	634	7	9	10	10	11	15	17	17	17	16	19	19	18	16	16	18	16	14	12	11	13	12	11	9	9
	635	7	9	10	10	11	15	17	17	17	16	19	20	18	15	15	16	15	14	12	11	14	13	11	9	8
	636	7	9	10	10	11	15	17	17	17	16	19	19	18	17	17	20	19	16	14	12	13	12	11	9	9
	637	7	9	10	10	11	15	17	17	17	16	19	19	17	14	14	16	15	13	12	11	13	13	11	10	10
	638	7	9	10	10	11	15	17	17	18	18	21	22	20	17	17	18	16	15	13	13	16	14	14	11	10
	639	7	9	10	10	11	15	17	17	17	16	19	20	17	14	14	15	15	12	10	9	11	12	10	8	8
	640	7	9	10	10	11	15	17	17	17	16	19	19	16	13	13	16	17	15	13	11	13	13	11	9	8
	641	7	9	10	10	11	15	17	17	17	16	19	19	17	15	15	18	17	13	11	9	11	12	10	8	8
	642	7	9	10	10	11	15	17	17	17	16	19	19	16	15	15	17	17	12	10	9	12	13	11	9	8
	643	7	9	10	10	11	15	17	17	18	17	20	20	16	13	13	15	15	12	10	9	11	12	10	8	8
	644	7	9	10	10	11	15	17	17	17	16	19	19	16	14	14	16	16	13	11	10	12	12	11	9	9
	645	7	9	10	10	11	15	17	17	17	16	19	20	17	14	14	15	15	13	12	11	13	13	11	9	9
	646	7	9	10	10	11	15	17	17	18	17	20	21	17	14	14	15	15	14	13	13	15	14	12	10	10
	647	7	9	10	10	11	15	17	17	17	16	19	19	17	15	15	17	16	13	11	10	12	12	11	10	10
	648	7	9	10	10	11	15	17	17	17	16	19	19	16	13	13	16	16	14	12	10	12	12	12	10	10
	649	7	9	10	10	11	15	17	17	18	17	20	20	17	16	16	19	18	13	13	11	13	14	10	8	8
	650	7	9	10	10	11	15	17	17	17	16	19	19	16	13	13	15	15	12	10	9	11	12	10	8	8
	651	7	9	10	10	11	15	17	17	17	16	19	20	17	14	14	15	15	12	10	9	11	12	10	9	9
	652	7	9	10	10	11	15	17	17	17	16	19	19	16	15	15	17	18	14	12	11	13	13	12	11	10
	653	7	9	10	10	11	15	17	17	17	17	20	20	17	13	13	16	16	13	11	9	11	12	10	8	8
	654	7	9	10	10	11	15	17	17	17	16	19	19	17	15	15	17	17	15	13	12	13	12	11	10	10
	655	7	9	10	10	11	15	17	17	17	16	19	19	17	14	14	16	15	12	11	10	12	13	10	8	8
	656	7	9	10	10	11	15	17	17	17	16	19	19	17	16	16	18	17	12	10	9	11	12	10	9	9
	657	7	9	10	10	11	15	17	17	17	16	19	19	17	14	14	16	15	12	11	10	12	13	10	8	8
	658	7	9	10	10	11	15	17	17	17	17	20	20	17	13	13	15	15	12	11	10	13	14	11	9	8
	659	7	9	10	10	11	15	17	17	17	16	19	19	17	15	15	17	16	12	10	9	11	12	11	9	9
	660	7	9	10	10	11	15	17	17	17	16	19	19	16	14	14	16	16	12	10	9	11	12	10	8	8
	661	7	9	10	10	11	15	17	17	17	16	19	19	16	14	14	17	17	14	12	10	12	12	10	8	8
	662	7	9	10	10	11	15	17	17	17	16	19	19	16	13	13	15	15	12	10	9	11	12	10	8	8
	663	7	9	10	10	11	15	17	17	18	17	20	20	17	14	14	16	15	13	12	11	14	14	12	10	9
	664	7	9	10	10	11	15	17	17	17	16	19	19	17	14	14	17	17	15	14	12	13	13	10	8	8
	665	7	9	10	10	11	15	17	17	17	16	19	19	16	13	13	15	15	12	11	10	12	13	10	8	8
	666	7	9	10	10	11	15	17	17	17	16	19	19	16	13	13	15	15	12	10	9	11	12	10	8	8
	667	7	9	10	10	11	15	17	17	17	16	19	19	17	14	14	16	16	13	12	11	12	13	11	10	10
	668	7	9	10	10	11	15	17	17	17	17	20	20	18	15	15	17	16	12	10	10	12	13	11	9	9
	669	7	9	10	10	11	15	17	17	17	17	20	20	17	13	13	15	15	12	10	9	11	12	10	8	8
	670	7	9	10	10	11	15	17	17	17	16	19	19	16	13	13	15	16	13	11	10	11	12	10	9	9
	671	7	9	10	10	11	15	17	17	17	17	20	21	18	15	15	17	17	14	13	11	13	13	11	9	9
	672	7	9	10	10	11	15	17	17	17	16	19	19	16	13	13	15	15	12	10	9	12	13	11	9	8
	673	7	9	10	10	11	15	17	17	17	17	20	20	20	18	18	20	17	13	11	11	14	14	13	12	11
	674	7	9	10	10	11	15	17	17	17	16	19	19	16	13	13	15	15	13	11	10	12	12	11	9	9
	675	7	9	10	10	11	15	17	17	17	16	19	19	16	13	13	16	16	14	12	10	12	12	11	10	10
	676	7	9	10	10	11	15	17	17	17	17	20	21	18	15	15	17	18	15	13	12	13	13	11	8	8
	677	7	9	10	10	11	15	17	17	17	16	19	19	16	13	13	15	15	12	10	10	12	13	11	8	8
	678	7	9	10	10	11	15	17	17	17	16	19	20	17	14	14	15	15	13	11	10	12	12	11	9	9
	679	7	9	10	10	11	15	17	17	17	17	20	21	20	16	16	17	15	13	11	10	12	12	11	9	9
	680	7	9	10	10	11	15	17	17	17	16	19	19	17	15	15	18	17	15	13	11	13	12	11	9	9
	681	7	9	10	10	11	15	17	17	17	16	19	20	18	15	15	16	15	13	11	10	12	12	10	8	8
	682	7	9	10	10	11	15	17	17	17	16	19	19	17	14	14	16	16	13	11	10	11	12	10	8	8
	683	7	9	10	10	11	15	17	17	17	16	19	19	17	14	14	16	15	13	11	10	12	12	10	8	8
	684	7	9	10	10	11	15	17	17	17	16	19	19	16	13	13	15	15	12	10	9	11	12	10	8	8
	685	7	9	10	10	11	15	17	17	17	16	19	19	17	14	14	17	16	13	12	10	12	13	10	8	8
	686	7	9	10	10	11	15	17	17	18	17	20	21	17	16	16	17	17	12	12	12	14	15	11	8	8
	687	7	9	10	10	11	15	17	17	17	17	20	20	17	14	14	16	16	14	12	11	14	13	12	10	9
	688	7	9	10	10	11	15	17	17	17	16	19	19	16	13	13	15	15	12	10	9	12	13	11	9	8
	689	7	9	10	10	11	15	17	17	17	16	19	19	17	14	14	16	15	12	11	10	12	13	10	8	8
	690	7	9	10	10	11	15	17	17	17	16	19	19	17	14	14	16	15	12	10	9	11	12	10	9	9
	691	7	9	10	10	11	15	17	17	17	16	19	19	16	13	13	16	16	14	12	10	12	12	10	8	8
	692	7	9	10	10	11	15	17	17	17	16	19	19	16	14	14	16	16	14	13	12	14	13	10	8	8
	693	7	9	10	10	11	15	17	17	17	16	19	19	16	13	13	15	15	12	10	9	11	12	10	8	8
	694	7	9	10	10	11	15	17	17	17	16	19	19	17	16	16	18	17	12	10	9	11	12	10	9	9
	695	7	9	10	10	11	15	17	17	17	16	19	19	17	15	15	17	16	12	10	9	12	13	11	9	8
	696	7	9	10	10	11	15	17	17	17	16	19	19	16	14	14	16	16	12	11	10	12	13	10	8	8
	697	7	9	10	10	11	15	17	17	17	17	20	20	17	14	14	16	16	12	11	10	12	13	11	10	10
	698	7	9	10	10	11	15	17	17	17	17	20	20	17	13	13	15	15	12	10	9	12	13	11	9	8
	699	7	9	10	10	11	15	17	17	17	16	19	19	16	13	13	15	15	12	10	9	11	12	10	8	8
	700	7	9	10	10	11	15	17	17	17	17	20	21	18	14	14	15	15	12	12	11	14	15	11	11	10
	701	7	9	10	10	11	15	17	17	17	17	20	20	17	13	13	15	15	12	10	9	12	13	11	10	9
	702	7	9	10	10	11	15	17	17	17	16	19	19	16	13	13	15	15	12	10	9	11	12	10	10	10
	703	7	9	10	10	11	15	17	17	17	16	19	19	17	14	14	17	16	15	13	11	13	12	11	9	9
	704	7	9	10	10	11	15	17	17	17	16	19	19	16	13	13	15	15	12	10	9	11	12	10	8	8
	705	7	9	10	10	11	15	17	17	17	16	19	19	16	13	13	15	16	14	12	11	13	13	11	9	8
	706	7	9	10	10	11	15	17	17	17	16	19	19	16	13	13	15	15	12	10	9	11	12	10	8	8
	707	7	9	10	10	11	15	17	17	17	16	19	19	16	14	14	16	16	13	11	10	12	12	10	8	8
	708	7	9	10	10	11	15	17	17	17	16	19	19	16	14	14	17	17	13	11	9	12	13	11	10	9
	709	7	9	10	10	11	15	17	17	17	16	19	19	16	13	13	16	16	14	12	10	12	12	10	9	9
	710	7	9	10	10	11	15	17	17	17	17	20	20	18	14	14	17	16	13	11	9	11	12	10	8	8
	711	7	9	10	10	11	15	17	17	18	17	20	20	17	14	14	16	16	13	11	10	11	12	11	10	10
	712	7	9	10	10	11	15	17	17	17	16	19	19	16	13	13	15	15	12	11	10	12	13	10	8	8
	713	7	9	10	10	11	15	17	17	17	17	20	20	19	16	16	18	16	13	11	10	12	12	11	9	9
	714	7	9	10	10	11	15	17	17	17	17	20	21	18	15	15	16	16	12	10	9	11	12	10	8	8
	715	7	9	10	10	11	15	17	17	17	17	20	20	18	14	14	16	15	12	11	10	12	13	10	8	8
	716	7	9	10	10	11	15	17	17	17	16	19	19	16	14	14	16	16	12	10	9	11	12	11	9	9
	717	7	9	10	10	11	15	17	17	17	16	19	19	17	14	14	16	15	14	12	12	14	13	12	10	10
	718	7	9	10	10	11	15	17	17	17	16	19	19	16	13	13	16	16	13	11	9	11	12	10	8	8
	719	7	9	10	10	11	15	17	17	17	16	19	19	17	14	14	16	15	13	11	10	13	13	12	11	10
	720	7	9	10	10	11	15	17	17	17	16	19	19	16	14	14	16	16	12	10	9	11	12	11	10	10
	721	7	9	10	10	11	15	17	17	17	16	19	19	17	15	15	18	17	13	11	9	11	12	10	10	10
	722	7	9	10	10	11	15	17	17	17	16	19	19	17	15	15	17	16	13	12	11	13	13	11	11	11
	723	7	9	10	10	11	15	17	17	18	17	20	21	17	15	15	16	16	14	12	11	13	12	10	8	8
	724	7	9	10	10	11	15	17	17	17	16	19	19	16	13	13	15	15	12	11	11	13	14	11	9	9
	725	7	9	10	10	11	15	17	17	17	16	19	19	17	14	14	16	15	12	10	9	11	12	10	8	8
	726	7	9	10	10	11	15	17	17	17	16	19	19	17	14	14	16	15	13	11	11	13	13	12	9	9
	727	7	9	10	10	11	15	17	17	17	16	19	19	17	16	16	18	17	12	11	10	12	13	10	8	8
	728	7	9	10	10	11	15	17	17	17	16	19	19	16	13	13	16	16	13	11	9	11	12	10	8	8
	729	7	9	10	10	11	15	17	17	18	17	20	20	16	13	13	15	15	12	11	10	12	13	10	8	8
	730	7	9	10	10	11	15	17	17	17	16	19	20	17	14	14	15	15	12	10	10	12	13	11	8	8
	731	7	9	10	10	11	15	17	17	17	16	19	19	18	15	15	17	15	13	12	11	13	13	10	9	9
	732	7	9	10	10	11	15	17	17	17	16	19	19	16	14	14	16	16	12	10	9	11	12	10	9	9
	733	7	9	10	10	11	15	17	17	17	16	19	19	18	17	17	19	17	14	13	12	14	13	11	11	11
	734	7	9	10	10	11	15	17	17	17	16	19	19	18	15	15	17	15	13	11	10	12	12	10	10	10
	735	7	9	10	10	11	15	17	17	18	17	20	21	17	14	14	15	16	13	11	10	11	12	10	9	9
	736	7	9	10	10	11	15	17	17	17	16	19	19	17	14	14	16	16	13	11	10	11	12	10	8	8
	737	7	9	10	10	11	15	17	17	17	16	19	19	16	13	13	15	15	12	10	9	11	12	11	10	10
	738	7	9	10	10	11	15	17	17	18	17	20	21	18	15	15	16	15	13	12	11	13	13	11	10	10
	739	7	9	10	10	11	15	17	17	17	16	19	20	17	15	15	17	17	13	11	9	11	12	10	10	10
	740	7	9	10	10	11	15	17	17	17	17	20	20	19	16	16	18	16	14	12	11	14	13	13	11	10
	741	7	9	10	10	11	15	17	17	17	16	19	20	17	14	14	15	16	13	11	10	11	12	10	8	8
	742	7	9	10	10	11	15	17	17	18	17	20	20	18	15	15	18	17	16	14	13	14	13	11	9	9
	743	7	9	10	10	11	15	17	17	17	17	20	20	17	13	13	15	15	12	11	10	12	13	10	8	8
	744	7	9	10	10	11	15	17	17	17	16	19	19	16	13	13	15	15	12	10	9	11	12	10	8	8
	745	7	9	10	10	11	15	17	17	17	17	20	20	18	14	14	16	15	12	11	11	13	14	11	9	9
	746	7	9	10	10	11	15	17	17	17	17	20	20	17	13	13	15	15	12	10	9	11	12	10	8	8
	747	7	9	10	10	11	15	17	17	17	16	19	19	17	15	15	17	17	14	13	12	13	13	11	9	9
	748	7	9	10	10	11	15	17	17	17	16	19	19	16	13	13	15	15	12	10	9	12	13	11	9	8
	749	7	9	10	10	11	15	17	17	18	17	20	20	16	13	13	15	15	12	10	9	11	12	10	8	8
	750	7	9	10	10	11	15	17	17	17	16	19	19	16	14	14	16	16	12	10	9	11	12	10	9	9
	751	7	9	10	10	11	15	17	17	17	16	19	19	16	14	14	16	16	12	10	9	11	12	10	8	8
	752	7	9	10	10	11	15	17	17	17	17	20	20	19	16	16	18	16	13	11	10	12	12	10	8	8
	753	7	9	10	10	11	15	17	17	17	16	19	19	16	13	13	15	15	12	10	9	11	12	10	8	8
	754	7	9	10	10	11	15	17	17	17	16	19	19	16	13	13	15	15	12	11	10	12	13	11	9	9
	755	7	9	10	10	11	15	17	17	17	16	19	19	16	13	13	15	15	13	12	11	13	13	11	10	10
	756	7	9	10	10	11	15	17	17	17	17	20	21	18	16	16	17	17	12	11	10	12	13	10	9	9
	757	7	9	10	10	11	15	17	17	17	16	19	19	16	13	13	15	15	14	12	11	13	12	10	9	9
	758	7	9	10	10	11	15	17	17	17	16	19	19	16	13	13	15	15	13	12	11	13	13	10	8	8
	759	7	9	10	10	11	15	17	17	17	16	19	19	17	17	17	19	18	13	11	10	12	12	11	10	10
	760	7	9	10	10	11	15	17	17	17	16	19	19	16	15	15	17	17	13	11	10	12	12	11	9	9
	761	7	9	10	10	11	15	17	17	17	16	19	19	16	13	13	15	15	12	10	10	12	13	11	8	8
	762	7	9	10	10	11	15	17	17	17	17	20	20	17	13	13	15	15	12	10	9	11	12	10	8	8
	763	7	9	10	10	11	15	17	17	18	17	20	20	17	16	16	18	17	13	11	10	12	12	11	9	9
	764	7	9	10	10	11	15	17	17	17	16	19	19	16	14	14	16	16	12	10	10	12	13	11	9	9
	765	7	9	10	10	11	15	17	17	17	16	19	19	16	13	13	16	16	13	11	9	11	12	10	8	8
	766	7	9	10	10	11	15	17	17	17	16	19	19	17	14	14	16	15	12	11	10	12	13	11	10	10
	767	7	9	10	10	11	15	17	17	17	16	19	19	18	15	15	17	15	13	11	10	12	12	11	9	9
	768	7	9	10	10	11	15	17	17	17	16	19	19	18	16	16	18	16	12	11	10	12	13	11	9	9
	769	7	9	10	10	11	15	17	17	17	17	20	20	18	14	14	16	15	13	11	10	12	12	11	9	9
	770	7	9	10	10	11	15	17	17	17	16	19	20	18	16	16	17	16	12	10	9	11	12	10	8	8
	771	7	9	10	10	11	15	17	17	18	18	21	22	19	15	15	16	15	13	12	12	15	15	12	10	9
	772	7	9	10	10	11	15	17	17	17	16	19	19	16	13	13	15	15	12	10	10	12	13	11	8	8
	773	7	9	10	10	11	15	17	17	17	16	19	19	16	13	13	15	15	12	10	9	11	12	10	8	8
	774	7	9	10	10	11	15	17	17	17	17	20	20	17	14	14	16	16	12	10	9	11	12	10	9	9
	775	7	9	10	10	11	15	17	17	17	16	19	20	19	17	17	18	16	13	11	11	14	14	12	9	8
	776	7	9	10	10	11	15	17	17	18	18	21	21	17	13	13	15	15	13	11	10	12	12	10	10	10
	777	7	9	10	10	11	15	17	17	18	17	20	20	16	13	13	16	16	14	12	11	13	13	11	8	8
	778	7	9	10	10	11	15	17	17	18	17	20	20	16	13	13	15	15	12	10	9	11	12	10	8	8
	779	7	9	10	10	11	15	17	17	17	16	19	19	16	14	14	17	17	14	12	11	13	13	11	8	8
	780	7	9	10	10	11	15	17	17	17	16	19	20	18	15	15	16	15	13	11	10	12	12	11	9	9
	781	7	9	10	10	11	15	17	17	17	17	20	20	18	14	14	16	15	15	13	12	14	12	10	9	9
	782	7	9	10	10	11	15	17	17	17	16	19	19	18	15	15	18	16	15	14	13	15	14	11	9	9
	783	7	9	10	10	11	15	17	17	17	16	19	19	16	13	13	15	16	13	11	10	11	12	10	8	8
	784	7	9	10	10	11	15	17	17	18	17	20	21	18	15	15	16	15	14	12	11	13	12	11	9	9
	785	7	9	10	10	11	15	17	17	17	16	19	20	18	15	15	17	16	14	12	10	13	13	12	12	11
	786	7	9	10	10	11	15	17	17	17	16	19	20	17	16	16	17	18	14	13	13	14	14	11	9	9
	787	7	9	10	10	11	15	17	17	17	16	19	19	17	15	15	18	17	15	14	12	15	14	12	10	9
	788	7	9	10	10	11	15	17	17	17	16	19	19	16	14	14	16	16	12	10	9	11	12	10	8	8
	789	7	9	10	10	11	15	17	17	18	18	21	21	17	15	15	18	18	13	12	10	12	13	10	10	10
	790	7	9	10	10	11	15	17	17	17	17	20	20	18	15	15	17	17	14	14	13	14	14	10	9	9
	791	7	9	10	10	11	15	17	17	18	18	21	22	18	16	16	18	18	13	11	9	11	12	10	8	8
	792	7	9	10	10	11	15	17	17	17	16	19	19	16	13	13	15	15	12	10	9	11	12	10	8	8
	793	7	9	10	10	11	15	17	17	17	16	19	19	16	13	13	15	15	12	10	9	12	13	11	9	8
	794	7	9	10	10	11	15	17	17	17	16	19	19	17	14	14	16	15	14	12	11	13	12	10	9	9
	795	7	9	10	10	11	15	17	17	17	16	19	19	16	13	13	15	16	13	11	10	11	12	10	8	8
	796	7	9	10	10	11	15	17	17	17	16	19	19	16	13	13	15	15	12	10	9	11	12	10	8	8
	797	7	9	10	10	11	15	17	17	17	16	19	19	17	14	14	17	16	13	11	9	11	12	10	8	8
	798	7	9	10	10	11	15	17	17	17	17	20	20	19	17	17	19	17	12	10	9	12	13	12	11	10
	799	7	9	10	10	11	15	17	17	17	16	19	19	16	13	13	15	15	13	11	10	12	12	10	8	8
	800	7	9	10	10	11	15	17	17	17	16	19	19	17	14	14	16	15	12	10	9	11	12	10	8	8
	801	7	9	10	10	11	15	17	17	17	16	19	19	16	14	14	16	16	12	10	9	11	12	10	8	8
	802	7	9	10	10	11	15	17	17	18	18	21	21	17	13	13	16	16	15	13	11	14	13	12	12	11
	803	7	9	10	10	11	15	17	17	17	16	19	19	16	14	14	17	17	13	12	10	12	13	11	9	9
	804	7	9	10	10	11	15	17	17	17	16	19	19	18	16	16	18	16	12	10	9	11	12	10	9	9
	805	7	9	10	10	11	15	17	17	17	16	19	19	16	14	14	16	16	13	11	10	12	12	10	8	8
	806	7	9	10	10	11	15	17	17	18	17	20	21	17	14	14	15	15	12	10	9	11	12	10	8	8
	807	7	9	10	10	11	15	17	17	17	16	19	19	16	13	13	15	15	12	10	9	11	12	10	9	9
	808	7	9	10	10	11	15	17	17	17	16	19	19	18	15	15	17	15	13	11	10	12	12	10	8	8
	809	7	9	10	10	11	15	17	17	17	16	19	19	16	15	15	17	18	13	11	11	13	14	12	10	9
	810	7	9	10	10	11	15	17	17	17	16	19	19	17	15	15	17	16	12	10	9	11	12	10	8	8
	811	7	9	10	10	11	15	17	17	17	16	19	19	16	13	13	16	16	14	12	10	12	12	10	9	9
	812	7	9	10	10	11	15	17	17	17	16	19	19	17	14	14	16	15	13	11	10	12	12	11	9	9
	813	7	9	10	10	11	15	17	17	17	17	20	21	18	15	15	16	16	12	10	9	12	13	11	10	9
	814	7	9	10	10	11	15	17	17	18	18	21	22	19	15	15	16	15	12	10	9	12	13	11	9	8
	815	7	9	10	10	11	15	17	17	17	16	19	19	18	15	15	17	15	13	11	10	12	12	11	9	9
	816	7	9	10	10	11	15	17	17	17	16	19	19	17	14	14	16	15	13	11	11	13	13	12	9	9
	817	7	9	10	10	11	15	17	17	17	16	19	19	16	13	13	15	15	12	11	10	13	14	11	10	9
	818	7	9	10	10	11	15	17	17	17	16	19	19	17	14	14	16	15	13	11	10	12	12	11	10	10
	819	7	9	10	10	11	15	17	17	18	17	20	20	16	13	13	15	15	12	10	9	12	13	11	9	8
	820	7	9	10	10	11	15	17	17	17	16	19	19	16	13	13	15	15	12	10	9	11	12	10	9	9
	821	7	9	10	10	11	15	17	17	17	16	19	19	17	14	14	16	15	14	12	11	14	13	11	10	9
	822	7	9	10	10	11	15	17	17	17	17	20	20	17	13	13	15	15	13	12	11	13	13	10	9	9
	823	7	9	10	10	11	15	17	17	18	17	20	21	17	14	14	16	16	13	11	9	11	12	10	8	8
	824	7	9	10	10	11	15	17	17	17	16	19	19	16	14	14	17	17	13	12	10	12	13	10	9	9
	825	7	9	10	10	11	15	17	17	18	17	20	20	16	14	14	17	17	13	11	9	11	12	10	8	8
	826	7	9	10	10	11	15	17	17	17	16	19	19	16	13	13	15	16	13	11	10	12	13	11	9	8
	827	7	9	10	10	11	15	17	17	17	16	19	19	17	14	14	16	15	14	12	11	13	12	11	9	9
	828	7	9	10	10	11	15	17	17	17	16	19	20	17	14	14	16	17	14	12	10	11	12	11	9	9
	829	7	9	10	10	11	15	17	17	17	16	19	19	16	13	13	15	15	12	10	9	11	12	10	8	8
	830	7	9	10	10	11	15	17	17	17	16	19	19	16	13	13	15	15	12	10	9	11	12	10	8	8
	831	7	9	10	10	11	15	17	17	17	16	19	19	17	14	14	17	17	16	16	15	16	15	12	10	10
	832	7	9	10	10	11	15	17	17	17	16	19	19	18	17	17	19	17	14	12	11	13	12	11	9	9
	833	7	9	10	10	11	15	17	17	18	17	20	20	17	14	14	16	15	12	11	10	13	14	11	10	9
	834	7	9	10	10	11	15	17	17	17	17	20	20	19	16	16	18	16	13	12	11	13	13	12	10	10
	835	7	9	10	10	11	15	17	17	17	17	20	20	19	15	15	17	16	16	16	15	17	15	13	11	10
	836	7	9	10	10	11	15	17	17	17	17	20	21	18	16	16	17	18	14	12	11	12	12	10	9	9
	837	7	9	10	10	11	15	17	17	17	16	19	19	16	13	13	15	15	12	10	9	11	12	10	8	8
	838	7	9	10	10	11	15	17	17	17	17	20	20	18	14	14	16	15	12	10	9	11	12	10	8	8
	839	7	9	10	10	11	15	17	17	17	16	19	19	16	14	14	16	17	13	12	11	12	13	10	8	8
	840	7	9	10	10	11	15	17	17	17	16	19	19	16	13	13	15	16	13	13	13	14	15	12	10	10
	841	7	9	10	10	11	15	17	17	17	16	19	19	17	14	14	17	16	13	11	10	13	14	13	11	10
	842	7	9	10	10	11	15	17	17	17	16	19	19	18	15	15	17	15	14	13	12	15	14	13	11	10
	843	7	9	10	10	11	15	17	17	18	17	20	21	19	16	16	17	16	13	12	11	12	13	10	8	8
	844	7	9	10	10	11	15	17	17	18	17	20	20	17	15	15	17	16	12	10	9	11	12	10	8	8
	845	7	9	10	10	11	15	17	17	17	16	19	19	16	13	13	15	15	12	10	9	11	12	10	8	8
	846	7	9	10	10	11	15	17	17	17	17	20	20	18	15	15	17	17	13	11	10	12	13	12	11	10
	847	7	9	10	10	11	15	17	17	17	16	19	20	17	14	14	15	15	12	10	9	11	12	10	8	8
	848	7	9	10	10	11	15	17	17	17	17	20	21	18	14	14	15	15	12	10	9	12	13	11	9	8
	849	7	9	10	10	11	15	17	17	17	16	19	19	17	15	15	17	16	13	12	11	13	13	11	10	10
	850	7	9	10	10	11	15	17	17	18	17	20	20	17	15	15	18	18	15	13	11	12	12	11	10	10
	851	7	9	10	10	11	15	17	17	17	16	19	19	17	14	14	16	16	13	11	10	11	12	10	8	8
	852	7	9	10	10	11	15	17	17	18	18	21	21	17	13	13	15	15	13	11	11	13	13	11	8	8
	853	7	9	10	10	11	15	17	17	17	16	19	20	18	17	17	18	18	14	13	12	14	14	12	10	9
	854	7	9	10	10	11	15	17	17	17	16	19	19	16	14	14	16	16	12	10	9	12	13	11	9	8
	855	7	9	10	10	11	15	17	17	17	17	20	21	18	14	14	15	15	12	10	9	11	12	10	8	8
	856	7	9	10	10	11	15	17	17	17	16	19	19	16	13	13	16	16	13	11	9	11	12	11	9	9
	857	7	9	10	10	11	15	17	17	17	17	20	20	17	13	13	16	16	13	11	10	13	14	12	9	8
	858	7	9	10	10	11	15	17	17	17	16	19	19	16	13	13	16	16	13	11	9	11	12	11	9	9
	859	7	9	10	10	11	15	17	17	17	16	19	19	16	14	14	17	17	13	11	9	11	12	10	8	8
	860	7	9	10	10	11	15	17	17	17	16	19	19	16	13	13	15	15	12	10	9	11	12	10	8	8
	861	7	9	10	10	11	15	17	17	17	16	19	19	16	13	13	15	15	12	10	9	11	12	10	10	10
	862	7	9	10	10	11	15	17	17	17	17	20	21	18	15	15	17	17	13	11	10	13	14	12	9	8
	863	7	9	10	10	11	15	17	17	17	17	20	20	17	14	14	16	17	13	11	10	11	12	10	8	8
	864	7	9	10	10	11	15	17	17	17	17	20	20	17	13	13	15	15	12	10	9	12	13	11	9	8
	865	7	9	10	10	11	15	17	17	17	17	20	20	17	13	13	15	15	12	10	9	12	13	11	9	8
	866	7	9	10	10	11	15	17	17	17	16	19	19	16	13	13	15	15	12	10	9	11	12	10	8	8
	867	7	9	10	10	11	15	17	17	17	16	19	19	17	14	14	16	15	13	11	10	12	12	11	9	9
	868	7	9	10	10	11	15	17	17	17	16	19	19	17	15	15	17	17	13	11	10	11	12	10	8	8
	869	7	9	10	10	11	15	17	17	17	17	20	20	18	15	15	17	16	13	11	10	12	12	11	9	9
	870	7	9	10	10	11	15	17	17	17	16	19	19	16	13	13	15	15	12	10	9	11	12	10	8	8
	871	7	9	10	10	11	15	17	17	17	16	19	19	16	15	15	17	17	12	10	10	12	13	11	8	8
	872	7	9	10	10	11	15	17	17	17	16	19	20	18	16	16	17	16	12	11	10	12	13	10	10	10
	873	7	9	10	10	11	15	17	17	17	16	19	19	16	13	13	15	15	13	11	10	12	12	10	8	8
	874	7	9	10	10	11	15	17	17	18	17	20	20	17	14	14	16	15	12	10	9	11	12	10	8	8
	875	7	9	10	10	11	15	17	17	17	16	19	19	16	14	14	16	16	12	10	10	12	13	11	10	10
	876	7	9	10	10	11	15	17	17	18	17	20	20	17	14	14	16	16	14	12	11	12	12	10	9	9
	877	7	9	10	10	11	15	17	17	17	16	19	19	16	14	14	16	16	13	12	12	15	15	12	9	8
	878	7	9	10	10	11	15	17	17	17	16	19	19	18	15	15	17	15	13	11	10	12	12	10	8	8
	879	7	9	10	10	11	15	17	17	17	16	19	19	16	15	15	18	19	14	13	12	13	14	11	9	9
	880	7	9	10	10	11	15	17	17	17	16	19	19	16	13	13	16	16	13	11	9	11	12	10	8	8
	881	7	9	10	10	11	15	17	17	17	16	19	19	16	14	14	16	16	12	10	9	11	12	11	9	9
	882	7	9	10	10	11	15	17	17	17	16	19	19	16	13	13	16	16	14	12	10	12	12	10	9	9
	883	7	9	10	10	11	15	17	17	18	17	20	20	16	13	13	16	16	13	11	9	11	12	10	8	8
	884	7	9	10	10	11	15	17	17	18	17	20	20	16	14	14	16	16	12	10	10	12	13	11	8	8
	885	7	9	10	10	11	15	17	17	17	16	19	19	16	13	13	15	15	12	10	9	11	12	10	8	8
	886	7	9	10	10	11	15	17	17	17	16	19	19	16	15	15	17	17	12	10	9	11	12	10	8	8
	887	7	9	10	10	11	15	17	17	18	17	20	20	18	15	15	17	15	15	13	12	14	12	11	9	9
	888	7	9	10	10	11	15	17	17	17	16	19	19	16	13	13	15	15	12	10	9	11	12	11	9	9
	889	7	9	10	10	11	15	17	17	17	16	19	19	16	13	13	15	15	12	10	9	11	12	10	9	9
	890	7	9	10	10	11	15	17	17	17	16	19	19	16	13	13	15	15	12	10	9	11	12	10	8	8
	891	7	9	10	10	11	15	17	17	17	16	19	19	16	14	14	16	16	12	11	10	12	13	10	9	9
	892	7	9	10	10	11	15	17	17	17	16	19	19	17	14	14	16	15	13	12	11	13	13	11	10	10
	893	7	9	10	10	11	15	17	17	17	16	19	20	17	14	14	15	15	13	11	10	12	12	11	11	11
	894	7	9	10	10	11	15	17	17	17	16	19	19	16	14	14	16	16	12	10	10	12	13	12	9	9
	895	7	9	10	10	11	15	17	17	17	17	20	20	19	15	15	17	15	13	11	10	12	12	10	8	8
	896	7	9	10	10	11	15	17	17	17	16	19	19	16	13	13	15	15	12	10	9	12	13	11	9	8
	897	7	9	10	10	11	15	17	17	17	16	19	19	16	14	14	16	16	13	11	10	12	12	10	9	9
	898	7	9	10	10	11	15	17	17	18	17	20	20	16	14	14	16	16	12	10	9	11	12	10	8	8
	899	7	9	10	10	11	15	17	17	17	16	19	19	16	13	13	15	15	13	11	10	12	12	10	8	8
	900	7	9	10	10	11	15	17	17	17	16	19	19	17	14	14	16	15	12	12	11	13	14	11	9	9
	901	7	9	10	10	11	15	17	17	17	17	20	20	18	14	14	16	15	13	11	10	12	12	11	9	9
	902	7	9	10	10	11	15	17	17	17	16	19	19	16	13	13	15	15	12	10	9	11	12	10	8	8
	903	7	9	10	10	11	15	17	17	17	16	19	20	18	15	15	16	15	14	13	12	14	13	11	9	9
	904	7	9	10	10	11	15	17	17	17	17	20	20	17	14	14	16	16	13	12	11	13	13	10	8	8
	905	7	9	10	10	11	15	17	17	18	17	20	20	17	14	14	16	15	13	12	11	13	13	11	11	11
	906	7	9	10	10	11	15	17	17	17	16	19	20	17	14	14	16	17	14	12	10	12	13	11	9	8
	907	7	9	10	10	11	15	17	17	17	16	19	19	16	13	13	15	16	13	12	11	12	13	10	8	8
	908	7	9	10	10	11	15	17	17	18	17	20	20	18	15	15	17	16	15	14	13	14	13	11	10	10
	909	7	9	10	10	11	15	17	17	17	17	20	20	19	16	16	18	16	13	11	10	12	12	11	9	9
	910	7	9	10	10	11	15	17	17	17	16	19	19	17	15	15	17	16	14	12	11	13	12	11	9	9
	911	7	9	10	10	11	15	17	17	17	16	19	19	17	15	15	17	16	13	11	10	12	12	10	8	8
	912	7	9	10	10	11	15	17	17	17	16	19	19	17	14	14	16	15	13	11	10	12	12	11	9	9
	913	7	9	10	10	11	15	17	17	17	16	19	19	17	15	15	17	16	13	12	11	13	13	11	9	9
	914	7	9	10	10	11	15	17	17	17	16	19	19	16	14	14	16	16	12	10	9	11	12	10	8	8
	915	7	9	10	10	11	15	17	17	17	16	19	19	16	13	13	15	15	13	11	11	13	13	12	9	9
	916	7	9	10	10	11	15	17	17	18	17	20	20	16	13	13	16	16	13	11	10	12	13	11	8	8
	917	7	9	10	10	11	15	17	17	18	17	20	20	16	15	15	18	19	14	12	10	11	12	10	9	9
	918	7	9	10	10	11	15	17	17	18	17	20	20	16	13	13	15	15	12	10	9	11	12	10	8	8
	919	7	9	10	10	11	15	17	17	17	16	19	19	16	13	13	15	15	12	10	10	12	13	11	8	8
	920	7	9	10	10	11	15	17	17	17	16	19	19	16	13	13	15	15	12	10	9	11	12	10	8	8
	921	7	9	10	10	11	15	17	17	17	16	19	19	16	13	13	15	15	12	10	9	11	12	10	8	8
	922	7	9	10	10	11	15	17	17	17	16	19	19	17	14	14	16	15	12	11	10	13	14	12	10	9
	923	7	9	10	10	11	15	17	17	17	16	19	19	16	13	13	15	15	12	10	10	12	13	11	8	8
	924	7	9	10	10	11	15	17	17	17	16	19	19	16	13	13	15	15	12	10	9	11	12	10	8	8
	925	7	9	10	10	11	15	17	17	17	16	19	19	16	14	14	16	16	12	10	9	11	12	10	9	9
	926	7	9	10	10	11	15	17	17	18	17	20	20	16	13	13	16	16	14	12	11	13	13	11	9	9
	927	7	9	10	10	11	15	17	17	17	16	19	19	16	13	13	15	15	12	10	9	11	12	10	8	8
	928	7	9	10	10	11	15	17	17	17	17	20	20	17	13	13	15	15	12	10	9	11	12	10	8	8
	929	7	9	10	10	11	15	17	17	17	16	19	19	16	13	13	15	15	12	10	9	11	12	10	8	8
	930	7	9	10	10	11	15	17	17	17	16	19	19	16	13	13	16	16	13	11	9	11	12	10	8	8
	931	7	9	10	10	11	15	17	17	17	16	19	19	17	16	16	19	18	14	12	10	12	12	11	9	9
	932	7	9	10	10	11	15	17	17	17	16	19	19	16	14	14	16	16	12	12	11	13	14	10	8	8
	933	7	9	10	10	11	15	17	17	17	16	19	19	16	15	15	17	17	12	10	9	11	12	10	9	9
	934	7	9	10	10	11	15	17	17	18	17	20	21	18	15	15	16	15	12	10	9	11	12	10	8	8
	935	7	9	10	10	11	15	17	17	17	16	19	19	16	16	16	18	19	14	12	12	13	13	11	8	8
	936	7	9	10	10	11	15	17	17	18	18	21	22	20	18	18	19	17	14	14	13	16	15	13	12	11
	937	7	9	10	10	11	15	17	17	17	16	19	19	16	13	13	15	15	13	12	11	13	13	10	9	9
	938	7	9	10	10	11	15	17	17	17	16	19	19	18	15	15	18	17	14	12	11	12	13	12	9	9
	939	7	9	10	10	11	15	17	17	17	16	19	19	16	13	13	15	15	12	10	9	11	12	11	9	9
	940	7	9	10	10	11	15	17	17	17	16	19	19	16	13	13	15	15	12	11	10	12	13	10	8	8
	941	7	9	10	10	11	15	17	17	18	17	20	20	16	13	13	15	15	14	13	12	14	13	11	9	9
	942	7	9	10	10	11	15	17	17	17	16	19	19	17	15	15	17	16	12	10	9	11	12	10	8	8
	943	7	9	10	10	11	15	17	17	17	16	19	19	16	13	13	16	17	14	12	11	12	13	11	9	9
	944	7	9	10	10	11	15	17	17	17	16	19	19	17	15	15	17	16	13	12	11	13	13	11	9	9
	945	7	9	10	10	11	15	17	17	17	16	19	19	16	14	14	16	16	13	11	11	14	14	12	9	8
	946	7	9	10	10	11	15	17	17	17	16	19	19	17	14	14	16	16	14	13	12	14	14	12	11	10
	947	7	9	10	10	11	15	17	17	17	16	19	19	16	13	13	15	15	12	10	9	11	12	10	8	8
	948	7	9	10	10	11	15	17	17	17	17	20	21	18	14	14	15	15	12	10	9	11	12	10	8	8
	949	7	9	10	10	11	15	17	17	17	16	19	19	16	13	13	15	15	13	11	10	12	12	10	9	9
	950	7	9	10	10	11	15	17	17	17	17	20	20	17	15	15	17	17	13	11	10	12	12	10	8	8
	951	7	9	10	10	11	15	17	17	17	16	19	19	17	14	14	16	15	14	12	11	13	12	11	9	9
	952	7	9	10	10	11	15	17	17	17	16	19	19	16	13	13	15	15	13	12	11	14	14	12	10	9
	953	7	9	10	10	11	15	17	17	17	16	19	19	18	16	16	18	16	13	11	10	12	12	11	9	9
	954	7	9	10	10	11	15	17	17	18	17	20	20	18	15	15	17	15	13	11	10	12	12	11	9	9
	955	7	9	10	10	11	15	17	17	17	16	19	19	16	15	15	17	17	12	10	9	11	12	10	8	8
	956	7	9	10	10	11	15	17	17	17	16	19	19	16	13	13	16	16	13	12	10	12	13	10	8	8
	957	7	9	10	10	11	15	17	17	18	17	20	20	16	13	13	15	15	12	10	10	12	13	11	8	8
	958	7	9	10	10	11	15	17	17	17	16	19	20	18	16	16	17	16	13	11	10	13	13	12	10	9
	959	7	9	10	10	11	15	17	17	17	16	19	19	16	13	13	15	15	12	10	9	12	13	11	10	9
	960	7	9	10	10	11	15	17	17	17	16	19	20	18	15	15	16	15	13	11	10	12	12	11	9	9
	961	7	9	10	10	11	15	17	17	17	16	19	20	17	15	15	16	16	12	10	9	11	12	10	8	8
	962	7	9	10	10	11	15	17	17	17	16	19	19	18	17	17	19	18	16	14	13	14	12	10	8	8
	963	7	9	10	10	11	15	17	17	17	16	19	19	16	13	13	15	15	12	10	9	11	12	10	8	8
	964	7	9	10	10	11	15	17	17	17	16	19	19	16	13	13	16	16	14	12	10	12	12	12	11	11
	965	7	9	10	10	11	15	17	17	17	16	19	20	17	14	14	15	15	13	11	10	12	12	10	8	8
	966	7	9	10	10	11	15	17	17	17	17	20	20	17	13	13	15	16	14	12	11	12	12	10	8	8
	967	7	9	10	10	11	15	17	17	17	16	19	19	16	13	13	15	15	12	11	10	12	13	10	8	8
	968	7	9	10	10	11	15	17	17	17	16	19	19	16	14	14	16	16	12	10	10	12	13	11	8	8
	969	7	9	10	10	11	15	17	17	17	16	19	19	17	14	14	16	15	13	11	10	12	12	11	9	9
	970	7	9	10	10	11	15	17	17	17	16	19	19	17	15	15	17	17	13	11	10	11	12	10	8	8
	971	7	9	10	10	11	15	17	17	17	16	19	19	16	13	13	15	15	12	10	9	11	12	10	8	8
	972	7	9	10	10	11	15	17	17	17	16	19	19	18	16	16	18	16	13	11	10	12	12	11	9	9
	973	7	9	10	10	11	15	17	17	17	16	19	19	17	14	14	16	16	13	11	10	11	12	10	8	8
	974	7	9	10	10	11	15	17	17	17	16	19	20	17	14	14	15	15	12	10	9	11	12	10	8	8
	975	7	9	10	10	11	15	17	17	17	16	19	19	17	16	16	18	17	12	10	9	11	12	10	10	10
	976	7	9	10	10	11	15	17	17	17	16	19	19	16	13	13	15	15	12	10	9	11	12	10	8	8
	977	7	9	10	10	11	15	17	17	17	16	19	19	16	14	14	16	16	12	10	9	11	12	10	8	8
	978	7	9	10	10	11	15	17	17	17	16	19	19	18	17	17	19	17	13	11	10	13	13	12	10	9
	979	7	9	10	10	11	15	17	17	18	18	21	21	18	15	15	17	16	13	12	12	14	14	12	9	9
	980	7	9	10	10	11	15	17	17	17	16	19	19	16	14	14	17	17	15	13	11	14	13	12	10	9
	981	7	9	10	10	11	15	17	17	17	16	19	19	16	13	13	15	15	12	11	11	13	14	11	8	8
	982	7	9	10	10	11	15	17	17	17	16	19	20	19	17	17	18	17	13	12	11	13	14	11	9	8
	983	7	9	10	10	11	15	17	17	17	16	19	19	16	13	13	15	15	12	10	9	11	12	10	8	8
	984	7	9	10	10	11	15	17	17	17	16	19	20	18	15	15	16	15	12	10	9	12	13	11	10	9
	985	7	9	10	10	11	15	17	17	17	16	19	19	17	14	14	16	16	13	11	11	12	13	11	9	9
	986	7	9	10	10	11	15	17	17	17	16	19	19	16	14	14	17	17	13	11	9	11	12	10	8	8
	987	7	9	10	10	11	15	17	17	17	16	19	19	16	13	13	15	15	12	11	10	13	14	11	9	8
	988	7	9	10	10	11	15	17	17	17	16	19	20	17	16	16	18	19	14	13	11	12	13	10	8	8
	989	7	9	10	10	11	15	17	17	17	16	19	19	16	13	13	15	15	13	11	10	12	12	10	8	8
	990	7	9	10	10	11	15	17	17	17	16	19	19	16	13	13	15	15	12	10	9	11	12	10	8	8
	991	7	9	10	10	11	15	17	17	17	16	19	19	16	13	13	15	15	12	11	10	12	13	10	8	8
	992	7	9	10	10	11	15	17	17	17	16	19	19	16	13	13	15	15	12	10	9	11	12	10	8	8
	993	7	9	10	10	11	15	17	17	17	17	20	20	18	14	14	16	15	12	10	9	11	12	10	8	8
	994	7	9	10	10	11	15	17	17	17	16	19	20	18	16	16	17	16	13	11	10	12	12	11	10	10
	995	7	9	10	10	11	15	17	17	17	16	19	19	17	14	14	16	15	14	13	12	14	13	10	8	8
	996	7	9	10	10	11	15	17	17	17	16	19	19	16	13	13	16	16	13	11	9	11	12	10	8	8
	997	7	9	10	10	11	15	17	17	18	17	20	20	16	14	14	16	16	12	11	10	13	14	11	9	8
	998	7	9	10	10	11	15	17	17	17	16	19	19	16	13	13	15	15	12	10	9	12	13	11	9	8
	999	7	9	10	10	11	15	17	17	17	16	19	19	17	14	14	16	15	13	13	13	16	16	13	11	10
	1000	7	9	10	10	11	15	17	17	17	16	19	19	17	14	14	16	15	13	11	10	13	13	11	9	8
	1001	7	9	10	10	11	15	17	17	18	18	21	22	18	14	14	15	15	12	10	9	11	12	10	8	8
	1002	7	9	10	10	11	15	17	17	17	16	19	19	18	16	16	18	16	13	12	11	13	13	12	10	10
	1003	7	9	10	10	11	15	17	17	17	16	19	19	17	15	15	17	16	12	10	9	11	12	10	8	8
	1004	7	9	10	10	11	15	17	17	17	16	19	19	16	13	13	15	15	12	10	9	11	12	10	8	8
	1005	7	9	10	10	11	15	17	17	17	16	19	19	18	16	16	19	18	16	15	14	15	14	13	12	12
	1006	7	9	10	10	11	15	17	17	17	16	19	20	17	15	15	16	16	13	11	10	12	12	11	10	10
	1007	7	9	10	10	11	15	17	17	17	17	20	20	18	14	14	16	15	13	11	10	12	12	11	9	9
	1008	7	9	10	10	11	15	17	17	17	17	20	20	17	14	14	16	17	13	12	11	12	13	10	9	9
	1009	7	9	10	10	11	15	17	17	17	16	19	19	16	13	13	15	15	12	10	9	11	12	10	8	8
	1010	7	9	10	10	11	15	17	17	17	16	19	19	16	14	14	16	16	12	11	10	12	13	10	8	8
	1011	7	9	10	10	11	15	17	17	17	16	19	19	16	14	14	16	16	13	11	10	12	12	10	9	9
	1012	7	9	10	10	11	15	17	17	17	16	19	19	16	13	13	15	16	13	11	10	11	12	10	8	8
	1013	7	9	10	10	11	15	17	17	17	16	19	19	16	14	14	16	16	13	11	10	12	12	10	8	8
	1014	7	9	10	10	11	15	17	17	17	16	19	19	17	15	15	17	16	12	10	9	11	12	11	10	10
	1015	7	9	10	10	11	15	17	17	17	16	19	19	16	13	13	15	15	12	10	9	11	12	10	8	8
	1016	7	9	10	10	11	15	17	17	17	16	19	20	19	16	16	17	15	13	12	11	13	13	11	9	9
	1017	7	9	10	10	11	15	17	17	17	16	19	19	16	13	13	15	15	12	10	9	11	12	10	8	8
	1018	7	9	10	10	11	15	17	17	18	17	20	20	18	15	15	17	15	13	11	11	14	14	13	11	10
	1019	7	9	10	10	11	15	17	17	17	16	19	19	16	13	13	15	15	12	10	9	12	13	11	9	8
	1020	7	9	10	10	11	15	17	17	17	16	19	19	18	16	16	18	16	13	12	11	13	13	11	10	10
	1021	7	9	10	10	11	15	17	17	17	16	19	19	16	13	13	15	15	12	11	10	12	13	10	8	8
	1022	7	9	10	10	11	15	17	17	17	16	19	20	17	15	15	16	16	12	10	9	11	12	10	8	8
	1023	7	9	10	10	11	15	17	17	17	16	19	19	17	14	14	16	15	12	11	11	13	14	11	8	8
	1024	7	9	10	10	11	15	17	17	17	16	19	19	16	13	13	15	15	12	10	9	11	12	10	8	8
	1025	7	9	10	10	11	15	17	17	18	17	20	20	16	13	13	15	15	12	10	9	12	13	12	10	9
	1026	7	9	10	10	11	15	17	17	17	16	19	19	16	14	14	17	17	14	13	11	13	13	10	8	8
	1027	7	9	10	10	11	15	17	17	17	16	19	20	17	14	14	15	15	12	10	9	11	12	10	8	8
	1028	7	9	10	10	11	15	17	17	17	16	19	19	17	14	14	16	15	12	11	11	13	14	11	8	8
	1029	7	9	10	10	11	15	17	17	17	16	19	19	19	18	18	20	18	15	15	14	16	15	13	11	10
	1030	7	9	10	10	11	15	17	17	17	17	20	20	17	14	14	17	17	13	11	9	11	12	10	8	8
	1031	7	9	10	10	11	15	17	17	17	16	19	19	17	14	14	16	15	13	11	10	12	12	11	10	10
	1032	7	9	10	10	11	15	17	17	17	16	19	19	16	13	13	15	15	12	10	9	11	12	10	8	8
	1033	7	9	10	10	11	15	17	17	17	17	20	21	18	16	16	17	17	12	11	10	13	14	11	9	8
	1034	7	9	10	10	11	15	17	17	17	16	19	19	16	13	13	15	15	12	10	9	11	12	10	8	8
	1035	7	9	10	10	11	15	17	17	18	17	20	20	16	13	13	15	16	13	12	11	13	14	11	10	9
	1036	7	9	10	10	11	15	17	17	17	16	19	19	16	13	13	15	15	12	10	9	11	12	10	8	8
	1037	7	9	10	10	11	15	17	17	17	17	20	20	18	14	14	16	16	13	11	10	12	13	11	10	9
	1038	7	9	10	10	11	15	17	17	17	16	19	19	16	13	13	15	15	13	11	11	13	13	11	8	8
	1039	7	9	10	10	11	15	17	17	17	16	19	20	17	15	15	16	16	13	12	11	13	13	10	9	9
	1040	7	9	10	10	11	15	17	17	17	16	19	19	16	14	14	17	17	13	11	10	12	13	11	9	9
	1041	7	9	10	10	11	15	17	17	17	17	20	21	18	14	14	15	15	12	10	9	11	12	10	8	8
	1042	7	9	10	10	11	15	17	17	17	17	20	20	18	15	15	17	16	12	11	10	12	13	11	10	10
	1043	7	9	10	10	11	15	17	17	17	16	19	20	17	14	14	15	15	12	10	9	11	12	11	9	9
	1044	7	9	10	10	11	15	17	17	17	16	19	19	16	13	13	15	15	12	10	9	11	12	10	8	8
	1045	7	9	10	10	11	15	17	17	18	18	21	21	17	13	13	15	15	12	10	9	11	12	10	8	8
	1046	7	9	10	10	11	15	17	17	18	17	20	20	17	15	15	17	16	14	14	13	15	14	11	9	9
	1047	7	9	10	10	11	15	17	17	17	16	19	19	16	13	13	16	16	13	11	9	11	12	10	9	9
	1048	7	9	10	10	11	15	17	17	18	17	20	20	16	14	14	16	16	12	11	10	12	13	11	9	9
	1049	7	9	10	10	11	15	17	17	17	16	19	19	18	15	15	18	16	14	13	11	13	13	10	8	8
	1050	7	9	10	10	11	15	17	17	18	17	20	20	16	13	13	15	15	12	10	9	11	12	10	8	8
	1051	7	9	10	10	11	15	17	17	17	16	19	19	17	14	14	16	16	13	11	10	11	12	10	8	8
	1052	7	9	10	10	11	15	17	17	17	16	19	19	16	14	14	16	16	12	10	9	11	12	10	8	8
	1053	7	9	10	10	11	15	17	17	18	17	20	21	17	15	15	17	17	13	11	9	11	12	10	8	8
	1054	7	9	10	10	11	15	17	17	17	16	19	19	17	15	15	17	16	14	12	11	13	12	12	10	10
	1055	7	9	10	10	11	15	17	17	17	16	19	20	17	14	14	15	15	12	10	9	12	13	11	9	8
	1056	7	9	10	10	11	15	17	17	17	16	19	20	17	15	15	16	16	12	10	9	11	12	11	9	9
	1057	7	9	10	10	11	15	17	17	18	17	20	21	19	18	18	19	17	13	11	10	12	12	11	11	11
	1058	7	9	10	10	11	15	17	17	17	16	19	19	16	13	13	15	15	12	10	9	11	12	10	8	8
	1059	7	9	10	10	11	15	17	17	17	16	19	19	17	15	15	17	16	12	10	9	11	12	10	8	8
	1060	7	9	10	10	11	15	17	17	17	16	19	19	17	15	15	17	16	13	12	11	13	13	11	10	10
	1061	7	9	10	10	11	15	17	17	17	16	19	20	17	14	14	15	15	13	11	10	12	12	10	8	8
	1062	7	9	10	10	11	15	17	17	17	16	19	19	16	13	13	15	15	13	11	10	12	12	10	8	8
	1063	7	9	10	10	11	15	17	17	18	18	21	21	18	16	16	19	18	15	14	12	14	13	12	11	11
	1064	7	9	10	10	11	15	17	17	17	16	19	19	16	13	13	15	15	12	10	9	11	12	10	8	8
	1065	7	9	10	10	11	15	17	17	17	16	19	20	18	15	15	17	16	13	11	10	12	13	12	10	10
	1066	7	9	10	10	11	15	17	17	17	16	19	19	16	13	13	15	15	12	10	9	11	12	10	8	8
	1067	7	9	10	10	11	15	17	17	18	17	20	20	17	15	15	18	18	16	14	12	14	13	11	10	9
	1068	7	9	10	10	11	15	17	17	18	17	20	21	17	15	15	16	17	14	12	11	12	12	10	9	9
	1069	7	9	10	10	11	15	17	17	17	16	19	19	17	15	15	18	18	15	13	12	13	13	12	9	9
	1070	7	9	10	10	11	15	17	17	17	16	19	19	16	13	13	15	15	12	10	9	11	12	11	9	9
	1071	7	9	10	10	11	15	17	17	17	16	19	19	17	14	14	16	15	13	11	10	12	12	11	9	9
	1072	7	9	10	10	11	15	17	17	17	16	19	19	16	14	14	16	16	12	11	10	12	13	10	10	10
	1073	7	9	10	10	11	15	17	17	17	16	19	19	16	13	13	15	15	12	10	9	11	12	10	8	8
	1074	7	9	10	10	11	15	17	17	17	16	19	20	17	15	15	17	17	13	11	10	12	13	11	10	10
	1075	7	9	10	10	11	15	17	17	17	17	20	20	18	14	14	16	15	12	10	10	12	13	11	8	8
	1076	7	9	10	10	11	15	17	17	17	16	19	19	16	14	14	16	16	12	10	9	12	13	11	9	8
	1077	7	9	10	10	11	15	17	17	17	17	20	21	18	15	15	16	16	14	12	11	13	12	10	10	10
	1078	7	9	10	10	11	15	17	17	18	17	20	21	17	14	14	15	16	13	12	11	13	14	12	10	9
	1079	7	9	10	10	11	15	17	17	17	16	19	20	17	14	14	15	15	12	10	9	11	12	10	8	8
	1080	7	9	10	10	11	15	17	17	17	17	20	20	17	13	13	15	16	13	12	11	12	13	10	8	8
	1081	7	9	10	10	11	15	17	17	17	16	19	19	16	14	14	17	18	15	13	11	12	12	11	9	9
	1082	7	9	10	10	11	15	17	17	17	16	19	19	16	14	14	17	17	14	12	10	12	12	10	8	8
	1083	7	9	10	10	11	15	17	17	17	16	19	19	17	14	14	16	15	12	11	10	12	13	10	9	9
	1084	7	9	10	10	11	15	17	17	17	16	19	19	16	13	13	16	16	13	11	9	11	12	10	8	8
	1085	7	9	10	10	11	15	17	17	17	16	19	19	16	13	13	15	15	12	10	9	11	12	10	8	8
	1086	7	9	10	10	11	15	17	17	18	17	20	20	16	13	13	16	16	13	11	10	12	13	11	8	8
	1087	7	9	10	10	11	15	17	17	17	16	19	19	16	13	13	15	15	13	12	11	13	13	10	8	8
	1088	7	9	10	10	11	15	17	17	17	17	20	20	19	15	15	18	16	15	13	11	13	12	10	8	8
	1089	7	9	10	10	11	15	17	17	17	16	19	19	17	14	14	16	15	12	10	9	11	12	10	8	8
	1090	7	9	10	10	11	15	17	17	17	16	19	20	17	14	14	15	15	12	10	9	11	12	10	8	8
	1091	7	9	10	10	11	15	17	17	17	16	19	19	18	15	15	17	15	13	11	11	13	13	12	9	9
	1092	7	9	10	10	11	15	17	17	17	16	19	19	18	16	16	18	17	14	12	11	13	13	11	9	8
	1093	7	9	10	10	11	15	17	17	17	16	19	19	16	13	13	15	15	12	10	9	11	12	10	8	8
	1094	7	9	10	10	11	15	17	17	18	17	20	21	18	17	17	19	18	14	12	10	12	12	10	8	8
	1095	7	9	10	10	11	15	17	17	17	17	20	20	17	14	14	16	16	12	10	9	11	12	10	9	9
	1096	7	9	10	10	11	15	17	17	17	16	19	19	16	13	13	15	15	12	10	10	12	13	11	8	8
	1097	7	9	10	10	11	15	17	17	17	16	19	19	18	15	15	17	15	14	12	11	13	12	11	10	10
	1098	7	9	10	10	11	15	17	17	17	17	20	20	19	15	15	17	15	14	13	12	14	13	11	9	9
	1099	7	9	10	10	11	15	17	17	18	17	20	20	19	18	18	20	17	14	13	12	14	13	11	11	11
	1100	7	9	10	10	11	15	17	17	17	16	19	19	17	15	15	17	16	12	11	10	13	14	12	11	10
	1101	7	9	10	10	11	15	17	17	17	16	19	19	17	15	15	17	16	12	10	9	12	13	11	9	8
	1102	7	9	10	10	11	15	17	17	17	16	19	19	17	14	14	16	15	13	11	10	12	12	11	9	9
	1103	7	9	10	10	11	15	17	17	17	16	19	19	16	13	13	15	15	12	10	9	11	12	10	8	8
	1104	7	9	10	10	11	15	17	17	17	16	19	19	16	14	14	16	16	12	10	9	11	12	10	8	8
	1105	7	9	10	10	11	15	17	17	17	17	20	20	18	15	15	17	16	13	12	11	13	13	11	10	10
	1106	7	9	10	10	11	15	17	17	17	16	19	19	18	17	17	20	18	14	13	12	15	15	13	12	11
	1107	7	9	10	10	11	15	17	17	17	16	19	19	16	13	13	15	15	12	10	9	11	12	10	8	8
	1108	7	9	10	10	11	15	17	17	17	17	20	21	20	16	16	17	15	13	12	11	13	13	10	8	8
	1109	7	9	10	10	11	15	17	17	17	16	19	20	17	14	14	15	15	12	10	9	11	12	10	8	8
	1110	7	9	10	10	11	15	17	17	17	17	20	20	17	13	13	15	15	13	12	11	13	13	10	8	8
	1111	7	9	10	10	11	15	17	17	18	17	20	20	17	14	14	17	16	13	11	10	13	14	12	9	8
	1112	7	9	10	10	11	15	17	17	17	17	20	20	18	15	15	17	16	12	10	10	12	13	12	9	9
	1113	7	9	10	10	11	15	17	17	17	16	19	19	16	14	14	16	16	12	10	9	11	12	10	9	9
	1114	7	9	10	10	11	15	17	17	17	16	19	19	16	13	13	15	16	13	11	10	11	12	10	8	8
	1115	7	9	10	10	11	15	17	17	17	16	19	20	17	14	14	15	15	12	10	9	11	12	10	8	8
	1116	7	9	10	10	11	15	17	17	17	16	19	19	16	14	14	16	16	12	11	10	12	13	10	9	9
	1117	7	9	10	10	11	15	17	17	18	17	20	20	17	14	14	16	16	13	12	11	12	13	10	8	8
	1118	7	9	10	10	11	15	17	17	17	16	19	19	17	15	15	17	17	14	13	12	13	13	10	8	8
	1119	7	9	10	10	11	15	17	17	17	16	19	19	17	15	15	17	17	14	12	11	12	12	10	8	8
	1120	7	9	10	10	11	15	17	17	18	17	20	21	18	16	16	17	16	13	11	10	12	12	11	9	9
	1121	7	9	10	10	11	15	17	17	17	16	19	19	16	15	15	18	18	13	12	10	12	13	10	8	8
	1122	7	9	10	10	11	15	17	17	17	16	19	19	16	13	13	15	15	12	10	9	11	12	11	11	11
	1123	7	9	10	10	11	15	17	17	17	16	19	19	16	13	13	15	15	13	11	10	12	12	10	8	8
	1124	7	9	10	10	11	15	17	17	17	16	19	19	16	15	15	17	17	13	11	11	13	13	12	11	11
	1125	7	9	10	10	11	15	17	17	17	16	19	19	16	13	13	15	15	13	11	10	12	12	10	8	8
	1126	7	9	10	10	11	15	17	17	17	16	19	20	17	14	14	15	15	12	10	9	11	12	10	8	8
	1127	7	9	10	10	11	15	17	17	17	16	19	19	16	13	13	15	15	12	10	10	12	13	11	9	9
	1128	7	9	10	10	11	15	17	17	17	16	19	19	17	15	15	17	16	12	10	10	12	13	11	8	8
	1129	7	9	10	10	11	15	17	17	17	16	19	19	18	17	17	20	18	13	11	9	11	12	10	8	8
	1130	7	9	10	10	11	15	17	17	17	16	19	19	17	14	14	17	16	13	11	9	11	12	10	8	8
	1131	7	9	10	10	11	15	17	17	17	16	19	20	17	14	14	15	15	12	10	10	12	13	11	8	8
	1132	7	9	10	10	11	15	17	17	18	18	21	21	18	15	15	18	17	13	12	11	13	14	11	8	8
	1133	7	9	10	10	11	15	17	17	17	16	19	19	16	13	13	15	15	12	10	9	11	12	10	8	8
	1134	7	9	10	10	11	15	17	17	17	16	19	19	16	13	13	15	15	12	10	9	11	12	10	8	8
	1135	7	9	10	10	11	15	17	17	17	16	19	19	16	14	14	16	16	12	10	9	12	13	11	10	9
	1136	7	9	10	10	11	15	17	17	17	16	19	19	16	13	13	15	15	13	12	11	13	13	10	8	8
	1137	7	9	10	10	11	15	17	17	17	16	19	20	17	14	14	15	15	12	10	9	11	12	10	8	8
	1138	7	9	10	10	11	15	17	17	17	16	19	19	16	13	13	15	15	12	10	9	11	12	10	8	8
	1139	7	9	10	10	11	15	17	17	17	16	19	19	17	14	14	16	15	12	10	9	11	12	10	8	8
	1140	7	9	10	10	11	15	17	17	18	17	20	20	17	15	15	17	16	13	11	10	12	12	11	10	10
	1141	7	9	10	10	11	15	17	17	17	17	20	20	18	14	14	16	15	13	11	10	12	12	11	9	9
	1142	7	9	10	10	11	15	17	17	17	16	19	19	16	15	15	17	17	12	10	9	11	12	10	8	8
	1143	7	9	10	10	11	15	17	17	17	16	19	19	16	14	14	16	16	12	10	9	11	12	10	8	8
	1144	7	9	10	10	11	15	17	17	17	16	19	19	16	14	14	17	17	13	11	10	12	13	12	10	10
	1145	7	9	10	10	11	15	17	17	17	16	19	19	16	13	13	15	15	12	10	9	11	12	10	8	8
	1146	7	9	10	10	11	15	17	17	17	17	20	20	18	16	16	18	18	14	12	11	12	12	11	9	9
	1147	7	9	10	10	11	15	17	17	17	17	20	20	17	13	13	15	15	12	10	9	11	12	10	8	8
	1148	7	9	10	10	11	15	17	17	17	16	19	19	16	13	13	15	15	12	11	10	13	14	11	9	8
	1149	7	9	10	10	11	15	17	17	17	16	19	19	16	14	14	16	16	12	10	9	12	13	11	9	8
	1150	7	9	10	10	11	15	17	17	17	16	19	19	16	14	14	16	16	12	10	9	11	12	10	10	10
	1151	7	9	10	10	11	15	17	17	17	17	20	20	17	14	14	16	16	12	10	9	11	12	10	8	8
	1152	7	9	10	10	11	15	17	17	17	16	19	19	16	14	14	16	16	12	10	10	13	14	12	9	8
	1153	7	9	10	10	11	15	17	17	17	16	19	19	16	13	13	15	15	12	10	9	11	12	10	8	8
	1154	7	9	10	10	11	15	17	17	17	16	19	19	16	13	13	15	15	12	10	9	11	12	10	8	8
	1155	7	9	10	10	11	15	17	17	17	16	19	19	16	14	14	16	16	12	11	10	12	13	10	8	8
	1156	7	9	10	10	11	15	17	17	17	16	19	19	16	14	14	16	17	14	12	11	12	12	11	9	9
	1157	7	9	10	10	11	15	17	17	17	16	19	19	16	13	13	16	16	13	11	9	11	12	10	9	9
	1158	7	9	10	10	11	15	17	17	17	16	19	20	17	14	14	15	15	13	11	10	13	13	11	9	8
	1159	7	9	10	10	11	15	17	17	17	16	19	19	17	15	15	17	16	13	11	10	12	12	11	10	10
	1160	7	9	10	10	11	15	17	17	18	17	20	20	18	16	16	18	16	13	12	12	15	15	13	10	9
	1161	7	9	10	10	11	15	17	17	17	16	19	19	16	13	13	15	15	12	11	10	13	14	12	10	9
	1162	7	9	10	10	11	15	17	17	17	17	20	20	18	14	14	16	15	13	11	10	12	12	10	8	8
	1163	7	9	10	10	11	15	17	17	18	17	20	20	16	13	13	15	15	12	10	10	12	13	11	8	8
	1164	7	9	10	10	11	15	17	17	17	16	19	19	16	14	14	16	16	12	10	9	11	12	10	8	8
	1165	7	9	10	10	11	15	17	17	17	17	20	20	17	13	13	15	15	13	12	11	13	13	10	8	8
	1166	7	9	10	10	11	15	17	17	17	16	19	19	16	13	13	15	16	14	13	12	13	13	10	9	9
	1167	7	9	10	10	11	15	17	17	17	16	19	19	16	13	13	15	15	12	10	9	11	12	10	8	8
	1168	7	9	10	10	11	15	17	17	17	17	20	20	19	15	15	17	15	13	11	10	12	12	11	9	9
	1169	7	9	10	10	11	15	17	17	17	16	19	19	16	14	14	17	17	14	13	11	13	13	10	8	8
	1170	7	9	10	10	11	15	17	17	18	17	20	20	16	13	13	15	15	12	10	9	12	13	11	9	8
	1171	7	9	10	10	11	15	17	17	17	16	19	19	16	13	13	15	15	12	10	9	11	12	10	8	8
	1172	7	9	10	10	11	15	17	17	17	16	19	19	16	13	13	15	16	16	14	13	15	13	12	12	11
	1173	7	9	10	10	11	15	17	17	18	17	20	20	16	14	14	17	17	13	12	10	12	13	11	10	10
	1174	7	9	10	10	11	15	17	17	17	17	20	20	18	14	14	17	16	15	13	11	14	13	13	11	10
	1175	7	9	10	10	11	15	17	17	17	16	19	19	17	15	15	17	16	13	12	12	14	14	11	8	8
	1176	7	9	10	10	11	15	17	17	17	16	19	19	16	13	13	15	15	12	10	9	11	12	10	8	8
	1177	7	9	10	10	11	15	17	17	17	16	19	20	18	15	15	16	15	12	11	10	12	13	12	12	12
	1178	7	9	10	10	11	15	17	17	17	16	19	19	17	15	15	18	18	15	13	11	12	12	10	9	9
	1179	7	9	10	10	11	15	17	17	17	16	19	19	17	14	14	16	15	12	10	9	11	12	11	9	9
	1180	7	9	10	10	11	15	17	17	17	16	19	19	16	14	14	17	17	13	12	10	12	13	11	9	9
	1181	7	9	10	10	11	15	17	17	17	16	19	20	18	15	15	16	15	13	11	10	12	12	11	9	9
	1182	7	9	10	10	11	15	17	17	17	16	19	19	17	16	16	18	17	14	12	11	13	12	11	11	11
	1183	7	9	10	10	11	15	17	17	18	18	21	21	17	13	13	15	15	12	10	9	11	12	10	8	8
	1184	7	9	10	10	11	15	17	17	18	17	20	20	16	14	14	16	17	13	12	12	14	15	12	10	9
	1185	7	9	10	10	11	15	17	17	18	17	20	20	16	13	13	16	16	15	13	11	13	12	10	8	8
	1186	7	9	10	10	11	15	17	17	17	16	19	19	16	13	13	15	15	12	10	9	11	12	11	9	9
	1187	7	9	10	10	11	15	17	17	17	16	19	19	16	14	14	16	16	12	10	9	12	13	11	9	8
	1188	7	9	10	10	11	15	17	17	17	16	19	20	18	16	16	17	16	12	10	10	12	13	11	8	8
	1189	7	9	10	10	11	15	17	17	17	16	19	19	16	13	13	15	15	12	10	9	11	12	10	8	8
	1190	7	9	10	10	11	15	17	17	17	17	20	20	17	13	13	15	15	12	10	9	11	12	10	8	8
	1191	7	9	10	10	11	15	17	17	18	17	20	20	16	14	14	17	18	15	13	12	13	13	11	8	8
	1192	7	9	10	10	11	15	17	17	17	16	19	19	16	14	14	16	16	12	10	9	11	12	10	8	8
	1193	7	9	10	10	11	15	17	17	17	16	19	19	18	16	16	18	17	13	11	10	11	12	10	8	8
	1194	7	9	10	10	11	15	17	17	17	16	19	19	16	13	13	15	16	14	12	11	12	12	11	9	9
	1195	7	9	10	10	11	15	17	17	17	16	19	19	17	15	15	17	17	14	12	12	13	13	12	10	10
	1196	7	9	10	10	11	15	17	17	18	17	20	20	16	13	13	15	15	12	10	10	12	13	11	8	8
	1197	7	9	10	10	11	15	17	17	17	16	19	19	16	13	13	15	15	12	10	9	11	12	10	8	8
	1198	7	9	10	10	11	15	17	17	17	17	20	20	17	13	13	15	15	12	10	9	11	12	11	9	9
	1199	7	9	10	10	11	15	17	17	17	16	19	19	17	14	14	16	15	14	13	12	14	13	11	10	10
	1200	7	9	10	10	11	15	17	17	17	17	20	20	17	13	13	16	16	13	12	10	12	13	10	8	8
	1201	7	9	10	10	11	15	17	17	17	16	19	20	17	14	14	15	15	12	10	9	11	12	10	8	8
	1202	7	9	10	10	11	15	17	17	17	16	19	19	17	14	14	16	16	13	11	10	12	13	11	9	8
	1203	7	9	10	10	11	15	17	17	17	16	19	19	16	13	13	15	15	12	10	9	11	12	10	8	8
	1204	7	9	10	10	11	15	17	17	17	16	19	19	18	16	16	19	17	15	14	12	14	13	11	10	10
	1205	7	9	10	10	11	15	17	17	17	16	19	19	16	13	13	16	16	13	11	9	11	12	10	8	8
	1206	7	9	10	10	11	15	17	17	18	17	20	21	17	14	14	15	16	13	11	11	12	13	11	8	8
	1207	7	9	10	10	11	15	17	17	17	16	19	19	17	14	14	16	15	13	11	10	12	12	11	10	10
	1208	7	9	10	10	11	15	17	17	17	16	19	19	16	13	13	15	15	13	11	11	13	13	11	8	8
	1209	7	9	10	10	11	15	17	17	18	17	20	20	17	14	14	16	15	14	12	12	14	13	12	9	9
	1210	7	9	10	10	11	15	17	17	17	16	19	19	16	13	13	15	15	12	10	9	11	12	10	9	9
	1211	7	9	10	10	11	15	17	17	17	17	20	21	21	17	17	18	15	13	12	12	14	14	12	9	9
	1212	7	9	10	10	11	15	17	17	17	16	19	19	16	14	14	17	17	13	12	10	13	14	11	9	8
	1213	7	9	10	10	11	15	17	17	17	16	19	19	16	13	13	15	15	12	12	11	14	15	11	9	8
	1214	7	9	10	10	11	15	17	17	17	16	19	19	16	13	13	16	16	13	11	10	12	13	11	8	8
	1215	7	9	10	10	11	15	17	17	17	16	19	19	16	14	14	16	16	12	10	9	11	12	10	8	8
	1216	7	9	10	10	11	15	17	17	17	17	20	21	18	14	14	15	15	12	10	9	11	12	11	9	9
	1217	7	9	10	10	11	15	17	17	17	16	19	19	16	14	14	16	16	12	10	9	11	12	10	8	8
	1218	7	9	10	10	11	15	17	17	18	17	20	20	17	14	14	16	15	13	12	11	13	13	10	8	8
	1219	7	9	10	10	11	15	17	17	18	17	20	20	16	13	13	16	16	13	11	9	12	13	11	9	8
	1220	7	9	10	10	11	15	17	17	18	17	20	20	17	14	14	17	16	14	13	11	13	13	11	10	10
	1221	7	9	10	10	11	15	17	17	17	16	19	19	17	15	15	17	16	13	11	10	12	12	10	8	8
	1222	7	9	10	10	11	15	17	17	17	16	19	19	17	14	14	16	15	15	13	12	14	12	11	9	9
	1223	7	9	10	10	11	15	17	17	17	16	19	19	17	16	16	18	17	12	10	10	12	13	11	8	8
	1224	7	9	10	10	11	15	17	17	17	16	19	19	16	13	13	15	15	12	10	10	12	13	11	8	8
	1225	7	9	10	10	11	15	17	17	17	16	19	20	18	16	16	17	16	14	13	12	15	14	12	10	9
	1226	7	9	10	10	11	15	17	17	17	16	19	19	16	14	14	16	16	12	11	10	12	13	10	8	8
	1227	7	9	10	10	11	15	17	17	17	16	19	19	16	13	13	15	15	12	11	10	12	13	10	8	8
	1228	7	9	10	10	11	15	17	17	17	16	19	20	18	16	16	17	16	13	11	10	12	12	10	9	9
	1229	7	9	10	10	11	15	17	17	17	16	19	19	16	13	13	15	15	12	10	9	11	12	10	8	8
	1230	7	9	10	10	11	15	17	17	17	16	19	19	16	13	13	15	15	12	10	9	11	12	10	8	8
	1231	7	9	10	10	11	15	17	17	18	17	20	20	16	14	14	16	16	13	11	10	12	12	10	8	8
	1232	7	9	10	10	11	15	17	17	17	16	19	19	16	13	13	15	15	12	10	9	11	12	10	8	8
	1233	7	9	10	10	11	15	17	17	17	16	19	19	16	14	14	16	16	12	12	12	14	15	11	8	8
	1234	7	9	10	10	11	15	17	17	17	16	19	19	16	13	13	15	15	12	10	10	12	13	11	8	8
	1235	7	9	10	10	11	15	17	17	18	18	21	22	18	15	15	16	16	13	11	10	13	13	11	9	8
	1236	7	9	10	10	11	15	17	17	17	16	19	19	16	13	13	15	15	12	10	9	11	12	10	8	8
	1237	7	9	10	10	11	15	17	17	17	16	19	19	18	15	15	17	15	13	11	10	12	12	11	10	10
	1238	7	9	10	10	11	15	17	17	17	16	19	19	16	13	13	15	15	12	10	9	11	12	10	8	8
	1239	7	9	10	10	11	15	17	17	17	16	19	19	18	15	15	17	15	13	12	11	13	13	11	9	9
	1240	7	9	10	10	11	15	17	17	17	16	19	19	16	13	13	15	15	12	11	10	12	13	10	8	8
	1241	7	9	10	10	11	15	17	17	17	17	20	20	17	13	13	15	15	14	13	12	14	13	10	8	8
	1242	7	9	10	10	11	15	17	17	17	16	19	19	16	13	13	15	15	12	10	9	11	12	10	8	8
	1243	7	9	10	10	11	15	17	17	18	17	20	20	16	14	14	16	16	12	11	11	13	14	11	8	8
	1244	7	9	10	10	11	15	17	17	17	17	20	20	19	15	15	17	15	13	11	11	13	13	12	9	9
	1245	7	9	10	10	11	15	17	17	17	17	20	21	19	15	15	16	15	12	10	9	11	12	11	10	10
	1246	7	9	10	10	11	15	17	17	17	16	19	19	16	13	13	15	15	13	11	10	12	12	10	8	8
	1247	7	9	10	10	11	15	17	17	17	16	19	19	17	14	14	16	15	12	10	9	11	12	10	8	8
	1248	7	9	10	10	11	15	17	17	17	17	20	20	17	13	13	15	15	12	10	9	11	12	10	8	8
	1249	7	9	10	10	11	15	17	17	17	16	19	19	18	16	16	18	17	15	14	13	15	14	13	11	10
	1250	7	9	10	10	11	15	17	17	17	16	19	19	16	13	13	15	15	12	10	9	11	12	10	8	8
	1251	7	9	10	10	11	15	17	17	17	16	19	19	16	13	13	15	15	12	10	9	11	12	10	8	8
	1252	7	9	10	10	11	15	17	17	17	16	19	19	16	14	14	16	16	12	10	9	11	12	11	9	9
	1253	7	9	10	10	11	15	17	17	17	16	19	19	18	17	17	19	17	13	11	10	12	12	11	11	11
	1254	7	9	10	10	11	15	17	17	17	16	19	19	17	15	15	17	16	12	10	10	12	13	11	8	8
	1255	7	9	10	10	11	15	17	17	17	16	19	19	16	13	13	16	16	13	11	10	12	13	11	8	8
	1256	7	9	10	10	11	15	17	17	17	16	19	19	16	13	13	15	15	12	10	9	11	12	10	8	8
	1257	7	9	10	10	11	15	17	17	17	16	19	19	16	13	13	15	16	13	11	10	11	12	10	9	9
	1258	7	9	10	10	11	15	17	17	17	16	19	19	16	13	13	16	16	13	11	9	12	13	11	9	8
	1259	7	9	10	10	11	15	17	17	17	17	20	20	18	14	14	16	15	13	11	11	13	13	12	10	10
	1260	7	9	10	10	11	15	17	17	17	16	19	19	16	13	13	15	15	12	10	9	11	12	11	9	9
	1261	7	9	10	10	11	15	17	17	17	16	19	19	16	13	13	15	15	12	11	10	12	13	10	8	8
	1262	7	9	10	10	11	15	17	17	17	17	20	20	18	14	14	16	15	12	10	9	11	12	10	8	8
	1263	7	9	10	10	11	15	17	17	17	16	19	19	16	13	13	15	15	12	10	9	11	12	10	8	8
	1264	7	9	10	10	11	15	17	17	17	16	19	20	17	14	14	15	15	12	10	9	11	12	10	8	8
	1265	7	9	10	10	11	15	17	17	17	16	19	19	16	13	13	15	15	12	10	9	11	12	10	8	8
	1266	7	9	10	10	11	15	17	17	17	16	19	19	17	15	15	17	16	12	11	10	12	13	10	8	8
	1267	7	9	10	10	11	15	17	17	17	16	19	19	16	13	13	15	15	12	10	9	11	12	10	8	8
	1268	7	9	10	10	11	15	17	17	17	17	20	20	17	13	13	15	15	12	10	9	11	12	10	8	8
	1269	7	9	10	10	11	15	17	17	17	16	19	19	16	13	13	15	15	12	10	9	11	12	10	8	8
	1270	7	9	10	10	11	15	17	17	18	18	21	21	17	14	14	16	16	14	13	12	14	13	12	11	11
	1271	7	9	10	10	11	15	17	17	17	16	19	19	16	13	13	15	16	13	11	11	12	13	11	8	8
	1272	7	9	10	10	11	15	17	17	17	16	19	19	17	14	14	16	15	13	11	10	12	12	11	10	10
	1273	7	9	10	10	11	15	17	17	17	16	19	19	17	15	15	17	16	14	12	11	14	13	13	12	11
	1274	7	9	10	10	11	15	17	17	17	16	19	19	16	13	13	15	15	12	10	9	11	12	10	8	8
	1275	7	9	10	10	11	15	17	17	17	16	19	19	17	14	14	16	15	13	11	10	12	12	11	9	9
	1276	7	9	10	10	11	15	17	17	17	17	20	20	17	13	13	15	15	12	11	10	12	13	10	9	9
	1277	7	9	10	10	11	15	17	17	17	17	20	20	18	16	16	18	17	13	12	11	13	13	12	10	10
	1278	7	9	10	10	11	15	17	17	18	17	20	20	17	14	14	16	16	13	13	12	13	14	10	8	8
	1279	7	9	10	10	11	15	17	17	17	16	19	19	16	14	14	16	16	12	10	9	12	13	11	9	8
	1280	7	9	10	10	11	15	17	17	18	17	20	20	16	13	13	15	16	13	12	11	12	13	10	8	8
	1281	7	9	10	10	11	15	17	17	17	16	19	20	17	14	14	15	15	12	10	9	11	12	10	8	8
	1282	7	9	10	10	11	15	17	17	18	17	20	21	20	18	18	20	18	16	14	13	14	13	13	10	10
	1283	7	9	10	10	11	15	17	17	17	16	19	19	16	13	13	15	15	12	11	11	13	14	11	8	8
	1284	7	9	10	10	11	15	17	17	17	16	19	19	16	13	13	15	15	12	10	9	11	12	10	8	8
	1285	7	9	10	10	11	15	17	17	17	16	19	19	17	14	14	16	15	12	10	9	11	12	11	10	10
	1286	7	9	10	10	11	15	17	17	17	16	19	19	16	14	14	16	16	12	10	9	11	12	10	8	8
	1287	7	9	10	10	11	15	17	17	17	16	19	19	17	14	14	16	15	12	10	9	11	12	12	10	10
	1288	7	9	10	10	11	15	17	17	17	16	19	19	17	14	14	16	15	13	11	10	13	13	11	10	9
	1289	7	9	10	10	11	15	17	17	17	16	19	19	16	13	13	15	15	12	11	10	12	13	10	8	8
	1290	7	9	10	10	11	15	17	17	17	16	19	20	19	16	16	17	15	13	12	12	15	15	13	10	9
	1291	7	9	10	10	11	15	17	17	18	17	20	20	16	14	14	16	16	12	10	9	11	12	11	9	9
	1292	7	9	10	10	11	15	17	17	17	16	19	19	17	15	15	17	16	13	12	11	13	13	10	8	8
	1293	7	9	10	10	11	15	17	17	17	17	20	20	18	15	15	18	17	14	12	10	12	12	11	10	10
	1294	7	9	10	10	11	15	17	17	17	16	19	19	17	15	15	18	17	15	13	11	13	12	10	8	8
	1295	7	9	10	10	11	15	17	17	17	16	19	19	16	13	13	15	15	13	11	10	12	12	10	8	8
	1296	7	9	10	10	11	15	17	17	18	17	20	20	16	13	13	15	15	13	11	10	12	12	10	8	8
	1297	7	9	10	10	11	15	17	17	17	16	19	20	17	14	14	15	15	12	10	9	11	12	10	8	8
	1298	7	9	10	10	11	15	17	17	17	16	19	19	18	15	15	17	15	12	10	9	11	12	10	8	8
	1299	7	9	10	10	11	15	17	17	17	17	20	20	18	14	14	16	15	12	10	10	12	13	11	8	8
	1300	7	9	10	10	11	15	17	17	17	16	19	20	17	14	14	15	16	13	11	10	11	12	10	9	9
	1301	7	9	10	10	11	15	17	17	17	16	19	19	16	15	15	17	17	12	10	9	11	12	10	8	8
	1302	7	9	10	10	11	15	17	17	17	16	19	19	16	13	13	15	15	12	11	11	13	14	11	8	8
	1303	7	9	10	10	11	15	17	17	17	16	19	19	16	13	13	15	16	13	11	10	12	13	12	11	10
	1304	7	9	10	10	11	15	17	17	17	17	20	20	18	15	15	17	17	14	13	12	13	13	11	10	10
	1305	7	9	10	10	11	15	17	17	18	17	20	20	16	13	13	15	15	12	11	10	13	14	11	9	8
	1306	7	9	10	10	11	15	17	17	17	16	19	19	18	17	17	19	17	13	12	11	13	13	10	9	9
	1307	7	9	10	10	11	15	17	17	17	16	19	19	16	13	13	15	15	12	10	9	11	12	10	8	8
	1308	7	9	10	10	11	15	17	17	18	17	20	21	19	17	17	19	17	13	13	11	13	14	10	10	10
	1309	7	9	10	10	11	15	17	17	17	16	19	20	17	14	14	15	15	12	11	10	12	13	10	8	8
	1310	7	9	10	10	11	15	17	17	17	16	19	19	16	13	13	15	15	12	10	9	11	12	10	8	8
	1311	7	9	10	10	11	15	17	17	17	16	19	19	16	13	13	15	15	12	10	9	11	12	10	8	8
	1312	7	9	10	10	11	15	17	17	17	16	19	19	16	13	13	15	15	12	10	9	11	12	10	8	8
	1313	7	9	10	10	11	15	17	17	17	16	19	19	17	16	16	18	17	13	12	11	14	14	12	11	10
	1314	7	9	10	10	11	15	17	17	17	16	19	19	18	15	15	17	16	14	13	12	13	13	11	9	9
	1315	7	9	10	10	11	15	17	17	17	16	19	19	16	15	15	17	17	12	10	9	11	12	10	9	9
	1316	7	9	10	10	11	15	17	17	17	16	19	19	16	14	14	16	16	12	10	9	11	12	10	8	8
	1317	7	9	10	10	11	15	17	17	18	17	20	20	18	15	15	18	16	16	15	13	16	14	13	12	11
	1318	7	9	10	10	11	15	17	17	17	16	19	19	17	16	16	18	17	13	12	11	13	13	11	10	10
	1319	7	9	10	10	11	15	17	17	17	16	19	19	16	14	14	16	16	12	10	9	11	12	10	8	8
	1320	7	9	10	10	11	15	17	17	17	16	19	19	16	13	13	15	15	12	10	9	11	12	10	8	8
	1321	7	9	10	10	11	15	17	17	17	16	19	19	16	13	13	15	15	14	12	11	13	12	11	11	11
	1322	7	9	10	10	11	15	17	17	17	16	19	19	16	13	13	16	16	13	11	9	11	12	10	8	8
	1323	7	9	10	10	11	15	17	17	17	16	19	19	16	13	13	16	17	15	13	11	12	12	10	8	8
	1324	7	9	10	10	11	15	17	17	18	17	20	20	17	14	14	16	15	12	10	9	11	12	10	8	8
	1325	7	9	10	10	11	15	17	17	17	17	20	20	17	13	13	15	15	12	10	9	11	12	10	9	9
	1326	7	9	10	10	11	15	17	17	17	16	19	19	17	15	15	17	16	12	10	10	13	14	12	9	8
	1327	7	9	10	10	11	15	17	17	17	16	19	19	16	13	13	15	15	12	10	9	11	12	10	8	8
	1328	7	9	10	10	11	15	17	17	17	17	20	20	18	14	14	17	16	13	11	9	11	12	10	8	8
	1329	7	9	10	10	11	15	17	17	17	16	19	19	17	14	14	17	16	14	12	10	12	12	11	9	9
	1330	7	9	10	10	11	15	17	17	17	16	19	19	17	14	14	16	15	12	10	9	11	12	10	8	8
	1331	7	9	10	10	11	15	17	17	17	16	19	19	16	13	13	15	15	12	10	9	11	12	10	8	8
	1332	7	9	10	10	11	15	17	17	17	16	19	19	17	15	15	17	16	13	12	11	13	13	11	9	9
	1333	7	9	10	10	11	15	17	17	18	17	20	20	17	14	14	16	15	12	10	9	11	12	10	8	8
	1334	7	9	10	10	11	15	17	17	18	17	20	20	18	16	16	18	17	13	11	11	12	13	12	9	9
	1335	7	9	10	10	11	15	17	17	17	16	19	19	16	13	13	15	15	12	10	9	11	12	10	8	8
	1336	7	9	10	10	11	15	17	17	17	17	20	20	17	13	13	15	15	12	10	9	11	12	10	8	8
	1337	7	9	10	10	11	15	17	17	17	16	19	19	16	13	13	15	15	12	10	9	11	12	10	8	8
	1338	7	9	10	10	11	15	17	17	17	16	19	19	16	13	13	15	15	13	12	11	13	13	10	8	8
	1339	7	9	10	10	11	15	17	17	17	16	19	20	17	15	15	16	16	12	10	9	12	13	11	9	8
	1340	7	9	10	10	11	15	17	17	18	18	21	21	18	15	15	17	16	12	10	9	11	12	10	9	9
	1341	7	9	10	10	11	15	17	17	17	16	19	19	16	13	13	15	15	12	10	9	11	12	10	8	8
	1342	7	9	10	10	11	15	17	17	17	16	19	19	16	13	13	15	16	13	11	10	11	12	10	8	8
	1343	7	9	10	10	11	15	17	17	18	17	20	20	16	13	13	15	15	12	10	9	11	12	10	8	8
	1344	7	9	10	10	11	15	17	17	17	16	19	19	16	14	14	16	16	13	11	10	12	12	11	9	9
	1345	7	9	10	10	11	15	17	17	17	16	19	19	16	14	14	16	16	12	10	9	11	12	10	8	8
	1346	7	9	10	10	11	15	17	17	17	16	19	19	16	13	13	15	16	13	11	10	11	12	10	8	8
	1347	7	9	10	10	11	15	17	17	17	17	20	21	18	15	15	16	16	13	11	10	12	12	11	10	10
	1348	7	9	10	10	11	15	17	17	17	16	19	19	17	16	16	18	17	13	12	11	13	13	11	10	10
	1349	7	9	10	10	11	15	17	17	18	17	20	20	16	14	14	16	16	12	10	9	11	12	10	8	8
	1350	7	9	10	10	11	15	17	17	17	16	19	19	16	13	13	15	15	12	10	9	11	12	11	9	9
	1351	7	9	10	10	11	15	17	17	17	16	19	19	16	14	14	16	16	12	10	9	11	12	10	8	8
	1352	7	9	10	10	11	15	17	17	17	16	19	19	16	14	14	16	16	12	10	9	11	12	10	8	8
	1353	7	9	10	10	11	15	17	17	17	16	19	19	17	15	15	17	16	13	11	10	12	12	10	8	8
	1354	7	9	10	10	11	15	17	17	17	16	19	20	18	16	16	17	16	14	12	11	13	12	10	8	8
	1355	7	9	10	10	11	15	17	17	17	16	19	19	17	14	14	16	15	13	11	10	12	12	11	9	9
	1356	7	9	10	10	11	15	17	17	17	16	19	20	18	15	15	16	15	13	11	10	12	12	10	9	9
	1357	7	9	10	10	11	15	17	17	17	16	19	20	17	15	15	16	16	12	10	9	11	12	10	8	8
	1358	7	9	10	10	11	15	17	17	17	16	19	20	19	17	17	18	17	14	13	13	15	15	13	11	10
	1359	7	9	10	10	11	15	17	17	17	16	19	19	16	13	13	15	15	12	10	10	12	13	11	8	8
	1360	7	9	10	10	11	15	17	17	17	17	20	20	18	14	14	17	16	13	13	11	13	14	11	9	9
	1361	7	9	10	10	11	15	17	17	17	16	19	19	17	15	15	18	17	15	14	13	15	14	11	9	9
	1362	7	9	10	10	11	15	17	17	18	17	20	21	18	15	15	17	16	14	12	10	12	12	10	9	9
	1363	7	9	10	10	11	15	17	17	17	16	19	19	16	13	13	16	16	14	12	10	12	12	10	8	8
	1364	7	9	10	10	11	15	17	17	17	16	19	19	16	13	13	15	15	12	10	9	11	12	10	8	8
	1365	7	9	10	10	11	15	17	17	18	17	20	21	17	15	15	16	16	12	10	9	11	12	10	8	8
	1366	7	9	10	10	11	15	17	17	17	16	19	19	19	16	16	18	16	14	13	12	13	13	10	9	9
	1367	7	9	10	10	11	15	17	17	17	16	19	19	16	14	14	16	16	12	10	9	11	12	10	9	9
	1368	7	9	10	10	11	15	17	17	17	16	19	19	16	13	13	15	15	12	10	9	11	12	10	8	8
	1369	7	9	10	10	11	15	17	17	17	16	19	19	17	14	14	17	16	13	12	10	13	14	11	9	8
	1370	7	9	10	10	11	15	17	17	18	17	20	20	17	15	15	17	16	13	11	11	13	13	11	8	8
	1371	7	9	10	10	11	15	17	17	17	16	19	19	16	13	13	15	15	12	10	9	11	12	10	8	8
	1372	7	9	10	10	11	15	17	17	17	17	20	20	17	13	13	15	15	12	11	10	12	13	10	8	8
	1373	7	9	10	10	11	15	17	17	17	16	19	19	17	15	15	17	16	15	15	14	16	14	11	9	9
	1374	7	9	10	10	11	15	17	17	17	16	19	19	17	14	14	16	15	13	11	10	12	12	10	9	9
	1375	7	9	10	10	11	15	17	17	18	17	20	20	17	15	15	17	17	14	13	12	14	14	12	10	9
	1376	7	9	10	10	11	15	17	17	17	16	19	19	16	13	13	15	15	12	11	10	13	14	11	9	8
	1377	7	9	10	10	11	15	17	17	17	16	19	19	16	13	13	15	15	12	10	9	11	12	10	8	8
	1378	7	9	10	10	11	15	17	17	17	16	19	19	16	13	13	15	16	14	13	12	13	13	10	8	8
	1379	7	9	10	10	11	15	17	17	17	16	19	19	16	13	13	15	15	12	10	9	11	12	10	8	8
	1380	7	9	10	10	11	15	17	17	17	17	20	20	17	13	13	15	15	13	11	10	12	12	10	8	8
	1381	7	9	10	10	11	15	17	17	18	17	20	20	16	13	13	15	15	12	10	9	11	12	10	8	8
	1382	7	9	10	10	11	15	17	17	18	18	21	22	21	18	18	19	16	14	13	12	14	13	12	10	10
	1383	7	9	10	10	11	15	17	17	17	16	19	20	18	15	15	16	15	12	10	10	12	13	11	8	8
	1384	7	9	10	10	11	15	17	17	17	16	19	19	16	13	13	15	15	13	11	10	12	12	11	10	10
	1385	7	9	10	10	11	15	17	17	17	16	19	19	16	13	13	15	15	12	10	9	11	12	10	8	8
	1386	7	9	10	10	11	15	17	17	17	16	19	19	17	14	14	16	16	13	11	10	11	12	10	8	8
	1387	7	9	10	10	11	15	17	17	17	16	19	19	16	13	13	15	15	12	10	9	11	12	10	8	8
	1388	7	9	10	10	11	15	17	17	17	16	19	19	16	15	15	17	18	14	12	11	12	12	11	9	9
	1389	7	9	10	10	11	15	17	17	17	16	19	19	16	14	14	16	16	13	12	11	13	13	11	9	9
	1390	7	9	10	10	11	15	17	17	17	16	19	19	16	13	13	15	15	13	11	10	12	12	10	9	9
	1391	7	9	10	10	11	15	17	17	17	16	19	19	17	14	14	16	15	12	10	9	11	12	10	8	8
	1392	7	9	10	10	11	15	17	17	17	16	19	19	16	13	13	15	15	12	10	9	11	12	10	8	8
	1393	7	9	10	10	11	15	17	17	18	17	20	20	17	16	16	18	17	14	12	12	14	13	13	10	10
	1394	7	9	10	10	11	15	17	17	17	16	19	19	16	13	13	16	16	13	11	9	11	12	10	8	8
	1395	7	9	10	10	11	15	17	17	17	16	19	19	17	14	14	16	16	14	13	13	15	15	13	10	9
	1396	7	9	10	10	11	15	17	17	17	16	19	20	17	14	14	16	16	13	11	9	11	12	11	9	9
	1397	7	9	10	10	11	15	17	17	18	17	20	20	16	13	13	15	15	12	10	9	11	12	10	8	8
	1398	7	9	10	10	11	15	17	17	17	16	19	19	16	13	13	15	16	13	12	11	12	13	10	8	8
	1399	7	9	10	10	11	15	17	17	17	16	19	19	16	13	13	15	15	12	10	9	11	12	10	8	8
	1400	7	9	10	10	11	15	17	17	17	16	19	19	16	13	13	15	15	12	10	9	11	12	10	8	8
	1401	7	9	10	10	11	15	17	17	17	16	19	19	16	15	15	17	17	12	11	10	13	14	11	9	8
	1402	7	9	10	10	11	15	17	17	17	16	19	19	18	16	16	18	16	13	12	11	13	13	11	10	10
	1403	7	9	10	10	11	15	17	17	17	16	19	19	17	15	15	18	17	15	13	11	14	13	12	10	9
	1404	7	9	10	10	11	15	17	17	17	16	19	19	16	13	13	15	16	13	12	11	12	13	10	8	8
	1405	7	9	10	10	11	15	17	17	17	16	19	19	17	14	14	16	15	12	10	9	11	12	10	8	8
	1406	7	9	10	10	11	15	17	17	17	16	19	20	17	14	14	16	16	13	11	9	11	12	10	8	8
	1407	7	9	10	10	11	15	17	17	17	17	20	20	18	14	14	17	17	15	14	12	14	14	12	11	10
	1408	7	9	10	10	11	15	17	17	17	16	19	19	16	13	13	15	15	12	10	9	12	13	11	9	8
	1409	7	9	10	10	11	15	17	17	17	16	19	19	16	13	13	15	15	12	10	9	11	12	10	8	8
	1410	7	9	10	10	11	15	17	17	17	16	19	19	17	16	16	18	17	13	12	11	13	13	10	8	8
	1411	7	9	10	10	11	15	17	17	17	16	19	19	16	13	13	15	15	12	10	9	12	13	11	10	9
	1412	7	9	10	10	11	15	17	17	17	16	19	19	16	13	13	15	15	12	10	9	11	12	10	8	8
	1413	7	9	10	10	11	15	17	17	18	17	20	20	16	13	13	15	15	12	10	9	11	12	10	9	9
	1414	7	9	10	10	11	15	17	17	17	16	19	19	16	14	14	16	16	13	11	10	13	13	12	11	10
	1415	7	9	10	10	11	15	17	17	17	17	20	20	18	16	16	18	17	13	13	12	14	14	12	10	10
	1416	7	9	10	10	11	15	17	17	17	16	19	19	16	13	13	15	15	12	10	10	13	14	12	9	8
	1417	7	9	10	10	11	15	17	17	17	16	19	19	17	14	14	16	15	13	12	11	13	13	10	9	9
	1418	7	9	10	10	11	15	17	17	17	16	19	19	17	14	14	16	16	13	11	10	11	12	10	10	10
	1419	7	9	10	10	11	15	17	17	18	17	20	20	16	14	14	16	16	13	12	11	13	13	10	8	8
	1420	7	9	10	10	11	15	17	17	17	17	20	20	17	13	13	16	17	14	12	10	12	13	11	9	8
	1421	7	9	10	10	11	15	17	17	17	17	20	20	17	13	13	15	15	12	10	9	11	12	10	8	8
	1422	7	9	10	10	11	15	17	17	18	18	21	21	18	15	15	17	16	13	11	10	12	12	11	9	9
	1423	7	9	10	10	11	15	17	17	17	16	19	19	16	14	14	16	17	14	13	12	14	14	11	10	9
	1424	7	9	10	10	11	15	17	17	17	16	19	19	17	15	15	17	17	13	11	10	11	12	10	9	9
	1425	7	9	10	10	11	15	17	17	17	16	19	19	17	15	15	17	17	13	12	11	12	13	11	9	9
	1426	7	9	10	10	11	15	17	17	17	16	19	19	16	13	13	15	15	13	11	10	12	12	10	9	9
	1427	7	9	10	10	11	15	17	17	17	16	19	19	17	14	14	16	15	12	11	10	12	13	10	8	8
	1428	7	9	10	10	11	15	17	17	17	16	19	19	17	14	14	16	16	13	11	10	11	12	10	8	8
	1429	7	9	10	10	11	15	17	17	17	16	19	19	16	14	14	16	16	13	11	11	13	13	11	8	8
	1430	7	9	10	10	11	15	17	17	17	16	19	19	16	13	13	15	16	13	11	10	11	12	10	9	9
	1431	7	9	10	10	11	15	17	17	17	16	19	19	16	13	13	15	15	12	10	9	11	12	10	8	8
	1432	7	9	10	10	11	15	17	17	17	16	19	19	16	13	13	15	15	12	10	9	11	12	10	8	8
	1433	7	9	10	10	11	15	17	17	18	18	21	22	18	15	15	16	17	15	13	13	14	13	11	8	8
	1434	7	9	10	10	11	15	17	17	17	16	19	20	19	17	17	18	16	15	13	13	15	13	13	10	10
	1435	7	9	10	10	11	15	17	17	17	16	19	19	16	15	15	18	19	14	12	10	11	12	11	9	9
	1436	7	9	10	10	11	15	17	17	17	16	19	19	16	13	13	15	15	12	10	9	11	12	10	9	9
	1437	7	9	10	10	11	15	17	17	17	16	19	19	16	13	13	15	15	12	10	9	11	12	10	8	8
	1438	7	9	10	10	11	15	17	17	17	17	20	20	17	13	13	15	15	12	11	10	12	13	10	9	9
	1439	7	9	10	10	11	15	17	17	17	16	19	20	17	15	15	17	18	15	13	12	13	13	11	9	9
	1440	7	9	10	10	11	15	17	17	17	16	19	19	17	15	15	17	16	12	10	9	11	12	11	9	9
	1441	7	9	10	10	11	15	17	17	17	16	19	19	16	13	13	15	16	13	11	10	11	12	10	8	8
	1442	7	9	10	10	11	15	17	17	17	16	19	19	16	13	13	15	15	12	11	10	13	14	11	9	8
	1443	7	9	10	10	11	15	17	17	18	17	20	21	17	15	15	16	16	12	10	9	12	13	12	10	9
	1444	7	9	10	10	11	15	17	17	17	16	19	19	16	14	14	16	17	13	11	10	11	12	10	8	8
	1445	7	9	10	10	11	15	17	17	17	16	19	19	17	15	15	18	17	15	13	11	14	13	12	12	11
	1446	7	9	10	10	11	15	17	17	17	16	19	19	17	14	14	16	15	12	10	9	11	12	10	8	8
	1447	7	9	10	10	11	15	17	17	17	17	20	20	17	14	14	16	16	12	10	9	11	12	10	8	8
	1448	7	9	10	10	11	15	17	17	17	16	19	20	18	16	16	17	16	13	12	11	13	13	10	9	9
	1449	7	9	10	10	11	15	17	17	17	16	19	20	17	14	14	16	16	13	11	9	12	13	11	9	8
	1450	7	9	10	10	11	15	17	17	17	17	20	21	19	16	16	17	17	15	14	13	14	13	10	8	8
	1451	7	9	10	10	11	15	17	17	17	16	19	19	16	13	13	15	15	13	11	11	13	13	11	8	8
	1452	7	9	10	10	11	15	17	17	18	17	20	20	18	16	16	19	17	13	12	10	13	14	11	10	9
	1453	7	9	10	10	11	15	17	17	17	16	19	19	16	14	14	17	17	13	11	9	11	12	10	8	8
	1454	7	9	10	10	11	15	17	17	17	16	19	19	16	15	15	17	17	12	10	9	11	12	10	8	8
	1455	7	9	10	10	11	15	17	17	17	16	19	19	17	14	14	16	15	13	11	10	12	12	11	9	9
	1456	7	9	10	10	11	15	17	17	17	17	20	20	18	16	16	18	17	14	13	12	14	13	11	10	10
	1457	7	9	10	10	11	15	17	17	17	16	19	19	16	15	15	18	18	13	12	10	12	13	10	8	8
	1458	7	9	10	10	11	15	17	17	17	16	19	19	17	15	15	17	16	13	11	10	13	13	12	11	10
	1459	7	9	10	10	11	15	17	17	17	16	19	19	17	14	14	16	15	12	11	11	14	15	12	10	9
	1460	7	9	10	10	11	15	17	17	17	17	20	20	17	14	14	16	16	12	10	9	11	12	11	10	10
	1461	7	9	10	10	11	15	17	17	17	16	19	19	16	13	13	15	15	12	10	9	11	12	10	8	8
	1462	7	9	10	10	11	15	17	17	17	16	19	19	17	14	14	16	15	14	12	11	13	12	12	10	10
	1463	7	9	10	10	11	15	17	17	17	16	19	19	16	13	13	15	15	12	10	9	11	12	10	8	8
	1464	7	9	10	10	11	15	17	17	17	16	19	19	18	15	15	17	15	12	10	9	11	12	10	9	9
	1465	7	9	10	10	11	15	17	17	17	16	19	19	16	15	15	17	17	12	10	9	11	12	11	9	9
	1466	7	9	10	10	11	15	17	17	17	17	20	20	17	13	13	15	16	13	11	10	11	12	10	8	8
	1467	7	9	10	10	11	15	17	17	17	16	19	20	17	14	14	15	15	12	10	9	11	12	10	8	8
	1468	7	9	10	10	11	15	17	17	18	17	20	20	17	14	14	16	15	12	10	9	11	12	10	8	8
	1469	7	9	10	10	11	15	17	17	17	16	19	20	18	16	16	17	16	13	11	10	12	12	11	10	10
	1470	7	9	10	10	11	15	17	17	17	17	20	20	18	15	15	17	16	13	11	11	13	13	11	9	9
	1471	7	9	10	10	11	15	17	17	17	16	19	19	17	15	15	17	17	15	13	12	13	12	10	8	8
	1472	7	9	10	10	11	15	17	17	17	16	19	20	17	15	15	16	17	13	11	10	11	12	11	9	9
	1473	7	9	10	10	11	15	17	17	18	17	20	20	16	14	14	16	16	13	12	11	13	13	11	10	10
	1474	7	9	10	10	11	15	17	17	17	16	19	19	16	15	15	18	18	13	11	9	11	12	10	10	10
	1475	7	9	10	10	11	15	17	17	17	16	19	20	18	15	15	16	15	13	11	10	12	12	11	9	9
	1476	7	9	10	10	11	15	17	17	17	16	19	19	17	14	14	16	15	14	12	11	13	12	12	10	10
	1477	7	9	10	10	11	15	17	17	17	16	19	19	16	13	13	15	15	13	11	10	12	12	10	8	8
	1478	7	9	10	10	11	15	17	17	17	16	19	19	18	15	15	18	17	17	16	14	15	13	12	11	11
	1479	7	9	10	10	11	15	17	17	17	16	19	19	16	14	14	16	17	13	12	11	12	13	10	8	8
	1480	7	9	10	10	11	15	17	17	17	16	19	19	16	13	13	15	15	12	10	9	11	12	10	8	8
	1481	7	9	10	10	11	15	17	17	18	17	20	21	19	17	17	19	17	15	14	13	15	14	13	11	11
	1482	7	9	10	10	11	15	17	17	17	16	19	19	16	13	13	15	15	12	10	9	11	12	10	8	8
	1483	7	9	10	10	11	15	17	17	17	16	19	19	16	14	14	16	16	13	12	11	14	14	11	9	8
	1484	7	9	10	10	11	15	17	17	17	16	19	20	18	17	17	18	17	13	11	10	12	12	11	11	11
	1485	7	9	10	10	11	15	17	17	18	18	21	21	17	14	14	17	17	13	11	10	12	13	11	9	9
	1486	7	9	10	10	11	15	17	17	17	17	20	20	17	14	14	16	16	13	11	11	13	13	11	8	8
	1487	7	9	10	10	11	15	17	17	18	17	20	20	16	13	13	16	17	14	12	10	11	12	10	8	8
	1488	7	9	10	10	11	15	17	17	18	17	20	21	18	16	16	17	16	12	10	10	12	13	12	10	10
	1489	7	9	10	10	11	15	17	17	18	17	20	20	19	17	17	19	16	13	12	11	13	13	12	12	12
	1490	7	9	10	10	11	15	17	17	17	16	19	19	16	13	13	15	15	12	10	9	11	12	10	8	8
	1491	7	9	10	10	11	15	17	17	17	16	19	19	16	13	13	15	15	12	11	10	12	13	10	8	8
	1492	7	9	10	10	11	15	17	17	17	16	19	19	16	13	13	15	15	12	10	9	11	12	10	8	8
	1493	7	9	10	10	11	15	17	17	17	16	19	19	17	14	14	16	15	13	11	10	12	12	10	8	8
	1494	7	9	10	10	11	15	17	17	18	17	20	20	16	13	13	15	15	12	10	9	11	12	10	8	8
	1495	7	9	10	10	11	15	17	17	17	16	19	20	18	16	16	17	17	13	11	10	11	12	10	9	9
	1496	7	9	10	10	11	15	17	17	17	16	19	19	16	13	13	15	15	13	11	10	12	12	10	8	8
	1497	7	9	10	10	11	15	17	17	17	16	19	19	16	13	13	15	15	12	10	9	11	12	10	10	10
	1498	7	9	10	10	11	15	17	17	17	16	19	19	18	15	15	17	15	15	14	14	16	14	12	9	9
	1499	7	9	10	10	11	15	17	17	17	16	19	19	16	13	13	15	15	12	10	9	11	12	10	8	8
	1500	7	9	10	10	11	15	17	17	17	17	20	20	17	14	14	16	16	12	10	9	11	12	10	9	9
	1501	7	9	10	10	11	15	17	17	17	16	19	20	18	15	15	16	15	12	10	9	11	12	10	8	8
	1502	7	9	10	10	11	15	17	17	17	16	19	19	17	14	14	16	15	13	12	12	15	15	14	11	10
	1503	7	9	10	10	11	15	17	17	17	16	19	20	17	14	14	15	16	13	12	11	12	13	10	8	8
	1504	7	9	10	10	11	15	17	17	18	17	20	20	16	14	14	16	16	12	10	9	11	12	10	8	8
	1505	7	9	10	10	11	15	17	17	17	16	19	20	17	14	14	16	16	14	13	11	13	13	11	10	10
	1506	7	9	10	10	11	15	17	17	17	16	19	19	16	13	13	16	17	15	13	11	12	12	11	10	10
	1507	7	9	10	10	11	15	17	17	17	16	19	19	16	14	14	16	16	12	10	9	11	12	10	8	8
	1508	7	9	10	10	11	15	17	17	17	16	19	19	16	14	14	16	16	12	10	9	11	12	10	8	8
	1509	7	9	10	10	11	15	17	17	17	17	20	20	18	14	14	16	15	12	10	9	11	12	10	8	8
	1510	7	9	10	10	11	15	17	17	17	16	19	19	16	13	13	15	15	13	11	10	12	12	11	9	9
	1511	7	9	10	10	11	15	17	17	17	17	20	21	18	16	16	17	18	13	11	11	13	14	13	11	10
	1512	7	9	10	10	11	15	17	17	17	16	19	20	17	14	14	16	16	13	11	9	11	12	10	8	8
	1513	7	9	10	10	11	15	17	17	17	16	19	19	17	15	15	17	16	12	10	9	12	13	11	9	8
	1514	7	9	10	10	11	15	17	17	17	16	19	19	17	15	15	17	17	13	11	10	12	13	12	11	10
	1515	7	9	10	10	11	15	17	17	18	17	20	20	17	15	15	17	16	12	11	10	12	13	10	8	8
	1516	7	9	10	10	11	15	17	17	17	16	19	19	16	13	13	15	15	12	10	9	11	12	10	8	8
	1517	7	9	10	10	11	15	17	17	17	16	19	19	16	13	13	15	15	13	11	10	12	12	11	10	10
	1518	7	9	10	10	11	15	17	17	17	16	19	19	16	13	13	15	15	13	12	11	13	13	11	9	9
	1519	7	9	10	10	11	15	17	17	17	16	19	19	16	13	13	15	15	12	10	9	11	12	10	8	8
	1520	7	9	10	10	11	15	17	17	17	16	19	19	17	15	15	17	17	13	11	10	11	12	10	8	8
	1521	7	9	10	10	11	15	17	17	17	16	19	19	16	13	13	15	15	12	10	9	11	12	10	8	8
	1522	7	9	10	10	11	15	17	17	17	16	19	20	17	15	15	16	16	12	10	10	12	13	11	8	8
	1523	7	9	10	10	11	15	17	17	17	16	19	19	16	14	14	16	16	12	10	9	11	12	10	8	8
	1524	7	9	10	10	11	15	17	17	17	16	19	19	17	14	14	16	15	12	10	9	11	12	10	8	8
	1525	7	9	10	10	11	15	17	17	18	18	21	21	19	16	16	18	16	13	12	12	14	14	13	12	12
	1526	7	9	10	10	11	15	17	17	18	17	20	20	16	13	13	15	15	13	11	10	12	12	10	8	8
	1527	7	9	10	10	11	15	17	17	18	17	20	20	18	17	17	19	17	13	12	11	14	14	12	10	9
	1528	7	9	10	10	11	15	17	17	18	17	20	20	17	17	17	19	19	15	14	13	14	13	11	10	10
	1529	7	9	10	10	11	15	17	17	17	16	19	20	18	15	15	16	15	12	10	10	13	14	12	10	9
	1530	7	9	10	10	11	15	17	17	17	17	20	21	18	15	15	16	16	12	10	9	11	12	10	8	8
	1531	7	9	10	10	11	15	17	17	18	17	20	21	19	17	17	18	16	13	13	12	14	14	10	10	10
	1532	7	9	10	10	11	15	17	17	17	16	19	20	17	15	15	16	17	13	12	11	12	13	10	8	8
	1533	7	9	10	10	11	15	17	17	18	17	20	20	17	14	14	16	15	12	10	9	12	13	11	9	8
	1534	7	9	10	10	11	15	17	17	17	16	19	19	16	13	13	15	15	12	10	9	12	13	11	10	9
	1535	7	9	10	10	11	15	17	17	18	17	20	20	16	13	13	15	15	12	11	10	12	13	10	8	8
	1536	7	9	10	10	11	15	17	17	17	16	19	19	16	14	14	16	16	12	10	9	11	12	10	10	10
	1537	7	9	10	10	11	15	17	17	17	17	20	20	17	13	13	15	15	12	10	9	11	12	10	8	8
	1538	7	9	10	10	11	15	17	17	17	16	19	19	16	14	14	16	16	12	10	9	12	13	11	9	8
	1539	7	9	10	10	11	15	17	17	17	16	19	19	17	14	14	16	15	14	13	12	14	13	11	10	10
	1540	7	9	10	10	11	15	17	17	17	17	20	20	19	16	16	18	16	13	11	11	13	13	12	9	9
	1541	7	9	10	10	11	15	17	17	18	17	20	20	17	16	16	18	18	14	12	11	12	12	11	10	10
	1542	7	9	10	10	11	15	17	17	17	17	20	20	17	13	13	15	15	12	11	10	12	13	10	8	8
	1543	7	9	10	10	11	15	17	17	17	16	19	19	17	14	14	16	15	14	12	11	13	12	10	8	8
	1544	7	9	10	10	11	15	17	17	17	16	19	19	16	13	13	15	16	13	11	10	11	12	10	9	9
	1545	7	9	10	10	11	15	17	17	17	16	19	19	18	15	15	17	15	13	12	11	13	13	11	9	9
	1546	7	9	10	10	11	15	17	17	17	16	19	19	16	14	14	16	16	12	10	9	11	12	11	9	9
	1547	7	9	10	10	11	15	17	17	17	16	19	19	16	13	13	15	15	12	10	9	12	13	11	9	8
	1548	7	9	10	10	11	15	17	17	17	16	19	19	16	13	13	15	15	12	10	9	11	12	10	9	9
	1549	7	9	10	10	11	15	17	17	17	17	20	20	18	14	14	16	15	12	10	9	11	12	10	9	9
	1550	7	9	10	10	11	15	17	17	17	16	19	19	16	13	13	15	15	12	10	9	11	12	10	8	8
	1551	7	9	10	10	11	15	17	17	17	16	19	19	16	13	13	15	15	12	10	9	12	13	11	9	8
	1552	7	9	10	10	11	15	17	17	17	16	19	19	16	14	14	16	16	12	10	9	11	12	10	8	8
	1553	7	9	10	10	11	15	17	17	17	16	19	20	17	14	14	15	15	12	12	11	13	14	10	8	8
	1554	7	9	10	10	11	15	17	17	17	16	19	19	17	14	14	16	15	12	10	9	11	12	11	9	9
	1555	7	9	10	10	11	15	17	17	17	16	19	20	18	15	15	16	15	12	10	9	12	13	11	9	8
	1556	7	9	10	10	11	15	17	17	18	17	20	20	16	15	15	17	17	12	10	9	11	12	10	8	8
	1557	7	9	10	10	11	15	17	17	17	16	19	19	17	16	16	18	17	12	10	9	11	12	10	8	8
	1558	7	9	10	10	11	15	17	17	18	17	20	20	16	13	13	15	15	12	10	9	11	12	10	8	8
	1559	7	9	10	10	11	15	17	17	17	16	19	19	16	14	14	16	17	15	13	13	14	13	12	10	10
	1560	7	9	10	10	11	15	17	17	17	16	19	19	16	13	13	15	16	13	11	11	12	13	11	9	9
	1561	7	9	10	10	11	15	17	17	18	17	20	20	16	14	14	17	18	15	14	12	13	13	10	8	8
	1562	7	9	10	10	11	15	17	17	17	16	19	19	16	14	14	16	16	12	10	9	11	12	10	8	8
	1563	7	9	10	10	11	15	17	17	17	16	19	20	18	15	15	16	15	12	10	9	11	12	10	8	8
	1564	7	9	10	10	11	15	17	17	17	16	19	19	16	14	14	16	16	12	10	9	11	12	10	8	8
	1565	7	9	10	10	11	15	17	17	17	17	20	20	18	14	14	16	15	13	13	13	16	16	13	11	10
	1566	7	9	10	10	11	15	17	17	17	16	19	19	16	13	13	15	15	12	10	9	11	12	10	8	8
	1567	7	9	10	10	11	15	17	17	17	16	19	19	18	15	15	17	15	13	11	10	12	12	11	9	9
	1568	7	9	10	10	11	15	17	17	17	16	19	19	16	13	13	15	15	12	10	9	11	12	10	9	9
	1569	7	9	10	10	11	15	17	17	17	16	19	19	16	13	13	15	15	12	11	10	12	13	11	9	9
	1570	7	9	10	10	11	15	17	17	17	16	19	19	18	16	16	18	17	15	14	13	14	13	12	11	11
	1571	7	9	10	10	11	15	17	17	17	16	19	19	16	14	14	16	16	12	10	9	11	12	10	8	8
	1572	7	9	10	10	11	15	17	17	17	16	19	19	16	14	14	16	16	12	11	10	12	13	10	9	9
	1573	7	9	10	10	11	15	17	17	17	17	20	20	17	14	14	16	16	12	10	9	12	13	11	10	9
	1574	7	9	10	10	11	15	17	17	17	16	19	19	17	14	14	16	15	12	10	10	12	13	11	8	8
	1575	7	9	10	10	11	15	17	17	17	16	19	19	16	15	15	17	17	13	11	10	12	12	10	8	8
	1576	7	9	10	10	11	15	17	17	17	17	20	20	17	13	13	15	15	12	10	9	11	12	10	8	8
	1577	7	9	10	10	11	15	17	17	17	16	19	19	16	14	14	16	17	13	11	10	11	12	10	8	8
	1578	7	9	10	10	11	15	17	17	17	17	20	20	17	13	13	15	15	12	10	10	12	13	11	9	9
	1579	7	9	10	10	11	15	17	17	17	16	19	19	18	16	16	18	16	13	11	10	12	12	11	9	9
	1580	7	9	10	10	11	15	17	17	17	16	19	19	16	13	13	15	16	13	11	10	11	12	10	8	8
	1581	7	9	10	10	11	15	17	17	17	16	19	19	17	14	14	16	15	13	11	10	12	12	10	8	8
	1582	7	9	10	10	11	15	17	17	17	17	20	20	18	17	17	19	18	14	12	11	13	12	11	10	10
	1583	7	9	10	10	11	15	17	17	18	17	20	21	17	15	15	17	17	13	11	10	12	13	11	8	8
	1584	7	9	10	10	11	15	17	17	17	16	19	19	16	13	13	15	16	13	11	10	11	12	11	9	9
	1585	7	9	10	10	11	15	17	17	17	16	19	19	17	14	14	17	16	14	13	11	13	13	11	10	10
	1586	7	9	10	10	11	15	17	17	17	16	19	19	16	13	13	16	16	14	12	10	12	12	10	8	8
	1587	7	9	10	10	11	15	17	17	17	16	19	19	16	13	13	15	15	12	11	10	12	13	10	8	8
	1588	7	9	10	10	11	15	17	17	17	16	19	19	16	13	13	15	16	13	11	10	11	12	11	9	9
	1589	7	9	10	10	11	15	17	17	17	16	19	19	17	14	14	16	15	13	13	12	14	14	11	10	10
	1590	7	9	10	10	11	15	17	17	17	16	19	19	17	14	14	16	15	12	10	9	11	12	10	8	8
	1591	7	9	10	10	11	15	17	17	17	17	20	20	18	14	14	16	15	13	11	10	12	12	11	9	9
	1592	7	9	10	10	11	15	17	17	17	17	20	21	18	15	15	17	17	14	12	10	12	12	10	8	8
	1593	7	9	10	10	11	15	17	17	18	17	20	20	16	13	13	16	16	13	11	10	12	13	11	8	8
	1594	7	9	10	10	11	15	17	17	17	16	19	20	19	18	18	19	17	14	13	12	14	13	12	11	11
	1595	7	9	10	10	11	15	17	17	17	16	19	19	16	13	13	16	16	14	12	10	12	12	10	8	8
	1596	7	9	10	10	11	15	17	17	17	16	19	19	17	14	14	16	15	12	10	9	11	12	10	8	8
	1597	7	9	10	10	11	15	17	17	17	16	19	19	18	16	16	18	16	13	11	10	12	12	10	9	9
	1598	7	9	10	10	11	15	17	17	17	16	19	19	16	13	13	15	15	12	10	9	11	12	10	8	8
	1599	7	9	10	10	11	15	17	17	17	16	19	20	18	15	15	16	15	12	10	9	11	12	10	8	8
	1600	7	9	10	10	11	15	17	17	18	17	20	20	16	14	14	16	16	12	10	10	12	13	11	8	8
	1601	7	9	10	10	11	15	17	17	17	16	19	19	16	13	13	15	15	12	10	9	11	12	10	8	8
	1602	7	9	10	10	11	15	17	17	17	16	19	20	17	14	14	15	15	12	10	9	11	12	10	9	9
	1603	7	9	10	10	11	15	17	17	17	16	19	19	16	13	13	15	15	12	10	9	11	12	10	8	8
	1604	7	9	10	10	11	15	17	17	17	16	19	19	17	15	15	17	16	13	11	10	13	13	11	9	8
	1605	7	9	10	10	11	15	17	17	18	17	20	21	19	18	18	19	18	14	13	12	13	13	11	11	11
	1606	7	9	10	10	11	15	17	17	17	16	19	19	17	14	14	16	16	13	12	11	12	13	10	8	8
	1607	7	9	10	10	11	15	17	17	18	17	20	20	16	13	13	15	15	13	11	10	12	12	10	8	8
	1608	7	9	10	10	11	15	17	17	17	16	19	20	17	15	15	16	16	13	11	10	12	12	10	8	8
	1609	7	9	10	10	11	15	17	17	17	16	19	19	17	14	14	16	15	13	11	10	12	12	11	9	9
	1610	7	9	10	10	11	15	17	17	17	16	19	19	17	15	15	17	16	13	13	12	14	14	11	10	10
	1611	7	9	10	10	11	15	17	17	17	17	20	20	19	15	15	17	15	13	11	10	12	12	12	10	10
	1612	7	9	10	10	11	15	17	17	17	17	20	20	20	18	18	20	17	14	12	11	13	12	11	9	9
	1613	7	9	10	10	11	15	17	17	17	16	19	19	16	13	13	15	15	12	10	9	11	12	10	8	8
	1614	7	9	10	10	11	15	17	17	18	17	20	20	16	14	14	16	16	12	10	10	13	14	12	9	8
	1615	7	9	10	10	11	15	17	17	17	16	19	19	16	13	13	16	17	14	13	11	13	14	11	9	8
	1616	7	9	10	10	11	15	17	17	17	16	19	19	18	15	15	17	15	13	11	11	13	13	12	10	10
	1617	7	9	10	10	11	15	17	17	17	16	19	19	17	15	15	17	16	13	11	10	12	12	11	9	9
	1618	7	9	10	10	11	15	17	17	17	16	19	19	16	14	14	16	16	12	10	9	11	12	10	8	8
	1619	7	9	10	10	11	15	17	17	17	16	19	19	18	16	16	18	16	13	12	11	13	13	12	12	12
	1620	7	9	10	10	11	15	17	17	17	16	19	19	16	14	14	16	17	13	11	10	11	12	10	8	8
	1621	7	9	10	10	11	15	17	17	18	18	21	21	17	13	13	15	16	13	11	10	11	12	10	8	8
	1622	7	9	10	10	11	15	17	17	17	16	19	19	16	13	13	15	15	13	11	11	13	13	11	8	8
	1623	7	9	10	10	11	15	17	17	17	16	19	19	16	14	14	16	17	14	13	12	13	13	11	10	10
	1624	7	9	10	10	11	15	17	17	18	17	20	20	16	13	13	15	15	12	10	9	11	12	10	8	8
	1625	7	9	10	10	11	15	17	17	17	16	19	19	17	15	15	17	16	12	10	9	11	12	10	8	8
	1626	7	9	10	10	11	15	17	17	17	16	19	19	16	13	13	15	15	12	10	9	11	12	10	8	8
	1627	7	9	10	10	11	15	17	17	17	16	19	19	17	14	14	16	15	12	10	9	12	13	11	9	8
	1628	7	9	10	10	11	15	17	17	17	17	20	21	18	14	14	15	16	15	13	12	13	12	10	8	8
	1629	7	9	10	10	11	15	17	17	17	16	19	19	16	13	13	15	15	12	10	9	11	12	10	8	8
	1630	7	9	10	10	11	15	17	17	17	16	19	19	16	13	13	16	16	13	11	9	11	12	10	10	10
	1631	7	9	10	10	11	15	17	17	17	16	19	19	16	13	13	15	16	13	11	10	11	12	10	8	8
	1632	7	9	10	10	11	15	17	17	17	17	20	21	18	14	14	15	16	14	12	12	13	13	11	8	8
	1633	7	9	10	10	11	15	17	17	17	16	19	19	17	14	14	16	15	13	11	10	12	12	10	8	8
	1634	7	9	10	10	11	15	17	17	17	16	19	19	17	15	15	17	17	13	12	11	13	14	11	10	9
	1635	7	9	10	10	11	15	17	17	17	16	19	19	16	13	13	16	17	14	12	10	11	12	10	8	8
	1636	7	9	10	10	11	15	17	17	18	17	20	20	16	14	14	17	17	13	12	11	13	14	11	9	9
	1637	7	9	10	10	11	15	17	17	17	16	19	19	16	13	13	16	16	13	12	10	13	14	11	11	10
	1638	7	9	10	10	11	15	17	17	17	16	19	20	17	14	14	15	16	13	12	11	12	13	10	9	9
	1639	7	9	10	10	11	15	17	17	17	16	19	19	17	14	14	16	16	13	11	10	11	12	10	8	8
	1640	7	9	10	10	11	15	17	17	17	16	19	19	17	15	15	18	17	14	14	12	15	15	12	10	9
	1641	7	9	10	10	11	15	17	17	17	16	19	20	19	17	17	18	16	13	12	11	14	14	13	12	11
	1642	7	9	10	10	11	15	17	17	17	16	19	19	16	13	13	15	16	13	11	10	11	12	10	8	8
	1643	7	9	10	10	11	15	17	17	17	16	19	19	16	13	13	15	15	12	10	9	11	12	10	8	8
	1644	7	9	10	10	11	15	17	17	17	16	19	20	18	15	15	16	15	13	12	11	13	13	10	8	8
	1645	7	9	10	10	11	15	17	17	18	18	21	21	18	14	14	16	15	12	10	9	12	13	11	9	8
	1646	7	9	10	10	11	15	17	17	17	16	19	20	17	14	14	15	15	12	10	9	11	12	10	8	8
	1647	7	9	10	10	11	15	17	17	18	18	21	21	18	15	15	17	17	13	11	10	11	12	10	9	9
	1648	7	9	10	10	11	15	17	17	17	16	19	19	16	13	13	15	15	12	11	10	13	14	11	10	9
	1649	7	9	10	10	11	15	17	17	17	16	19	20	17	14	14	15	15	12	10	9	11	12	10	8	8
	1650	7	9	10	10	11	15	17	17	17	17	20	20	18	14	14	16	15	12	10	9	11	12	10	8	8
	1651	7	9	10	10	11	15	17	17	17	16	19	19	16	13	13	15	15	12	10	9	11	12	10	8	8
	1652	7	9	10	10	11	15	17	17	17	16	19	19	16	14	14	16	17	13	11	10	11	12	10	9	9
	1653	7	9	10	10	11	15	17	17	17	16	19	19	16	13	13	15	16	13	11	10	11	12	10	8	8
	1654	7	9	10	10	11	15	17	17	17	16	19	19	16	13	13	15	15	12	11	10	12	13	10	8	8
	1655	7	9	10	10	11	15	17	17	18	17	20	20	17	15	15	17	16	13	11	10	12	12	11	9	9
	1656	7	9	10	10	11	15	17	17	17	16	19	19	16	13	13	15	15	12	10	9	11	12	10	8	8
	1657	7	9	10	10	11	15	17	17	18	17	20	20	16	13	13	15	15	12	10	9	11	12	10	8	8
	1658	7	9	10	10	11	15	17	17	17	16	19	19	16	14	14	17	17	14	12	10	13	13	11	10	9
	1659	7	9	10	10	11	15	17	17	17	17	20	20	18	15	15	17	16	13	12	11	13	13	12	10	10
	1660	7	9	10	10	11	15	17	17	18	18	21	21	18	15	15	17	16	13	12	12	15	15	13	10	9
	1661	7	9	10	10	11	15	17	17	17	16	19	19	16	13	13	16	16	14	12	10	12	12	10	8	8
	1662	7	9	10	10	11	15	17	17	17	16	19	19	16	13	13	15	15	12	10	9	11	12	10	8	8
	1663	7	9	10	10	11	15	17	17	17	16	19	19	16	13	13	15	15	13	11	11	13	13	11	8	8
	1664	7	9	10	10	11	15	17	17	17	16	19	19	17	15	15	17	16	12	10	10	13	14	13	10	9
	1665	7	9	10	10	11	15	17	17	17	16	19	19	18	17	17	19	18	15	14	13	15	14	12	11	10
	1666	7	9	10	10	11	15	17	17	17	17	20	20	17	14	14	16	16	13	12	11	13	13	10	9	9
	1667	7	9	10	10	11	15	17	17	17	16	19	19	16	13	13	16	16	13	11	9	11	12	10	8	8
	1668	7	9	10	10	11	15	17	17	17	16	19	19	16	14	14	16	16	12	10	9	12	13	11	9	8
	1669	7	9	10	10	11	15	17	17	17	16	19	20	18	15	15	16	15	12	10	9	11	12	10	8	8
	1670	7	9	10	10	11	15	17	17	17	16	19	19	16	14	14	16	17	13	11	10	11	12	10	8	8
	1671	7	9	10	10	11	15	17	17	17	17	20	21	20	17	17	18	16	13	11	11	13	13	11	9	9
	1672	7	9	10	10	11	15	17	17	17	17	20	20	17	13	13	15	15	13	11	11	13	13	11	8	8
	1673	7	9	10	10	11	15	17	17	17	16	19	19	16	13	13	15	15	12	11	11	13	14	11	8	8
	1674	7	9	10	10	11	15	17	17	18	17	20	20	16	13	13	15	15	12	11	10	12	13	10	8	8
	1675	7	9	10	10	11	15	17	17	17	16	19	19	16	13	13	15	15	12	10	9	11	12	10	8	8
	1676	7	9	10	10	11	15	17	17	17	16	19	20	19	17	17	18	16	12	10	9	11	12	11	10	10
	1677	7	9	10	10	11	15	17	17	17	17	20	20	17	13	13	15	15	13	11	10	13	13	11	9	8
	1678	7	9	10	10	11	15	17	17	17	16	19	19	16	14	14	16	17	13	11	10	11	12	10	8	8
	1679	7	9	10	10	11	15	17	17	17	16	19	20	17	14	14	16	16	13	11	9	12	13	11	9	8
	1680	7	9	10	10	11	15	17	17	17	16	19	19	16	13	13	15	16	14	12	12	13	13	11	8	8
	1681	7	9	10	10	11	15	17	17	17	16	19	19	17	15	15	17	16	13	11	10	12	12	10	8	8
	1682	7	9	10	10	11	15	17	17	18	18	21	21	18	16	16	18	18	13	12	11	12	13	11	9	9
	1683	7	9	10	10	11	15	17	17	17	16	19	19	17	15	15	17	16	13	11	10	12	12	11	10	10
	1684	7	9	10	10	11	15	17	17	17	16	19	19	16	13	13	15	15	12	10	9	11	12	10	8	8
	1685	7	9	10	10	11	15	17	17	17	16	19	19	18	17	17	19	18	13	11	10	11	12	10	9	9
	1686	7	9	10	10	11	15	17	17	17	16	19	20	18	15	15	16	15	12	10	10	12	13	11	8	8
	1687	7	9	10	10	11	15	17	17	17	16	19	20	19	17	17	18	16	14	13	12	15	14	13	11	10
	1688	7	9	10	10	11	15	17	17	17	16	19	19	16	13	13	15	15	12	10	9	11	12	11	9	9
	1689	7	9	10	10	11	15	17	17	17	16	19	19	16	13	13	15	15	12	10	9	11	12	10	8	8
	1690	7	9	10	10	11	15	17	17	17	16	19	19	16	13	13	15	15	12	11	10	12	13	10	8	8
	1691	7	9	10	10	11	15	17	17	17	16	19	19	17	14	14	16	15	13	11	10	13	13	11	9	8
	1692	7	9	10	10	11	15	17	17	17	16	19	19	16	13	13	15	15	13	11	10	12	12	10	9	9
	1693	7	9	10	10	11	15	17	17	17	17	20	20	17	13	13	15	15	12	10	9	11	12	10	8	8
	1694	7	9	10	10	11	15	17	17	17	16	19	19	16	13	13	16	17	15	13	11	12	12	11	9	9
	1695	7	9	10	10	11	15	17	17	17	16	19	19	16	14	14	16	16	12	11	10	12	13	10	8	8
	1696	7	9	10	10	11	15	17	17	17	17	20	20	17	13	13	15	15	12	11	11	14	15	12	9	8
	1697	7	9	10	10	11	15	17	17	17	16	19	20	17	15	15	16	16	12	10	9	11	12	10	8	8
	1698	7	9	10	10	11	15	17	17	17	16	19	19	16	13	13	15	15	12	11	10	12	13	10	9	9
	1699	7	9	10	10	11	15	17	17	17	16	19	19	16	14	14	16	16	13	11	10	12	12	10	8	8
	1700	7	9	10	10	11	15	17	17	18	18	21	22	18	15	15	16	16	12	10	10	13	14	12	10	9
	1701	7	9	10	10	11	15	17	17	17	16	19	19	16	14	14	16	16	12	10	9	11	12	10	8	8
	1702	7	9	10	10	11	15	17	17	17	17	20	20	18	15	15	17	16	13	12	11	13	13	11	10	10
	1703	7	9	10	10	11	15	17	17	17	16	19	19	16	13	13	15	15	12	10	10	12	13	11	8	8
	1704	7	9	10	10	11	15	17	17	17	16	19	19	17	15	15	17	16	12	11	10	12	13	10	8	8
	1705	7	9	10	10	11	15	17	17	17	16	19	19	17	14	14	16	15	14	12	11	13	12	11	11	11
	1706	7	9	10	10	11	15	17	17	17	17	20	20	17	15	15	17	17	13	13	12	14	14	10	8	8
	1707	7	9	10	10	11	15	17	17	18	17	20	20	16	14	14	16	16	12	10	9	11	12	10	8	8
	1708	7	9	10	10	11	15	17	17	18	17	20	20	16	14	14	16	16	12	10	9	11	12	10	9	9
	1709	7	9	10	10	11	15	17	17	17	16	19	19	18	16	16	18	16	13	12	11	13	13	12	10	10
	1710	7	9	10	10	11	15	17	17	17	16	19	19	18	15	15	17	15	13	11	10	12	12	10	8	8
	1711	7	9	10	10	11	15	17	17	17	16	19	19	16	14	14	16	16	12	10	9	11	12	10	8	8
	1712	7	9	10	10	11	15	17	17	17	17	20	21	18	15	15	16	16	13	11	11	14	14	13	12	11
	1713	7	9	10	10	11	15	17	17	17	16	19	20	19	16	16	17	15	13	12	11	13	13	11	9	9
	1714	7	9	10	10	11	15	17	17	17	16	19	20	17	15	15	16	16	12	11	10	12	13	10	10	10
	1715	7	9	10	10	11	15	17	17	17	16	19	19	16	13	13	15	16	13	11	10	11	12	10	8	8
	1716	7	9	10	10	11	15	17	17	17	16	19	19	16	14	14	16	16	12	10	9	11	12	10	8	8
	1717	7	9	10	10	11	15	17	17	17	16	19	19	17	14	14	16	15	12	10	9	11	12	11	10	10
	1718	7	9	10	10	11	15	17	17	17	16	19	19	17	14	14	16	15	14	13	12	15	14	12	11	10
	1719	7	9	10	10	11	15	17	17	17	16	19	19	16	13	13	15	15	12	10	9	11	12	10	8	8
	1720	7	9	10	10	11	15	17	17	17	16	19	19	16	13	13	15	15	12	11	10	12	13	10	8	8
	1721	7	9	10	10	11	15	17	17	17	16	19	19	16	13	13	15	15	13	11	10	12	12	10	8	8
	1722	7	9	10	10	11	15	17	17	17	16	19	19	17	14	14	16	15	12	11	10	12	13	10	8	8
	1723	7	9	10	10	11	15	17	17	17	16	19	19	16	13	13	15	15	12	10	9	11	12	10	8	8
	1724	7	9	10	10	11	15	17	17	17	16	19	19	19	17	17	19	16	14	14	13	16	15	13	11	10
	1725	7	9	10	10	11	15	17	17	17	17	20	20	18	16	16	19	18	14	12	10	12	12	11	10	10
	1726	7	9	10	10	11	15	17	17	17	16	19	19	16	13	13	15	15	12	10	9	11	12	10	8	8
	1727	7	9	10	10	11	15	17	17	17	16	19	19	16	16	16	18	18	12	11	11	13	14	11	9	9
	1728	7	9	10	10	11	15	17	17	17	16	19	19	16	13	13	15	15	12	11	11	13	14	11	8	8
	1729	7	9	10	10	11	15	17	17	17	16	19	19	17	14	14	16	15	13	12	11	13	13	11	9	9
	1730	7	9	10	10	11	15	17	17	17	17	20	20	18	14	14	16	16	14	13	12	14	14	11	9	8
	1731	7	9	10	10	11	15	17	17	17	17	20	20	18	14	14	16	16	14	12	11	13	13	12	11	10
	1732	7	9	10	10	11	15	17	17	17	16	19	19	18	15	15	17	15	13	12	11	13	13	11	9	9
	1733	7	9	10	10	11	15	17	17	17	16	19	19	18	15	15	17	15	12	12	11	13	14	11	10	10
	1734	7	9	10	10	11	15	17	17	17	16	19	19	17	15	15	17	16	12	11	10	12	13	10	8	8
	1735	7	9	10	10	11	15	17	17	17	17	20	20	19	16	16	18	16	15	13	13	15	13	11	9	9
	1736	7	9	10	10	11	15	17	17	18	17	20	20	18	16	16	19	17	14	12	10	12	12	11	9	9
	1737	7	9	10	10	11	15	17	17	17	16	19	19	17	14	14	16	15	14	14	13	15	14	11	10	10
	1738	7	9	10	10	11	15	17	17	17	16	19	19	16	14	14	16	16	12	10	9	11	12	10	8	8
	1739	7	9	10	10	11	15	17	17	17	16	19	19	16	14	14	17	17	13	11	9	11	12	10	10	10
	1740	7	9	10	10	11	15	17	17	17	16	19	19	16	13	13	15	15	12	10	9	11	12	10	8	8
	1741	7	9	10	10	11	15	17	17	18	18	21	21	17	13	13	15	15	12	10	9	11	12	10	8	8
	1742	7	9	10	10	11	15	17	17	17	17	20	21	20	16	16	18	16	15	13	11	13	12	11	10	10
	1743	7	9	10	10	11	15	17	17	18	18	21	22	19	15	15	17	17	14	12	10	11	12	10	8	8
	1744	7	9	10	10	11	15	17	17	17	16	19	19	18	15	15	18	16	16	14	12	15	13	11	9	8
	1745	7	9	10	10	11	15	17	17	17	16	19	19	16	13	13	15	15	12	10	9	11	12	10	8	8
	1746	7	9	10	10	11	15	17	17	17	16	19	19	16	13	13	15	15	12	10	9	11	12	10	8	8
	1747	7	9	10	10	11	15	17	17	17	16	19	20	17	14	14	16	16	13	11	9	11	12	10	8	8
	1748	7	9	10	10	11	15	17	17	17	16	19	19	16	13	13	15	15	12	10	9	11	12	10	8	8
	1749	7	9	10	10	11	15	17	17	17	17	20	20	18	15	15	17	16	12	10	9	11	12	11	9	9
	1750	7	9	10	10	11	15	17	17	17	16	19	19	16	14	14	16	17	13	12	11	12	13	10	8	8
	1751	7	9	10	10	11	15	17	17	17	17	20	20	17	13	13	16	17	14	13	11	12	13	10	8	8
	1752	7	9	10	10	11	15	17	17	17	17	20	21	18	15	15	16	16	12	10	9	11	12	10	8	8
	1753	7	9	10	10	11	15	17	17	17	16	19	19	16	14	14	16	16	12	10	9	11	12	10	8	8
	1754	7	9	10	10	11	15	17	17	17	17	20	20	17	14	14	16	16	12	10	9	11	12	10	8	8
	1755	7	9	10	10	11	15	17	17	17	16	19	19	18	17	17	19	17	14	13	12	14	13	12	11	11
	1756	7	9	10	10	11	15	17	17	17	16	19	19	16	13	13	15	15	12	10	9	11	12	10	8	8
	1757	7	9	10	10	11	15	17	17	17	16	19	19	16	13	13	15	15	12	10	10	12	13	11	8	8
	1758	7	9	10	10	11	15	17	17	18	17	20	20	16	15	15	17	17	13	11	10	12	12	10	8	8
	1759	7	9	10	10	11	15	17	17	17	17	20	20	17	13	13	16	17	15	13	12	14	14	12	9	8
	1760	7	9	10	10	11	15	17	17	17	16	19	19	17	14	14	16	15	12	10	9	11	12	10	8	8
	1761	7	9	10	10	11	15	17	17	18	17	20	20	16	13	13	15	15	12	10	9	11	12	10	8	8
	1762	7	9	10	10	11	15	17	17	18	17	20	20	16	13	13	15	15	12	10	9	11	12	10	8	8
	1763	7	9	10	10	11	15	17	17	17	16	19	20	17	14	14	15	15	12	11	10	12	13	10	8	8
	1764	7	9	10	10	11	15	17	17	17	16	19	19	17	15	15	17	16	12	10	9	11	12	10	8	8
	1765	7	9	10	10	11	15	17	17	18	17	20	20	16	13	13	15	15	12	10	9	11	12	10	8	8
	1766	7	9	10	10	11	15	17	17	17	16	19	19	17	15	15	17	16	12	11	11	14	15	12	9	8
	1767	7	9	10	10	11	15	17	17	17	16	19	19	16	15	15	18	19	14	12	10	11	12	10	9	9
	1768	7	9	10	10	11	15	17	17	17	17	20	20	17	13	13	16	16	13	11	9	11	12	10	8	8
	1769	7	9	10	10	11	15	17	17	17	16	19	20	17	15	15	16	16	12	10	9	11	12	10	8	8
	1770	7	9	10	10	11	15	17	17	17	16	19	19	16	13	13	15	16	13	11	11	12	13	11	8	8
	1771	7	9	10	10	11	15	17	17	17	16	19	19	16	13	13	15	15	12	10	9	11	12	10	8	8
	1772	7	9	10	10	11	15	17	17	17	16	19	19	16	13	13	15	15	12	10	9	11	12	11	9	9
	1773	7	9	10	10	11	15	17	17	17	16	19	19	16	14	14	17	17	14	12	10	12	12	11	9	9
	1774	7	9	10	10	11	15	17	17	17	16	19	19	16	13	13	16	16	13	11	9	11	12	10	8	8
	1775	7	9	10	10	11	15	17	17	17	16	19	19	16	14	14	17	18	14	12	10	12	13	12	10	9
	1776	7	9	10	10	11	15	17	17	17	16	19	19	17	14	14	16	15	12	10	9	11	12	10	8	8
	1777	7	9	10	10	11	15	17	17	17	16	19	19	17	15	15	17	16	12	11	10	13	14	12	10	9
	1778	7	9	10	10	11	15	17	17	17	17	20	20	17	13	13	15	15	12	10	9	11	12	10	8	8
	1779	7	9	10	10	11	15	17	17	17	16	19	19	17	14	14	17	17	14	12	10	11	12	10	8	8
	1780	7	9	10	10	11	15	17	17	17	17	20	20	18	14	14	16	15	13	11	10	12	12	10	8	8
	1781	7	9	10	10	11	15	17	17	17	16	19	19	16	14	14	16	16	12	11	10	12	13	10	8	8
	1782	7	9	10	10	11	15	17	17	18	17	20	20	16	13	13	15	15	12	10	9	11	12	10	8	8
	1783	7	9	10	10	11	15	17	17	17	16	19	19	17	15	15	18	17	14	12	10	12	12	10	8	8
	1784	7	9	10	10	11	15	17	17	17	16	19	19	16	13	13	15	15	12	11	10	12	13	10	8	8
	1785	7	9	10	10	11	15	17	17	17	16	19	19	17	14	14	16	15	12	11	10	13	14	11	9	8
	1786	7	9	10	10	11	15	17	17	17	16	19	19	17	15	15	17	16	13	13	12	14	14	10	9	9
	1787	7	9	10	10	11	15	17	17	17	16	19	19	16	13	13	15	16	13	12	11	12	13	10	8	8
	1788	7	9	10	10	11	15	17	17	17	16	19	19	17	14	14	17	16	13	11	9	11	12	10	8	8
	1789	7	9	10	10	11	15	17	17	17	16	19	19	16	13	13	15	15	12	10	9	11	12	10	8	8
	1790	7	9	10	10	11	15	17	17	17	16	19	19	16	13	13	15	15	13	12	11	13	13	10	8	8
	1791	7	9	10	10	11	15	17	17	17	16	19	19	16	14	14	16	16	12	10	9	11	12	10	8	8
	1792	7	9	10	10	11	15	17	17	17	16	19	19	17	14	14	16	15	12	11	10	12	13	10	8	8
	1793	7	9	10	10	11	15	17	17	17	16	19	19	16	13	13	16	17	14	12	10	11	12	10	9	9
	1794	7	9	10	10	11	15	17	17	17	16	19	20	17	15	15	16	16	13	12	11	13	13	10	9	9
	1795	7	9	10	10	11	15	17	17	17	16	19	19	16	13	13	15	15	12	10	9	11	12	10	8	8
	1796	7	9	10	10	11	15	17	17	18	17	20	20	18	15	15	17	15	14	12	12	15	14	13	10	9
	1797	7	9	10	10	11	15	17	17	17	16	19	20	18	16	16	17	16	13	11	10	12	12	10	8	8
	1798	7	9	10	10	11	15	17	17	17	17	20	20	17	13	13	15	15	12	10	9	11	12	10	8	8
	1799	7	9	10	10	11	15	17	17	18	17	20	20	17	16	16	18	17	12	11	10	12	13	10	8	8
	1800	7	9	10	10	11	15	17	17	17	16	19	19	16	14	14	16	17	13	12	11	12	13	10	9	9
	1801	7	9	10	10	11	15	17	17	17	16	19	19	16	13	13	16	17	14	13	11	12	13	11	11	11
	1802	7	9	10	10	11	15	17	17	17	16	19	19	16	13	13	16	16	13	11	9	11	12	10	8	8
	1803	7	9	10	10	11	15	17	17	17	16	19	19	17	14	14	16	15	13	11	10	12	12	11	9	9
	1804	7	9	10	10	11	15	17	17	18	17	20	20	16	13	13	15	15	12	10	9	12	13	11	10	9
	1805	7	9	10	10	11	15	17	17	17	17	20	20	17	15	15	17	17	12	11	10	12	13	10	10	10
	1806	7	9	10	10	11	15	17	17	17	16	19	19	16	13	13	15	15	12	10	9	11	12	10	9	9
	1807	7	9	10	10	11	15	17	17	17	16	19	19	16	13	13	15	15	12	10	9	11	12	10	8	8
	1808	7	9	10	10	11	15	17	17	18	17	20	21	18	16	16	17	16	13	11	10	12	12	12	12	12
	1809	7	9	10	10	11	15	17	17	17	16	19	19	16	13	13	15	15	12	10	9	11	12	10	9	9
	1810	7	9	10	10	11	15	17	17	17	16	19	20	18	16	16	17	16	12	10	10	12	13	12	9	9
	1811	7	9	10	10	11	15	17	17	17	16	19	19	16	14	14	16	17	14	13	12	13	13	10	8	8
	1812	7	9	10	10	11	15	17	17	17	16	19	19	17	15	15	18	17	14	12	10	12	12	10	8	8
	1813	7	9	10	10	11	15	17	17	17	16	19	19	16	14	14	16	16	12	10	9	11	12	10	8	8
	1814	7	9	10	10	11	15	17	17	17	16	19	19	17	14	14	16	15	13	11	10	12	12	10	8	8
	1815	7	9	10	10	11	15	17	17	17	16	19	19	17	14	14	16	15	14	12	11	13	12	10	8	8
	1816	7	9	10	10	11	15	17	17	17	16	19	19	16	14	14	16	16	12	10	9	11	12	10	8	8
	1817	7	9	10	10	11	15	17	17	17	16	19	19	16	15	15	17	17	12	10	9	11	12	10	8	8
	1818	7	9	10	10	11	15	17	17	17	16	19	19	16	13	13	15	15	13	11	10	12	12	10	8	8
	1819	7	9	10	10	11	15	17	17	18	17	20	20	16	14	14	17	17	13	11	9	12	13	11	9	8
	1820	7	9	10	10	11	15	17	17	17	17	20	20	17	13	13	15	15	12	11	10	12	13	10	8	8
	1821	7	9	10	10	11	15	17	17	17	16	19	19	17	15	15	17	16	14	12	11	14	13	11	9	8
	1822	7	9	10	10	11	15	17	17	18	17	20	20	17	15	15	18	18	15	13	12	14	14	14	11	10
	1823	7	9	10	10	11	15	17	17	17	16	19	20	17	14	14	16	16	13	11	9	11	12	10	8	8
	1824	7	9	10	10	11	15	17	17	17	17	20	20	19	16	16	18	16	13	12	11	13	13	12	10	10
	1825	7	9	10	10	11	15	17	17	17	16	19	19	16	13	13	16	16	13	11	9	11	12	10	8	8
	1826	7	9	10	10	11	15	17	17	17	16	19	19	17	14	14	16	15	12	11	10	12	13	10	8	8
	1827	7	9	10	10	11	15	17	17	17	16	19	19	17	15	15	17	16	12	10	9	11	12	10	8	8
	1828	7	9	10	10	11	15	17	17	17	16	19	19	16	14	14	16	16	12	11	10	13	14	11	9	8
	1829	7	9	10	10	11	15	17	17	17	16	19	19	16	13	13	15	16	14	12	11	12	12	10	8	8
	1830	7	9	10	10	11	15	17	17	17	16	19	19	17	16	16	18	18	13	12	11	13	14	11	9	8
	1831	7	9	10	10	11	15	17	17	17	17	20	20	17	13	13	15	15	12	10	9	11	12	10	9	9
	1832	7	9	10	10	11	15	17	17	17	16	19	19	16	14	14	17	17	14	12	10	12	12	10	8	8
	1833	7	9	10	10	11	15	17	17	17	16	19	20	17	15	15	16	16	13	11	10	12	12	11	9	9
	1834	7	9	10	10	11	15	17	17	17	17	20	20	18	15	15	17	16	12	11	10	12	13	10	9	9
	1835	7	9	10	10	11	15	17	17	17	16	19	19	16	13	13	15	15	12	10	9	11	12	10	8	8
	1836	7	9	10	10	11	15	17	17	17	16	19	19	16	13	13	15	15	12	10	9	11	12	10	8	8
	1837	7	9	10	10	11	15	17	17	17	17	20	20	17	13	13	15	15	12	10	9	11	12	10	9	9
	1838	7	9	10	10	11	15	17	17	17	16	19	19	16	13	13	15	15	12	10	9	11	12	10	8	8
	1839	7	9	10	10	11	15	17	17	17	17	20	21	18	14	14	15	15	13	11	11	13	13	11	8	8
	1840	7	9	10	10	11	15	17	17	17	16	19	19	16	13	13	15	15	12	10	9	12	13	11	9	8
	1841	7	9	10	10	11	15	17	17	17	16	19	19	16	14	14	16	17	13	11	10	11	12	10	8	8
	1842	7	9	10	10	11	15	17	17	17	17	20	20	17	14	14	16	16	12	10	9	11	12	10	8	8
	1843	7	9	10	10	11	15	17	17	17	16	19	19	17	15	15	17	16	12	10	9	11	12	10	8	8
	1844	7	9	10	10	11	15	17	17	17	16	19	19	16	13	13	15	15	12	10	9	11	12	10	8	8
	1845	7	9	10	10	11	15	17	17	17	17	20	20	17	13	13	16	17	14	12	10	11	12	10	8	8
	1846	7	9	10	10	11	15	17	17	17	16	19	19	17	15	15	18	17	13	11	9	11	12	10	9	9
	1847	7	9	10	10	11	15	17	17	17	16	19	19	16	13	13	15	15	12	10	9	11	12	10	8	8
	1848	7	9	10	10	11	15	17	17	17	16	19	19	16	13	13	15	16	13	11	10	11	12	10	8	8
	1849	7	9	10	10	11	15	17	17	17	16	19	19	17	15	15	18	17	13	11	9	11	12	10	8	8
	1850	7	9	10	10	11	15	17	17	17	16	19	19	16	13	13	15	15	12	10	9	11	12	10	8	8
	1851	7	9	10	10	11	15	17	17	17	16	19	19	17	14	14	16	15	13	12	11	13	13	11	9	9
	1852	7	9	10	10	11	15	17	17	17	16	19	19	16	13	13	15	16	13	11	11	12	13	12	9	9
	1853	7	9	10	10	11	15	17	17	17	16	19	20	17	14	14	15	15	13	11	11	14	14	12	9	8
	1854	7	9	10	10	11	15	17	17	17	16	19	19	17	15	15	17	16	13	11	10	12	12	11	9	9
	1855	7	9	10	10	11	15	17	17	17	16	19	19	16	13	13	15	15	12	11	10	12	13	10	8	8
	1856	7	9	10	10	11	15	17	17	17	16	19	19	17	15	15	17	16	13	11	11	13	13	11	9	9
	1857	7	9	10	10	11	15	17	17	17	16	19	20	18	15	15	16	15	14	12	11	13	12	12	10	10
	1858	7	9	10	10	11	15	17	17	17	16	19	19	16	13	13	15	15	12	10	9	11	12	10	8	8
	1859	7	9	10	10	11	15	17	17	17	16	19	19	16	13	13	15	15	13	11	10	12	12	11	9	9
	1860	7	9	10	10	11	15	17	17	17	17	20	21	19	16	16	17	16	13	12	11	13	13	11	10	10
	1861	7	9	10	10	11	15	17	17	17	16	19	19	17	14	14	17	16	13	11	9	12	13	11	10	9
	1862	7	9	10	10	11	15	17	17	18	17	20	20	17	14	14	17	16	13	11	9	11	12	10	8	8
	1863	7	9	10	10	11	15	17	17	17	16	19	19	16	13	13	15	15	12	10	9	11	12	10	9	9
	1864	7	9	10	10	11	15	17	17	17	16	19	20	17	14	14	15	15	12	10	9	11	12	10	9	9
	1865	7	9	10	10	11	15	17	17	17	17	20	20	18	14	14	16	15	12	10	9	11	12	11	9	9
	1866	7	9	10	10	11	15	17	17	17	16	19	19	18	15	15	17	15	13	11	10	12	12	11	9	9
	1867	7	9	10	10	11	15	17	17	17	16	19	19	17	17	17	19	19	15	13	13	15	14	13	10	9
	1868	7	9	10	10	11	15	17	17	17	16	19	19	16	13	13	15	15	12	10	9	12	13	11	9	8
	1869	7	9	10	10	11	15	17	17	17	16	19	19	16	13	13	15	15	12	10	9	11	12	10	8	8
	1870	7	9	10	10	11	15	17	17	17	16	19	19	16	13	13	16	17	14	12	10	11	12	10	8	8
	1871	7	9	10	10	11	15	17	17	17	16	19	19	16	13	13	15	15	12	10	9	12	13	11	9	8
	1872	7	9	10	10	11	15	17	17	17	16	19	19	18	17	17	19	17	14	12	11	14	13	12	11	10
	1873	7	9	10	10	11	15	17	17	17	16	19	19	16	13	13	15	15	12	10	9	11	12	10	8	8
	1874	7	9	10	10	11	15	17	17	18	17	20	20	17	14	14	16	15	12	11	10	12	13	10	8	8
	1875	7	9	10	10	11	15	17	17	17	17	20	20	19	16	16	18	16	14	12	11	13	12	12	11	11
	1876	7	9	10	10	11	15	17	17	17	17	20	20	17	13	13	15	15	12	11	10	12	13	10	8	8
	1877	7	9	10	10	11	15	17	17	17	16	19	19	16	14	14	17	17	13	11	9	11	12	10	9	9
	1878	7	9	10	10	11	15	17	17	17	16	19	19	17	14	14	17	16	14	12	10	12	12	11	9	9
	1879	7	9	10	10	11	15	17	17	17	16	19	19	19	16	16	18	16	15	15	14	15	14	12	11	11
	1880	7	9	10	10	11	15	17	17	17	16	19	19	17	14	14	16	15	14	13	13	15	14	12	11	11
	1881	7	9	10	10	11	15	17	17	17	16	19	19	16	13	13	16	17	14	12	10	11	12	10	9	9
	1882	7	9	10	10	11	15	17	17	17	16	19	19	16	14	14	16	16	14	13	12	14	13	11	10	10
	1883	7	9	10	10	11	15	17	17	18	17	20	21	18	16	16	17	16	12	10	9	11	12	10	9	9
	1884	7	9	10	10	11	15	17	17	17	16	19	19	16	14	14	16	16	12	11	11	13	14	12	10	10
	1885	7	9	10	10	11	15	17	17	17	16	19	19	16	13	13	15	15	12	10	10	12	13	11	9	9
	1886	7	9	10	10	11	15	17	17	17	16	19	19	17	14	14	16	15	13	11	10	12	12	11	9	9
	1887	7	9	10	10	11	15	17	17	17	16	19	19	16	13	13	15	16	13	11	11	12	13	11	8	8
	1888	7	9	10	10	11	15	17	17	17	16	19	19	16	14	14	16	16	12	10	9	12	13	11	9	8
	1889	7	9	10	10	11	15	17	17	17	16	19	19	16	13	13	15	16	14	13	12	13	13	10	9	9
	1890	7	9	10	10	11	15	17	17	17	16	19	19	16	15	15	17	17	12	11	10	12	13	11	10	10
	1891	7	9	10	10	11	15	17	17	17	16	19	19	17	15	15	18	17	14	13	11	13	13	11	9	9
	1892	7	9	10	10	11	15	17	17	17	16	19	20	19	17	17	18	16	12	11	10	12	13	11	9	9
	1893	7	9	10	10	11	15	17	17	17	16	19	19	16	14	14	16	16	12	10	9	11	12	10	8	8
	1894	7	9	10	10	11	15	17	17	17	17	20	20	18	14	14	16	15	13	11	10	12	12	11	9	9
	1895	7	9	10	10	11	15	17	17	17	16	19	19	16	13	13	15	15	12	11	10	12	13	10	8	8
	1896	7	9	10	10	11	15	17	17	17	16	19	19	16	13	13	15	16	13	11	10	11	12	10	9	9
	1897	7	9	10	10	11	15	17	17	17	16	19	19	17	16	16	18	17	12	11	10	12	13	10	8	8
	1898	7	9	10	10	11	15	17	17	17	17	20	20	17	13	13	16	17	14	12	10	11	12	10	8	8
	1899	7	9	10	10	11	15	17	17	17	16	19	19	16	14	14	16	16	12	11	10	12	13	10	9	9
	1900	7	9	10	10	11	15	17	17	17	17	20	20	18	14	14	16	16	14	12	12	14	14	12	9	8
	1901	7	9	10	10	11	15	17	17	17	16	19	20	19	18	18	19	17	14	14	13	15	14	11	11	11
	1902	7	9	10	10	11	15	17	17	17	16	19	19	16	13	13	15	15	12	10	9	11	12	10	8	8
	1903	7	9	10	10	11	15	17	17	17	16	19	19	16	13	13	15	15	12	10	9	11	12	10	8	8
	1904	7	9	10	10	11	15	17	17	17	16	19	19	17	14	14	17	16	14	14	12	14	14	12	10	10
	1905	7	9	10	10	11	15	17	17	17	16	19	19	17	15	15	17	17	14	12	11	12	12	10	8	8
	1906	7	9	10	10	11	15	17	17	17	16	19	19	16	13	13	15	15	12	10	10	12	13	11	8	8
	1907	7	9	10	10	11	15	17	17	17	16	19	19	16	14	14	16	16	12	10	9	11	12	10	9	9
	1908	7	9	10	10	11	15	17	17	17	16	19	19	17	15	15	17	16	12	10	10	12	13	12	10	10
	1909	7	9	10	10	11	15	17	17	17	16	19	19	17	17	17	19	18	13	11	10	12	12	11	9	9
	1910	7	9	10	10	11	15	17	17	17	17	20	20	19	15	15	17	15	13	11	10	12	12	11	10	10
	1911	7	9	10	10	11	15	17	17	17	17	20	20	17	14	14	17	17	14	12	10	12	12	11	9	9
	1912	7	9	10	10	11	15	17	17	17	16	19	19	16	13	13	16	16	15	13	11	13	12	11	10	10
	1913	7	9	10	10	11	15	17	17	17	16	19	20	17	14	14	15	15	13	12	11	14	14	11	9	8
	1914	7	9	10	10	11	15	17	17	18	18	21	21	17	13	13	15	15	12	11	11	13	14	11	10	10
	1915	7	9	10	10	11	15	17	17	17	16	19	19	17	14	14	16	15	12	10	10	12	13	11	8	8
	1916	7	9	10	10	11	15	17	17	17	16	19	19	16	13	13	15	15	12	10	9	11	12	10	8	8
	1917	7	9	10	10	11	15	17	17	17	16	19	19	16	14	14	16	16	12	10	9	11	12	10	8	8
	1918	7	9	10	10	11	15	17	17	18	17	20	21	19	16	16	17	16	16	14	13	14	12	12	12	12
	1919	7	9	10	10	11	15	17	17	17	16	19	19	17	14	14	16	16	13	11	10	11	12	10	10	10
	1920	7	9	10	10	11	15	17	17	17	16	19	19	16	13	13	15	16	14	12	11	13	13	11	9	8
	1921	7	9	10	10	11	15	17	17	17	16	19	19	16	13	13	15	16	13	11	10	11	12	10	8	8
	1922	7	9	10	10	11	15	17	17	17	16	19	19	18	16	16	18	16	13	11	10	12	12	11	9	9
	1923	7	9	10	10	11	15	17	17	18	17	20	20	17	14	14	16	15	13	12	11	13	13	10	8	8
	1924	7	9	10	10	11	15	17	17	17	16	19	19	16	13	13	15	15	12	10	9	11	12	10	8	8
	1925	7	9	10	10	11	15	17	17	17	16	19	19	16	14	14	17	17	13	11	10	13	14	12	9	8
	1926	7	9	10	10	11	15	17	17	17	16	19	19	16	14	14	16	16	12	10	9	11	12	10	8	8
	1927	7	9	10	10	11	15	17	17	18	17	20	20	16	13	13	15	15	13	11	10	12	12	11	9	9
	1928	7	9	10	10	11	15	17	17	17	16	19	19	16	13	13	16	16	13	11	9	11	12	10	9	9
	1929	7	9	10	10	11	15	17	17	17	17	20	21	18	16	16	17	17	12	11	10	12	13	10	8	8
	1930	7	9	10	10	11	15	17	17	17	16	19	19	17	17	17	19	19	14	12	12	13	13	11	9	9
	1931	7	9	10	10	11	15	17	17	17	17	20	21	18	16	16	17	18	13	11	10	11	12	10	9	9
	1932	7	9	10	10	11	15	17	17	17	16	19	19	17	16	16	18	17	12	11	11	13	14	11	8	8
	1933	7	9	10	10	11	15	17	17	17	17	20	20	18	15	15	18	17	13	11	9	12	13	12	10	9
	1934	7	9	10	10	11	15	17	17	18	17	20	21	18	15	15	16	15	13	11	10	12	12	10	8	8
	1935	7	9	10	10	11	15	17	17	17	16	19	19	16	14	14	17	17	13	13	11	13	14	10	8	8
	1936	7	9	10	10	11	15	17	17	17	16	19	19	16	13	13	16	17	14	13	11	13	14	12	10	9
	1937	7	9	10	10	11	15	17	17	17	17	20	20	17	13	13	15	15	12	10	9	11	12	10	8	8
	1938	7	9	10	10	11	15	17	17	17	16	19	19	17	16	16	18	17	13	11	10	12	12	10	10	10
	1939	7	9	10	10	11	15	17	17	17	16	19	19	16	14	14	16	16	12	10	9	12	13	12	10	9
	1940	7	9	10	10	11	15	17	17	17	16	19	19	16	13	13	15	15	12	10	10	12	13	11	8	8
	1941	7	9	10	10	11	15	17	17	17	17	20	20	17	14	14	16	16	12	10	9	11	12	10	8	8
	1942	7	9	10	10	11	15	17	17	17	16	19	19	16	14	14	16	16	12	11	10	12	13	10	8	8
	1943	7	9	10	10	11	15	17	17	17	16	19	19	16	14	14	16	16	12	10	9	11	12	10	8	8
	1944	7	9	10	10	11	15	17	17	17	16	19	19	16	13	13	15	15	12	11	10	12	13	10	8	8
	1945	7	9	10	10	11	15	17	17	17	16	19	19	16	14	14	16	16	12	10	9	11	12	10	8	8
	1946	7	9	10	10	11	15	17	17	17	17	20	20	17	13	13	15	16	13	11	10	11	12	10	8	8
	1947	7	9	10	10	11	15	17	17	18	17	20	20	16	13	13	15	15	12	10	9	11	12	10	8	8
	1948	7	9	10	10	11	15	17	17	17	16	19	19	18	15	15	17	15	13	12	11	14	14	12	10	9
	1949	7	9	10	10	11	15	17	17	17	16	19	19	16	14	14	16	16	12	11	10	12	13	10	8	8
	1950	7	9	10	10	11	15	17	17	17	16	19	19	16	13	13	15	15	12	10	9	12	13	11	9	8
	1951	7	9	10	10	11	15	17	17	17	16	19	19	16	13	13	15	15	12	10	9	11	12	10	8	8
	1952	7	9	10	10	11	15	17	17	17	16	19	19	16	13	13	15	15	12	10	9	11	12	10	8	8
	1953	7	9	10	10	11	15	17	17	17	16	19	19	16	13	13	15	15	12	10	9	11	12	10	8	8
	1954	7	9	10	10	11	15	17	17	17	16	19	19	16	13	13	16	17	14	12	10	11	12	10	8	8
	1955	7	9	10	10	11	15	17	17	17	16	19	19	16	14	14	16	16	12	11	10	12	13	10	9	9
	1956	7	9	10	10	11	15	17	17	17	16	19	19	18	16	16	18	16	12	10	9	12	13	12	10	9
	1957	7	9	10	10	11	15	17	17	17	17	20	21	19	15	15	16	15	12	11	10	12	13	10	8	8
	1958	7	9	10	10	11	15	17	17	17	16	19	19	17	14	14	16	16	14	12	11	12	12	10	8	8
	1959	7	9	10	10	11	15	17	17	17	16	19	20	17	14	14	15	15	12	10	10	12	13	11	9	9
	1960	7	9	10	10	11	15	17	17	17	16	19	19	17	15	15	17	17	13	11	10	11	12	10	9	9
	1961	7	9	10	10	11	15	17	17	18	17	20	20	17	16	16	18	18	13	11	11	12	13	11	8	8
	1962	7	9	10	10	11	15	17	17	17	17	20	20	18	14	14	16	15	14	12	11	13	12	11	9	9
	1963	7	9	10	10	11	15	17	17	17	17	20	20	17	14	14	16	16	13	11	10	13	13	12	11	10
	1964	7	9	10	10	11	15	17	17	18	18	21	21	18	16	16	18	18	14	13	13	14	14	11	9	9
	1965	7	9	10	10	11	15	17	17	17	16	19	19	17	14	14	16	15	12	10	10	12	13	12	9	9
	1966	7	9	10	10	11	15	17	17	17	17	20	20	17	13	13	15	15	12	10	9	11	12	10	8	8
	1967	7	9	10	10	11	15	17	17	17	16	19	19	16	13	13	15	16	13	11	10	11	12	10	8	8
	1968	7	9	10	10	11	15	17	17	17	16	19	19	17	14	14	16	15	12	10	9	11	12	10	8	8
	1969	7	9	10	10	11	15	17	17	17	17	20	20	17	14	14	16	16	13	11	10	12	12	10	8	8
	1970	7	9	10	10	11	15	17	17	17	16	19	19	18	15	15	17	15	12	10	9	11	12	11	9	9
	1971	7	9	10	10	11	15	17	17	17	16	19	19	16	13	13	15	15	12	10	9	11	12	10	8	8
	1972	7	9	10	10	11	15	17	17	17	17	20	21	19	16	16	17	17	13	11	10	11	12	11	10	10
	1973	7	9	10	10	11	15	17	17	17	16	19	19	17	14	14	16	16	13	11	10	12	13	11	9	8
	1974	7	9	10	10	11	15	17	17	17	17	20	20	17	13	13	15	15	12	10	9	11	12	10	8	8
	1975	7	9	10	10	11	15	17	17	17	16	19	19	16	13	13	15	15	12	10	9	11	12	11	9	9
	1976	7	9	10	10	11	15	17	17	17	16	19	19	17	14	14	17	16	14	12	10	12	12	11	10	10
	1977	7	9	10	10	11	15	17	17	18	18	21	21	20	16	16	18	15	14	12	12	14	13	12	10	10
	1978	7	9	10	10	11	15	17	17	17	16	19	20	19	16	16	17	15	14	13	12	14	13	12	12	12
	1979	7	9	10	10	11	15	17	17	17	16	19	19	17	14	14	17	17	14	13	12	13	14	11	9	9
	1980	7	9	10	10	11	15	17	17	17	16	19	19	17	15	15	17	16	13	12	12	14	14	12	9	9
	1981	7	9	10	10	11	15	17	17	17	16	19	19	16	13	13	15	15	15	14	13	15	13	10	8	8
	1982	7	9	10	10	11	15	17	17	17	16	19	19	16	13	13	15	15	13	11	10	13	13	11	9	8
	1983	7	9	10	10	11	15	17	17	17	16	19	19	17	15	15	17	17	13	11	10	11	12	10	8	8
	1984	7	9	10	10	11	15	17	17	17	16	19	19	16	13	13	15	15	12	10	10	12	13	11	9	9
	1985	7	9	10	10	11	15	17	17	17	16	19	19	17	14	14	16	15	13	11	11	13	13	12	9	9
[truncated: 8,015 more rows]

## Sheet: Number of approvals by quarter
	Number of approvals by quarter
	Copyright © 2023 by QLS Advisors – All Rights Reserved
	Number of approvals by quarter	2025	2025.25	2025.5	2025.75	2026	2026.25	2026.5	2026.75	2027	2027.25	2027.5	2027.75	2028	2028.25	2028.5	2028.75	2029	2030.5	2030.75	2031
	Mean	0	0	0	0	0	0	0	0	0	0	0	0	0.1515	0.3067	0.3067	0.4573	0.9209	1.3867	1.3867	1.5376	1.6898	2.1448	2.4508	2.5988	2.7494
	Standard Deviation	0	0	0	0	0	0	0	0	0	0	0	0	0.358536	0.516754	0.516754	0.648056	0.989567	1.29173	1.29173	1.37818	1.46717	1.81797	2.0141	2.09018	2.16472
	Min	0	0	0	0	0	0	0	0	0	0	0	0	0	0	0	0	0	0	0	0	0	0	0	0	0
	5th Percentile	0	0	0	0	0	0	0	0	0	0	0	0	0	0	0	0	0	0	0	0	0	0	0	0	0
	25th Percentile	0	0	0	0	0	0	0	0	0	0	0	0	0	0	0	0	0	0	0	0	1	1	1	1	1
	50th Percentile	0	0	0	0	0	0	0	0	0	0	0	0	0	0	0	0	1	1	1	1	1	2	2	2	2
	75th Percentile	0	0	0	0	0	0	0	0	0	0	0	0	0	1	1	1	1	2	2	2	3	3	4	4	4
	95th Percentile	0	0	0	0	0	0	0	0	0	0	0	0	1	1	1	2	3	4	4	4	4	6	6	7	7
	Max	0	0	0	0	0	0	0	0	0	0	0	0	1	2	2	3	6	8	8	9	9	11	13	14	14
							First Quarter	2025
							Last Quarter	2031
	Simulation Number	2025	2025.25	2025.5	2025.75	2026	2026.25	2026.5	2026.75	2027	2027.25	2027.5	2027.75	2028	2028.25	2028.5	2028.75	2029	2030.5	2030.75	2031
	1	0	0	0	0	0	0	0	0	0	0	0	0	1	2	2	2	2	2	2	2	2	2	2	2	2
	2	0	0	0	0	0	0	0	0	0	0	0	0	0	1	1	1	1	1	1	2	2	2	2	3	3
	3	0	0	0	0	0	0	0	0	0	0	0	0	0	0	0	1	2	3	3	4	5	7	8	8	8
	4	0	0	0	0	0	0	0	0	0	0	0	0	0	0	0	0	1	1	1	1	1	1	1	2	2
	5	0	0	0	0	0	0	0	0	0	0	0	0	1	1	1	1	1	1	1	1	1	1	1	2	2
	6	0	0	0	0	0	0	0	0	0	0	0	0	0	0	0	0	1	1	1	1	2	3	4	4	4
	7	0	0	0	0	0	0	0	0	0	0	0	0	0	0	0	1	1	3	3	3	3	3	3	3	4
	8	0	0	0	0	0	0	0	0	0	0	0	0	1	2	2	2	3	5	5	5	5	6	8	8	8
	9	0	0	0	0	0	0	0	0	0	0	0	0	0	0	0	0	0	0	0	0	0	0	0	0	0
	10	0	0	0	0	0	0	0	0	0	0	0	0	0	0	0	0	0	0	0	0	0	0	0	0	1
	11	0	0	0	0	0	0	0	0	0	0	0	0	0	0	0	0	0	1	1	1	2	2	2	2	2
	12	0	0	0	0	0	0	0	0	0	0	0	0	1	1	1	1	1	1	1	1	1	1	3	3	3
	13	0	0	0	0	0	0	0	0	0	0	0	0	1	2	2	2	2	2	2	3	4	4	4	4	4
	14	0	0	0	0	0	0	0	0	0	0	0	0	1	1	1	1	1	1	1	1	1	1	1	1	1
	15	0	0	0	0	0	0	0	0	0	0	0	0	0	0	0	0	1	1	1	1	1	1	1	2	2
	16	0	0	0	0	0	0	0	0	0	0	0	0	0	0	0	0	0	0	0	1	1	1	1	1	1
	17	0	0	0	0	0	0	0	0	0	0	0	0	0	0	0	0	0	0	0	0	0	0	0	0	0
	18	0	0	0	0	0	0	0	0	0	0	0	0	0	0	0	0	0	1	1	1	1	2	2	2	2
	19	0	0	0	0	0	0	0	0	0	0	0	0	0	0	0	1	1	1	1	2	2	2	2	2	2
	20	0	0	0	0	0	0	0	0	0	0	0	0	0	0	0	0	0	1	1	2	2	3	3	3	3
	21	0	0	0	0	0	0	0	0	0	0	0	0	0	0	0	1	2	3	3	3	4	5	6	6	6
	22	0	0	0	0	0	0	0	0	0	0	0	0	0	0	0	0	0	0	0	0	0	0	0	0	1
	23	0	0	0	0	0	0	0	0	0	0	0	0	0	0	0	0	0	2	2	2	2	2	2	2	2
	24	0	0	0	0	0	0	0	0	0	0	0	0	0	0	0	0	0	0	0	0	1	2	2	3	3
	25	0	0	0	0	0	0	0	0	0	0	0	0	0	0	0	1	2	2	2	2	2	3	3	3	3
	26	0	0	0	0	0	0	0	0	0	0	0	0	0	0	0	0	0	0	0	1	1	1	1	1	1
	27	0	0	0	0	0	0	0	0	0	0	0	0	0	0	0	0	0	0	0	0	0	0	0	1	1
	28	0	0	0	0	0	0	0	0	0	0	0	0	0	0	0	0	3	3	3	3	3	5	5	5	6
	29	0	0	0	0	0	0	0	0	0	0	0	0	0	0	0	0	1	1	1	1	1	2	2	2	2
	30	0	0	0	0	0	0	0	0	0	0	0	0	1	1	1	1	1	2	2	2	2	2	2	3	3
	31	0	0	0	0	0	0	0	0	0	0	0	0	1	1	1	1	1	1	1	1	1	1	1	1	1
	32	0	0	0	0	0	0	0	0	0	0	0	0	0	0	0	0	0	0	0	0	1	1	2	2	2
	33	0	0	0	0	0	0	0	0	0	0	0	0	0	1	1	1	2	5	5	5	6	7	7	7	7
	34	0	0	0	0	0	0	0	0	0	0	0	0	0	1	1	1	1	1	1	1	1	1	1	1	1
	35	0	0	0	0	0	0	0	0	0	0	0	0	0	0	0	0	1	2	2	2	3	3	3	3	3
	36	0	0	0	0	0	0	0	0	0	0	0	0	0	0	0	0	0	1	1	1	2	2	2	2	2
	37	0	0	0	0	0	0	0	0	0	0	0	0	0	0	0	1	3	3	3	3	3	4	5	5	5
	38	0	0	0	0	0	0	0	0	0	0	0	0	0	0	0	0	1	1	1	1	1	1	2	2	2
	39	0	0	0	0	0	0	0	0	0	0	0	0	0	0	0	1	2	2	2	3	3	4	6	6	6
	40	0	0	0	0	0	0	0	0	0	0	0	0	0	0	0	0	0	0	0	0	0	0	0	0	0
	41	0	0	0	0	0	0	0	0	0	0	0	0	0	0	0	0	1	2	2	3	3	3	3	3	3
	42	0	0	0	0	0	0	0	0	0	0	0	0	0	0	0	0	0	0	0	0	0	0	0	0	1
	43	0	0	0	0	0	0	0	0	0	0	0	0	0	0	0	0	0	0	0	1	1	1	1	1	1
	44	0	0	0	0	0	0	0	0	0	0	0	0	0	0	0	0	0	0	0	1	1	1	1	1	1
	45	0	0	0	0	0	0	0	0	0	0	0	0	0	0	0	0	0	0	0	0	1	1	1	1	1
	46	0	0	0	0	0	0	0	0	0	0	0	0	0	0	0	0	0	1	1	1	1	1	1	1	1
	47	0	0	0	0	0	0	0	0	0	0	0	0	0	0	0	0	0	0	0	0	0	0	0	0	0
	48	0	0	0	0	0	0	0	0	0	0	0	0	0	0	0	0	0	0	0	1	1	1	2	3	3
	49	0	0	0	0	0	0	0	0	0	0	0	0	0	1	1	1	2	3	3	3	3	4	5	6	6
	50	0	0	0	0	0	0	0	0	0	0	0	0	0	0	0	0	2	5	5	6	6	6	7	7	7
	51	0	0	0	0	0	0	0	0	0	0	0	0	0	0	0	0	0	0	0	0	0	0	0	0	0
	52	0	0	0	0	0	0	0	0	0	0	0	0	1	1	1	1	3	4	4	4	4	4	4	5	5
	53	0	0	0	0	0	0	0	0	0	0	0	0	0	0	0	0	0	0	0	0	0	0	0	0	0
	54	0	0	0	0	0	0	0	0	0	0	0	0	0	0	0	0	1	1	1	1	1	3	3	4	4
	55	0	0	0	0	0	0	0	0	0	0	0	0	0	0	0	0	0	0	0	0	1	1	1	2	2
	56	0	0	0	0	0	0	0	0	0	0	0	0	0	0	0	1	2	3	3	3	3	4	4	4	5
	57	0	0	0	0	0	0	0	0	0	0	0	0	0	0	0	0	0	0	0	1	1	2	3	3	3
	58	0	0	0	0	0	0	0	0	0	0	0	0	0	0	0	0	0	0	0	0	0	0	0	0	0
	59	0	0	0	0	0	0	0	0	0	0	0	0	0	0	0	0	0	0	0	0	0	0	0	0	0
	60	0	0	0	0	0	0	0	0	0	0	0	0	1	2	2	2	3	3	3	3	3	4	4	4	4
	61	0	0	0	0	0	0	0	0	0	0	0	0	0	1	1	1	2	2	2	3	3	3	3	3	4
	62	0	0	0	0	0	0	0	0	0	0	0	0	0	1	1	1	1	3	3	3	3	3	3	3	3
	63	0	0	0	0	0	0	0	0	0	0	0	0	0	0	0	1	1	2	2	2	2	2	2	2	3
	64	0	0	0	0	0	0	0	0	0	0	0	0	0	0	0	0	0	0	0	0	0	0	0	0	0
	65	0	0	0	0	0	0	0	0	0	0	0	0	0	0	0	1	1	1	1	2	2	2	2	2	2
	66	0	0	0	0	0	0	0	0	0	0	0	0	0	0	0	0	0	1	1	1	1	1	1	1	1
	67	0	0	0	0	0	0	0	0	0	0	0	0	0	1	1	1	1	2	2	2	2	2	3	4	4
	68	0	0	0	0	0	0	0	0	0	0	0	0	0	0	0	0	1	1	1	1	1	1	2	2	2
	69	0	0	0	0	0	0	0	0	0	0	0	0	0	1	1	1	1	1	1	1	1	1	1	2	3
	70	0	0	0	0	0	0	0	0	0	0	0	0	0	1	1	1	2	2	2	2	2	2	3	3	3
	71	0	0	0	0	0	0	0	0	0	0	0	0	1	1	1	2	3	3	3	4	5	5	5	6	6
	72	0	0	0	0	0	0	0	0	0	0	0	0	0	0	0	0	0	1	1	1	1	1	1	1	1
	73	0	0	0	0	0	0	0	0	0	0	0	0	0	0	0	0	2	3	3	3	3	6	7	7	7
	74	0	0	0	0	0	0	0	0	0	0	0	0	0	0	0	0	0	0	0	1	1	2	2	2	2
	75	0	0	0	0	0	0	0	0	0	0	0	0	0	0	0	0	1	1	1	2	2	2	2	2	3
	76	0	0	0	0	0	0	0	0	0	0	0	0	0	0	0	0	0	0	0	0	0	0	2	2	2
	77	0	0	0	0	0	0	0	0	0	0	0	0	0	0	0	0	0	0	0	0	0	0	0	0	0
	78	0	0	0	0	0	0	0	0	0	0	0	0	0	0	0	0	0	0	0	1	1	1	1	1	2
	79	0	0	0	0	0	0	0	0	0	0	0	0	0	0	0	0	0	0	0	0	0	1	1	1	1
	80	0	0	0	0	0	0	0	0	0	0	0	0	0	0	0	0	0	1	1	1	1	1	1	1	1
	81	0	0	0	0	0	0	0	0	0	0	0	0	0	0	0	0	0	2	2	2	2	2	2	2	2
	82	0	0	0	0	0	0	0	0	0	0	0	0	0	0	0	0	2	3	3	4	4	6	6	7	7
	83	0	0	0	0	0	0	0	0	0	0	0	0	0	0	0	0	2	2	2	2	2	4	4	4	4
	84	0	0	0	0	0	0	0	0	0	0	0	0	0	1	1	2	3	3	3	3	3	3	3	3	3
	85	0	0	0	0	0	0	0	0	0	0	0	0	0	0	0	1	1	1	1	1	1	1	2	2	3
	86	0	0	0	0	0	0	0	0	0	0	0	0	0	0	0	0	2	2	2	3	3	5	5	5	5
	87	0	0	0	0	0	0	0	0	0	0	0	0	0	0	0	0	0	0	0	0	0	0	0	0	1
	88	0	0	0	0	0	0	0	0	0	0	0	0	0	0	0	0	2	2	2	2	2	3	4	4	4
	89	0	0	0	0	0	0	0	0	0	0	0	0	0	0	0	0	0	0	0	0	0	0	0	0	0
	90	0	0	0	0	0	0	0	0	0	0	0	0	0	0	0	0	1	1	1	1	1	1	1	1	1
	91	0	0	0	0	0	0	0	0	0	0	0	0	0	0	0	0	0	1	1	1	2	3	3	3	3
	92	0	0	0	0	0	0	0	0	0	0	0	0	0	0	0	0	0	1	1	1	1	1	1	1	1
	93	0	0	0	0	0	0	0	0	0	0	0	0	0	0	0	0	0	0	0	0	0	0	0	0	1
	94	0	0	0	0	0	0	0	0	0	0	0	0	0	0	0	0	1	1	1	1	1	1	1	1	1
	95	0	0	0	0	0	0	0	0	0	0	0	0	1	1	1	1	2	3	3	3	3	3	3	3	4
	96	0	0	0	0	0	0	0	0	0	0	0	0	1	2	2	2	2	2	2	2	2	3	3	3	3
	97	0	0	0	0	0	0	0	0	0	0	0	0	0	0	0	0	0	0	0	0	0	0	0	0	1
	98	0	0	0	0	0	0	0	0	0	0	0	0	1	1	1	1	1	1	1	1	1	1	2	2	2
	99	0	0	0	0	0	0	0	0	0	0	0	0	0	0	0	0	0	0	0	0	0	0	0	0	0
	100	0	0	0	0	0	0	0	0	0	0	0	0	0	0	0	0	1	2	2	2	3	4	4	5	5
	101	0	0	0	0	0	0	0	0	0	0	0	0	0	0	0	0	0	0	0	1	1	1	1	1	1
	102	0	0	0	0	0	0	0	0	0	0	0	0	0	0	0	0	0	0	0	0	0	1	1	1	1
	103	0	0	0	0	0	0	0	0	0	0	0	0	0	1	1	2	2	3	3	3	4	4	4	4	4
	104	0	0	0	0	0	0	0	0	0	0	0	0	0	0	0	0	1	1	1	1	2	2	2	2	2
	105	0	0	0	0	0	0	0	0	0	0	0	0	0	0	0	0	1	1	1	2	2	2	2	2	2
	106	0	0	0	0	0	0	0	0	0	0	0	0	0	0	0	1	1	1	1	1	1	1	1	1	1
	107	0	0	0	0	0	0	0	0	0	0	0	0	0	1	1	1	1	2	2	2	2	3	3	3	4
	108	0	0	0	0	0	0	0	0	0	0	0	0	0	0	0	0	0	0	0	0	0	0	0	0	0
	109	0	0	0	0	0	0	0	0	0	0	0	0	0	1	1	1	3	4	4	5	5	6	6	6	7
	110	0	0	0	0	0	0	0	0	0	0	0	0	0	0	0	1	1	1	1	1	1	1	1	1	1
	111	0	0	0	0	0	0	0	0	0	0	0	0	0	0	0	1	3	3	3	3	3	4	5	5	5
	112	0	0	0	0	0	0	0	0	0	0	0	0	0	0	0	0	0	0	0	0	1	1	1	1	1
	113	0	0	0	0	0	0	0	0	0	0	0	0	0	1	1	1	1	2	2	2	2	2	3	4	4
	114	0	0	0	0	0	0	0	0	0	0	0	0	0	0	0	0	0	0	0	0	0	0	0	1	1
	115	0	0	0	0	0	0	0	0	0	0	0	0	0	0	0	0	0	1	1	1	1	2	3	3	3
	116	0	0	0	0	0	0	0	0	0	0	0	0	0	0	0	0	0	0	0	1	1	1	1	1	1
	117	0	0	0	0	0	0	0	0	0	0	0	0	0	0	0	0	0	0	0	0	0	0	1	1	2
	118	0	0	0	0	0	0	0	0	0	0	0	0	1	1	1	1	3	5	5	5	5	6	6	6	6
	119	0	0	0	0	0	0	0	0	0	0	0	0	0	0	0	0	0	0	0	1	1	1	1	1	2
	120	0	0	0	0	0	0	0	0	0	0	0	0	0	0	0	0	0	1	1	1	1	2	2	2	3
	121	0	0	0	0	0	0	0	0	0	0	0	0	0	0	0	0	0	1	1	1	1	1	1	1	1
	122	0	0	0	0	0	0	0	0	0	0	0	0	1	1	1	2	2	3	3	3	3	4	5	5	6
	123	0	0	0	0	0	0	0	0	0	0	0	0	0	0	0	0	2	2	2	2	2	3	3	3	3
	124	0	0	0	0	0	0	0	0	0	0	0	0	0	0	0	0	0	1	1	1	1	2	2	2	2
	125	0	0	0	0	0	0	0	0	0	0	0	0	0	0	0	1	1	2	2	2	2	2	2	2	2
	126	0	0	0	0	0	0	0	0	0	0	0	0	0	0	0	1	2	2	2	2	2	2	2	2	2
	127	0	0	0	0	0	0	0	0	0	0	0	0	0	0	0	0	0	0	0	0	0	0	0	0	0
	128	0	0	0	0	0	0	0	0	0	0	0	0	0	0	0	0	0	0	0	0	0	1	1	1	1
	129	0	0	0	0	0	0	0	0	0	0	0	0	0	0	0	0	1	1	1	1	1	1	2	2	3
	130	0	0	0	0	0	0	0	0	0	0	0	0	0	0	0	0	0	2	2	3	3	3	3	3	3
	131	0	0	0	0	0	0	0	0	0	0	0	0	0	1	1	1	2	4	4	4	4	5	5	5	5
	132	0	0	0	0	0	0	0	0	0	0	0	0	0	0	0	0	1	1	1	1	1	1	1	1	1
	133	0	0	0	0	0	0	0	0	0	0	0	0	1	1	1	1	2	4	4	4	5	7	8	8	9
	134	0	0	0	0	0	0	0	0	0	0	0	0	0	0	0	0	1	1	1	1	1	1	1	2	2
	135	0	0	0	0	0	0	0	0	0	0	0	0	1	2	2	2	2	2	2	2	2	2	2	2	2
	136	0	0	0	0	0	0	0	0	0	0	0	0	0	0	0	0	0	0	0	0	1	1	1	1	1
	137	0	0	0	0	0	0	0	0	0	0	0	0	0	0	0	1	1	1	1	1	1	2	3	3	4
	138	0	0	0	0	0	0	0	0	0	0	0	0	0	0	0	0	1	1	1	1	1	1	1	1	1
	139	0	0	0	0	0	0	0	0	0	0	0	0	0	0	0	0	0	0	0	0	0	0	0	0	0
	140	0	0	0	0	0	0	0	0	0	0	0	0	0	0	0	0	0	0	0	0	0	0	0	1	1
	141	0	0	0	0	0	0	0	0	0	0	0	0	1	2	2	3	3	4	4	4	4	5	5	5	6
	142	0	0	0	0	0	0	0	0	0	0	0	0	0	0	0	0	0	1	1	1	2	2	3	4	4
	143	0	0	0	0	0	0	0	0	0	0	0	0	0	1	1	1	3	4	4	4	4	5	5	5	5
	144	0	0	0	0	0	0	0	0	0	0	0	0	0	0	0	0	0	0	0	0	0	1	2	2	2
	145	0	0	0	0	0	0	0	0	0	0	0	0	0	1	1	1	1	1	1	1	1	1	1	1	1
	146	0	0	0	0	0	0	0	0	0	0	0	0	0	0	0	0	1	1	1	1	1	2	2	3	4
	147	0	0	0	0	0	0	0	0	0	0	0	0	0	0	0	0	1	1	1	1	2	3	3	3	3
	148	0	0	0	0	0	0	0	0	0	0	0	0	0	0	0	0	0	0	0	0	0	0	0	0	0
	149	0	0	0	0	0	0	0	0	0	0	0	0	0	1	1	2	3	4	4	4	4	5	5	5	5
	150	0	0	0	0	0	0	0	0	0	0	0	0	0	0	0	0	0	0	0	0	0	0	1	1	1
	151	0	0	0	0	0	0	0	0	0	0	0	0	0	1	1	1	1	1	1	1	2	3	4	4	4
	152	0	0	0	0	0	0	0	0	0	0	0	0	0	0	0	1	1	2	2	2	2	2	2	2	2
	153	0	0	0	0	0	0	0	0	0	0	0	0	0	0	0	0	1	2	2	2	2	2	2	2	2
	154	0	0	0	0	0	0	0	0	0	0	0	0	0	0	0	0	0	0	0	0	1	1	2	2	3
	155	0	0	0	0	0	0	0	0	0	0	0	0	1	1	1	1	1	2	2	3	4	5	7	7	7
	156	0	0	0	0	0	0	0	0	0	0	0	0	0	0	0	0	1	1	1	1	1	2	4	4	4
	157	0	0	0	0	0	0	0	0	0	0	0	0	0	0	0	0	0	0	0	0	0	0	0	0	0
	158	0	0	0	0	0	0	0	0	0	0	0	0	0	1	1	1	1	1	1	2	2	2	2	2	2
	159	0	0	0	0	0	0	0	0	0	0	0	0	0	0	0	0	2	2	2	2	2	5	5	5	5
	160	0	0	0	0	0	0	0	0	0	0	0	0	1	2	2	2	3	3	3	4	4	4	4	4	5
	161	0	0	0	0	0	0	0	0	0	0	0	0	1	1	1	1	1	1	1	1	1	2	2	3	3
	162	0	0	0	0	0	0	0	0	0	0	0	0	0	0	0	0	0	1	1	1	1	1	1	1	2
	163	0	0	0	0	0	0	0	0	0	0	0	0	0	1	1	1	1	2	2	2	3	5	6	6	6
	164	0	0	0	0	0	0	0	0	0	0	0	0	0	0	0	0	1	3	3	4	4	5	5	6	6
	165	0	0	0	0	0	0	0	0	0	0	0	0	0	0	0	1	1	1	1	1	1	1	1	2	2
	166	0	0	0	0	0	0	0	0	0	0	0	0	0	1	1	2	4	5	5	6	6	9	9	9	9
	167	0	0	0	0	0	0	0	0	0	0	0	0	0	0	0	0	1	1	1	1	1	2	2	2	2
	168	0	0	0	0	0	0	0	0	0	0	0	0	0	0	0	0	0	0	0	0	1	1	2	2	3
	169	0	0	0	0	0	0	0	0	0	0	0	0	0	0	0	0	1	1	1	1	1	1	2	2	2
	170	0	0	0	0	0	0	0	0	0	0	0	0	0	0	0	0	0	0	0	0	0	0	0	0	1
	171	0	0	0	0	0	0	0	0	0	0	0	0	0	0	0	0	1	2	2	2	3	4	5	5	5
	172	0	0	0	0	0	0	0	0	0	0	0	0	0	0	0	0	0	1	1	1	1	1	1	1	2
	173	0	0	0	0	0	0	0	0	0	0	0	0	0	0	0	1	1	1	1	1	1	2	3	4	4
	174	0	0	0	0	0	0	0	0	0	0	0	0	1	1	1	1	1	1	1	1	1	2	3	3	3
	175	0	0	0	0	0	0	0	0	0	0	0	0	0	0	0	1	2	3	3	3	3	3	3	3	3
	176	0	0	0	0	0	0	0	0	0	0	0	0	0	0	0	0	1	3	3	4	4	5	6	6	6
	177	0	0	0	0	0	0	0	0	0	0	0	0	0	0	0	0	0	0	0	0	0	1	1	1	1
	178	0	0	0	0	0	0	0	0	0	0	0	0	0	0	0	0	0	0	0	0	0	0	1	2	2
	179	0	0	0	0	0	0	0	0	0	0	0	0	0	0	0	1	2	2	2	2	3	3	5	5	6
	180	0	0	0	0	0	0	0	0	0	0	0	0	1	1	1	1	1	2	2	2	2	2	2	2	2
	181	0	0	0	0	0	0	0	0	0	0	0	0	0	0	0	0	0	1	1	1	1	2	3	4	4
	182	0	0	0	0	0	0	0	0	0	0	0	0	0	0	0	0	0	1	1	2	2	2	2	2	2
	183	0	0	0	0	0	0	0	0	0	0	0	0	0	1	1	1	2	2	2	2	2	3	3	3	3
	184	0	0	0	0	0	0	0	0	0	0	0	0	1	1	1	1	1	1	1	1	1	1	1	1	1
	185	0	0	0	0	0	0	0	0	0	0	0	0	0	0	0	0	0	1	1	1	1	1	1	1	1
	186	0	0	0	0	0	0	0	0	0	0	0	0	0	0	0	0	0	0	0	0	1	1	1	1	1
	187	0	0	0	0	0	0	0	0	0	0	0	0	0	0	0	0	1	3	3	4	4	4	4	4	4
	188	0	0	0	0	0	0	0	0	0	0	0	0	0	0	0	0	0	0	0	0	0	0	0	0	0
	189	0	0	0	0	0	0	0	0	0	0	0	0	1	1	1	1	2	3	3	3	3	4	5	5	5
	190	0	0	0	0	0	0	0	0	0	0	0	0	0	0	0	0	0	0	0	0	0	0	1	1	1
	191	0	0	0	0	0	0	0	0	0	0	0	0	0	0	0	0	1	2	2	2	2	2	2	2	2
	192	0	0	0	0	0	0	0	0	0	0	0	0	0	0	0	0	0	1	1	1	2	2	3	3	3
	193	0	0	0	0	0	0	0	0	0	0	0	0	0	0	0	0	0	1	1	2	3	4	5	5	5
	194	0	0	0	0	0	0	0	0	0	0	0	0	1	1	1	1	1	1	1	1	2	3	3	3	3
	195	0	0	0	0	0	0	0	0	0	0	0	0	0	0	0	0	2	2	2	2	2	2	2	2	2
	196	0	0	0	0	0	0	0	0	0	0	0	0	0	0	0	0	0	1	1	1	1	1	1	1	1
	197	0	0	0	0	0	0	0	0	0	0	0	0	0	1	1	1	1	1	1	1	2	3	4	4	4
	198	0	0	0	0	0	0	0	0	0	0	0	0	0	1	1	1	1	1	1	1	1	1	1	1	1
	199	0	0	0	0	0	0	0	0	0	0	0	0	0	0	0	0	1	1	1	1	1	3	4	4	4
	200	0	0	0	0	0	0	0	0	0	0	0	0	0	0	0	1	1	1	1	1	1	2	2	2	2
	201	0	0	0	0	0	0	0	0	0	0	0	0	0	0	0	0	1	1	1	1	1	1	1	2	2
	202	0	0	0	0	0	0	0	0	0	0	0	0	0	0	0	0	0	0	0	0	0	0	1	1	1
	203	0	0	0	0	0	0	0	0	0	0	0	0	0	0	0	1	1	1	1	1	1	2	2	2	2
	204	0	0	0	0	0	0	0	0	0	0	0	0	1	1	1	1	2	2	2	2	2	2	2	2	3
	205	0	0	0	0	0	0	0	0	0	0	0	0	0	0	0	1	2	2	2	3	3	4	4	4	4
	206	0	0	0	0	0	0	0	0	0	0	0	0	0	0	0	1	2	2	2	2	2	2	3	3	3
	207	0	0	0	0	0	0	0	0	0	0	0	0	0	0	0	0	0	0	0	0	0	0	0	0	0
	208	0	0	0	0	0	0	0	0	0	0	0	0	0	1	1	2	2	2	2	2	2	3	3	4	4
	209	0	0	0	0	0	0	0	0	0	0	0	0	0	0	0	0	0	0	0	0	1	1	1	1	1
	210	0	0	0	0	0	0	0	0	0	0	0	0	0	0	0	0	2	2	2	2	3	3	4	4	4
	211	0	0	0	0	0	0	0	0	0	0	0	0	1	1	1	2	3	5	5	5	6	7	7	7	7
	212	0	0	0	0	0	0	0	0	0	0	0	0	0	0	0	1	1	1	1	1	1	1	1	1	1
	213	0	0	0	0	0	0	0	0	0	0	0	0	0	0	0	0	0	1	1	2	3	3	3	3	3
	214	0	0	0	0	0	0	0	0	0	0	0	0	0	1	1	1	1	1	1	1	1	2	2	2	2
	215	0	0	0	0	0	0	0	0	0	0	0	0	0	0	0	0	1	2	2	2	2	2	3	3	3
	216	0	0	0	0	0	0	0	0	0	0	0	0	0	0	0	0	1	2	2	2	2	2	2	2	2
	217	0	0	0	0	0	0	0	0	0	0	0	0	0	0	0	0	0	0	0	0	0	1	1	1	1
	218	0	0	0	0	0	0	0	0	0	0	0	0	1	2	2	2	2	2	2	2	2	2	2	2	2
	219	0	0	0	0	0	0	0	0	0	0	0	0	0	0	0	0	0	1	1	1	1	1	1	1	1
	220	0	0	0	0	0	0	0	0	0	0	0	0	0	0	0	0	0	0	0	0	0	2	2	2	2
	221	0	0	0	0	0	0	0	0	0	0	0	0	0	1	1	1	1	1	1	1	1	3	3	3	3
	222	0	0	0	0	0	0	0	0	0	0	0	0	0	0	0	0	0	0	0	0	0	0	0	0	0
	223	0	0	0	0	0	0	0	0	0	0	0	0	0	0	0	0	0	0	0	1	1	1	1	1	1
	224	0	0	0	0	0	0	0	0	0	0	0	0	0	0	0	0	0	0	0	0	0	1	1	1	1
	225	0	0	0	0	0	0	0	0	0	0	0	0	0	0	0	0	0	0	0	0	0	0	0	0	0
	226	0	0	0	0	0	0	0	0	0	0	0	0	0	0	0	0	0	0	0	0	0	1	2	2	2
	227	0	0	0	0	0	0	0	0	0	0	0	0	1	1	1	1	1	2	2	2	3	4	5	6	7
	228	0	0	0	0	0	0	0	0	0	0	0	0	0	0	0	0	0	0	0	0	0	1	1	1	1
	229	0	0	0	0	0	0	0	0	0	0	0	0	1	1	1	1	2	2	2	2	2	2	2	2	2
	230	0	0	0	0	0	0	0	0	0	0	0	0	0	0	0	0	1	1	1	1	1	1	1	1	1
	231	0	0	0	0	0	0	0	0	0	0	0	0	0	0	0	0	0	0	0	0	0	1	1	1	1
	232	0	0	0	0	0	0	0	0	0	0	0	0	0	0	0	0	0	1	1	1	1	2	3	4	4
	233	0	0	0	0	0	0	0	0	0	0	0	0	0	0	0	1	1	1	1	1	1	1	2	2	2
	234	0	0	0	0	0	0	0	0	0	0	0	0	0	0	0	0	0	2	2	2	2	3	4	4	4
	235	0	0	0	0	0	0	0	0	0	0	0	0	1	1	1	2	2	2	2	2	2	4	5	5	5
	236	0	0	0	0	0	0	0	0	0	0	0	0	0	0	0	0	1	1	1	1	1	1	1	1	1
	237	0	0	0	0	0	0	0	0	0	0	0	0	0	0	0	0	1	1	1	1	1	2	2	2	2
	238	0	0	0	0	0	0	0	0	0	0	0	0	1	1	1	1	2	3	3	3	3	4	4	4	4
	239	0	0	0	0	0	0	0	0	0	0	0	0	0	0	0	1	1	1	1	1	1	1	1	1	1
	240	0	0	0	0	0	0	0	0	0	0	0	0	0	0	0	0	0	0	0	1	1	1	1	1	1
	241	0	0	0	0	0	0	0	0	0	0	0	0	1	1	1	1	2	3	3	3	3	4	4	4	4
	242	0	0	0	0	0	0	0	0	0	0	0	0	0	0	0	0	0	0	0	0	0	0	0	0	0
	243	0	0	0	0	0	0	0	0	0	0	0	0	0	0	0	0	0	0	0	0	0	0	0	0	0
	244	0	0	0	0	0	0	0	0	0	0	0	0	0	1	1	1	1	1	1	2	2	2	2	2	2
	245	0	0	0	0	0	0	0	0	0	0	0	0	1	1	1	1	1	1	1	1	1	2	2	2	2
	246	0	0	0	0	0	0	0	0	0	0	0	0	0	0	0	0	0	0	0	0	0	0	0	0	0
	247	0	0	0	0	0	0	0	0	0	0	0	0	1	1	1	2	2	2	2	2	2	2	2	2	2
	248	0	0	0	0	0	0	0	0	0	0	0	0	0	0	0	0	0	1	1	1	1	1	1	2	3
	249	0	0	0	0	0	0	0	0	0	0	0	0	1	1	1	1	2	2	2	2	2	3	5	5	5
	250	0	0	0	0	0	0	0	0	0	0	0	0	0	0	0	0	1	1	1	1	1	1	2	2	2
	251	0	0	0	0	0	0	0	0	0	0	0	0	0	0	0	0	1	1	1	1	1	2	2	2	3
	252	0	0	0	0	0	0	0	0	0	0	0	0	0	0	0	0	0	0	0	0	0	0	0	0	0
	253	0	0	0	0	0	0	0	0	0	0	0	0	0	1	1	1	1	1	1	2	2	4	4	4	5
	254	0	0	0	0	0	0	0	0	0	0	0	0	0	0	0	0	0	0	0	0	0	0	1	1	1
	255	0	0	0	0	0	0	0	0	0	0	0	0	0	0	0	0	0	0	0	0	0	0	0	0	0
	256	0	0	0	0	0	0	0	0	0	0	0	0	0	0	0	0	0	0	0	0	0	0	2	2	2
	257	0	0	0	0	0	0	0	0	0	0	0	0	0	0	0	0	0	0	0	0	0	0	0	0	0
	258	0	0	0	0	0	0	0	0	0	0	0	0	0	0	0	0	2	3	3	3	3	3	3	4	4
	259	0	0	0	0	0	0	0	0	0	0	0	0	0	0	0	0	1	1	1	1	1	2	2	3	3
	260	0	0	0	0	0	0	0	0	0	0	0	0	0	0	0	0	0	1	1	1	1	1	1	2	2
	261	0	0	0	0	0	0	0	0	0	0	0	0	0	0	0	0	1	2	2	2	2	3	3	3	3
	262	0	0	0	0	0	0	0	0	0	0	0	0	0	0	0	0	1	1	1	2	2	2	2	2	2
	263	0	0	0	0	0	0	0	0	0	0	0	0	1	1	1	1	1	2	2	2	2	3	3	3	3
	264	0	0	0	0	0	0	0	0	0	0	0	0	0	0	0	0	0	0	0	0	0	0	1	1	1
	265	0	0	0	0	0	0	0	0	0	0	0	0	0	0	0	0	1	2	2	2	2	2	3	3	4
	266	0	0	0	0	0	0	0	0	0	0	0	0	0	0	0	0	0	0	0	0	0	0	0	0	0
	267	0	0	0	0	0	0	0	0	0	0	0	0	0	0	0	1	1	1	1	2	2	2	2	2	2
	268	0	0	0	0	0	0	0	0	0	0	0	0	0	0	0	0	0	1	1	1	1	1	1	1	1
	269	0	0	0	0	0	0	0	0	0	0	0	0	1	2	2	3	4	4	4	5	5	5	5	5	5
	270	0	0	0	0	0	0	0	0	0	0	0	0	0	0	0	0	1	1	1	1	1	2	2	2	2
	271	0	0	0	0	0	0	0	0	0	0	0	0	0	0	0	0	1	1	1	2	2	3	3	3	3
	272	0	0	0	0	0	0	0	0	0	0	0	0	1	2	2	2	2	2	2	2	2	2	2	2	2
	273	0	0	0	0	0	0	0	0	0	0	0	0	0	0	0	0	0	0	0	0	0	1	1	2	2
	274	0	0	0	0	0	0	0	0	0	0	0	0	0	1	1	1	3	3	3	3	3	5	5	5	5
	275	0	0	0	0	0	0	0	0	0	0	0	0	0	0	0	0	0	0	0	0	1	2	3	3	3
	276	0	0	0	0	0	0	0	0	0	0	0	0	0	0	0	1	1	1	1	1	1	2	2	2	2
	277	0	0	0	0	0	0	0	0	0	0	0	0	0	0	0	0	0	2	2	2	2	2	2	2	2
	278	0	0	0	0	0	0	0	0	0	0	0	0	0	0	0	0	0	0	0	0	0	0	0	0	0
	279	0	0	0	0	0	0	0	0	0	0	0	0	0	0	0	0	0	0	0	0	0	0	1	2	2
	280	0	0	0	0	0	0	0	0	0	0	0	0	0	0	0	0	1	1	1	1	1	2	2	2	2
	281	0	0	0	0	0	0	0	0	0	0	0	0	0	0	0	0	0	0	0	0	0	0	0	0	0
	282	0	0	0	0	0	0	0	0	0	0	0	0	1	1	1	1	1	1	1	1	1	1	1	1	1
	283	0	0	0	0	0	0	0	0	0	0	0	0	1	1	1	2	2	4	4	4	5	5	5	6	6
	284	0	0	0	0	0	0	0	0	0	0	0	0	0	0	0	0	0	0	0	0	0	0	0	0	0
	285	0	0	0	0	0	0	0	0	0	0	0	0	0	0	0	0	0	1	1	2	2	3	3	3	3
	286	0	0	0	0	0	0	0	0	0	0	0	0	0	0	0	0	1	2	2	2	2	3	4	4	4
	287	0	0	0	0	0	0	0	0	0	0	0	0	0	0	0	0	0	0	0	0	0	1	1	1	1
	288	0	0	0	0	0	0	0	0	0	0	0	0	0	0	0	0	0	1	1	1	1	2	2	3	3
	289	0	0	0	0	0	0	0	0	0	0	0	0	0	0	0	0	0	1	1	1	1	1	2	2	2
	290	0	0	0	0	0	0	0	0	0	0	0	0	0	1	1	1	1	1	1	1	1	1	1	1	1
	291	0	0	0	0	0	0	0	0	0	0	0	0	0	1	1	1	4	5	5	5	5	7	7	7	7
	292	0	0	0	0	0	0	0	0	0	0	0	0	1	1	1	1	1	3	3	3	3	5	5	5	5
	293	0	0	0	0	0	0	0	0	0	0	0	0	0	0	0	0	0	0	0	0	0	0	0	0	0
	294	0	0	0	0	0	0	0	0	0	0	0	0	0	0	0	1	1	1	1	1	1	2	2	2	2
	295	0	0	0	0	0	0	0	0	0	0	0	0	0	1	1	1	2	2	2	2	3	3	3	3	4
	296	0	0	0	0	0	0	0	0	0	0	0	0	0	1	1	1	1	1	1	1	1	1	2	2	2
	297	0	0	0	0	0	0	0	0	0	0	0	0	0	0	0	1	1	1	1	1	1	2	3	3	3
	298	0	0	0	0	0	0	0	0	0	0	0	0	0	0	0	1	2	3	3	3	3	3	4	5	6
	299	0	0	0	0	0	0	0	0	0	0	0	0	0	1	1	1	1	2	2	3	3	3	3	4	4
	300	0	0	0	0	0	0	0	0	0	0	0	0	0	0	0	0	2	2	2	2	2	4	4	4	4
	301	0	0	0	0	0	0	0	0	0	0	0	0	0	1	1	1	1	1	1	1	1	1	1	1	1
	302	0	0	0	0	0	0	0	0	0	0	0	0	1	1	1	1	2	3	3	3	3	3	3	3	4
	303	0	0	0	0	0	0	0	0	0	0	0	0	0	0	0	0	2	5	5	6	6	8	8	9	9
	304	0	0	0	0	0	0	0	0	0	0	0	0	0	0	0	1	2	3	3	3	3	5	5	5	5
	305	0	0	0	0	0	0	0	0	0	0	0	0	0	1	1	1	1	1	1	1	1	2	2	3	3
	306	0	0	0	0	0	0	0	0	0	0	0	0	0	0	0	0	0	0	0	0	0	0	0	0	0
	307	0	0	0	0	0	0	0	0	0	0	0	0	1	2	2	3	4	5	5	5	6	7	7	7	7
	308	0	0	0	0	0	0	0	0	0	0	0	0	1	1	1	1	1	1	1	1	2	2	2	2	3
	309	0	0	0	0	0	0	0	0	0	0	0	0	0	0	0	0	0	1	1	1	1	1	1	1	2
	310	0	0	0	0	0	0	0	0	0	0	0	0	0	0	0	1	1	1	1	1	1	1	1	1	1
	311	0	0	0	0	0	0	0	0	0	0	0	0	0	0	0	0	0	0	0	0	0	0	0	0	0
	312	0	0	0	0	0	0	0	0	0	0	0	0	1	1	1	1	1	1	1	1	2	3	3	3	3
	313	0	0	0	0	0	0	0	0	0	0	0	0	0	0	0	0	0	1	1	2	3	3	3	3	3
	314	0	0	0	0	0	0	0	0	0	0	0	0	0	0	0	0	2	2	2	2	2	5	5	5	5
	315	0	0	0	0	0	0	0	0	0	0	0	0	0	0	0	0	0	0	0	0	0	0	0	0	0
	316	0	0	0	0	0	0	0	0	0	0	0	0	0	0	0	0	1	2	2	2	2	2	2	2	2
	317	0	0	0	0	0	0	0	0	0	0	0	0	0	0	0	0	0	0	0	0	0	0	0	0	0
	318	0	0	0	0	0	0	0	0	0	0	0	0	0	1	1	2	4	5	5	5	6	9	9	9	9
	319	0	0	0	0	0	0	0	0	0	0	0	0	0	0	0	0	0	1	1	1	2	3	3	3	3
	320	0	0	0	0	0	0	0	0	0	0	0	0	0	0	0	0	1	1	1	1	1	2	2	2	2
	321	0	0	0	0	0	0	0	0	0	0	0	0	0	0	0	0	1	2	2	3	3	3	4	4	4
	322	0	0	0	0	0	0	0	0	0	0	0	0	1	2	2	2	3	3	3	3	3	4	5	5	6
	323	0	0	0	0	0	0	0	0	0	0	0	0	0	0	0	0	0	1	1	1	1	1	1	1	2
	324	0	0	0	0	0	0	0	0	0	0	0	0	1	1	1	1	2	3	3	3	3	4	4	4	4
	325	0	0	0	0	0	0	0	0	0	0	0	0	0	0	0	0	0	0	0	0	0	0	0	0	0
	326	0	0	0	0	0	0	0	0	0	0	0	0	1	2	2	2	3	3	3	4	5	5	5	5	5
	327	0	0	0	0	0	0	0	0	0	0	0	0	0	0	0	0	0	0	0	1	1	2	2	2	2
	328	0	0	0	0	0	0	0	0	0	0	0	0	1	1	1	1	1	1	1	1	2	2	2	2	2
	329	0	0	0	0	0	0	0	0	0	0	0	0	1	1	1	1	2	3	3	3	3	3	3	3	3
	330	0	0	0	0	0	0	0	0	0	0	0	0	0	0	0	0	1	1	1	1	1	2	2	2	2
	331	0	0	0	0	0	0	0	0	0	0	0	0	0	0	0	0	1	1	1	1	1	1	1	1	1
	332	0	0	0	0	0	0	0	0	0	0	0	0	0	0	0	0	1	2	2	3	3	5	5	5	5
	333	0	0	0	0	0	0	0	0	0	0	0	0	0	0	0	0	1	2	2	3	3	5	5	5	5
	334	0	0	0	0	0	0	0	0	0	0	0	0	0	0	0	0	2	3	3	3	4	4	5	5	6
	335	0	0	0	0	0	0	0	0	0	0	0	0	0	0	0	0	2	4	4	4	5	8	8	8	8
	336	0	0	0	0	0	0	0	0	0	0	0	0	0	0	0	0	1	2	2	2	2	3	4	5	5
	337	0	0	0	0	0	0	0	0	0	0	0	0	0	0	0	0	1	1	1	1	1	2	2	2	2
	338	0	0	0	0	0	0	0	0	0	0	0	0	0	1	1	1	2	3	3	4	4	5	5	5	5
	339	0	0	0	0	0	0	0	0	0	0	0	0	0	0	0	0	0	0	0	0	0	0	0	0	0
	340	0	0	0	0	0	0	0	0	0	0	0	0	1	2	2	2	2	3	3	3	3	4	5	5	6
	341	0	0	0	0	0	0	0	0	0	0	0	0	0	0	0	1	2	2	2	2	2	2	2	2	3
	342	0	0	0	0	0	0	0	0	0	0	0	0	0	0	0	0	0	0	0	0	0	0	0	0	0
	343	0	0	0	0	0	0	0	0	0	0	0	0	0	0	0	0	1	1	1	1	1	1	1	1	1
	344	0	0	0	0	0	0	0	0	0	0	0	0	1	1	1	1	1	1	1	1	1	2	3	4	4
	345	0	0	0	0	0	0	0	0	0	0	0	0	0	0	0	0	1	1	1	1	1	2	2	2	2
	346	0	0	0	0	0	0	0	0	0	0	0	0	0	0	0	0	0	0	0	0	0	0	0	0	0
	347	0	0	0	0	0	0	0	0	0	0	0	0	1	1	1	1	3	3	3	3	4	5	5	5	6
	348	0	0	0	0	0	0	0	0	0	0	0	0	0	0	0	1	2	3	3	3	3	4	4	4	4
	349	0	0	0	0	0	0	0	0	0	0	0	0	0	0	0	0	0	0	0	0	0	0	1	1	1
	350	0	0	0	0	0	0	0	0	0	0	0	0	1	1	1	1	2	2	2	2	2	3	3	3	3
	351	0	0	0	0	0	0	0	0	0	0	0	0	0	0	0	0	0	0	0	0	0	0	0	0	0
	352	0	0	0	0	0	0	0	0	0	0	0	0	0	0	0	0	1	2	2	2	2	2	2	2	3
	353	0	0	0	0	0	0	0	0	0	0	0	0	1	1	1	2	2	2	2	2	2	2	2	2	2
	354	0	0	0	0	0	0	0	0	0	0	0	0	0	0	0	1	1	1	1	1	1	1	1	2	3
	355	0	0	0	0	0	0	0	0	0	0	0	0	0	0	0	0	0	0	0	0	0	0	0	0	0
	356	0	0	0	0	0	0	0	0	0	0	0	0	0	1	1	2	2	2	2	2	2	2	2	2	2
	357	0	0	0	0	0	0	0	0	0	0	0	0	0	0	0	0	0	0	0	0	0	0	1	1	1
	358	0	0	0	0	0	0	0	0	0	0	0	0	0	0	0	0	0	0	0	0	0	0	0	1	2
	359	0	0	0	0	0	0	0	0	0	0	0	0	0	0	0	0	1	2	2	3	3	4	4	4	4
	360	0	0	0	0	0	0	0	0	0	0	0	0	1	2	2	3	3	5	5	5	5	5	6	6	7
	361	0	0	0	0	0	0	0	0	0	0	0	0	0	0	0	0	0	1	1	1	1	1	2	3	4
	362	0	0	0	0	0	0	0	0	0	0	0	0	0	0	0	0	0	1	1	1	1	1	2	2	2
	363	0	0	0	0	0	0	0	0	0	0	0	0	0	0	0	0	0	0	0	0	1	1	2	2	3
	364	0	0	0	0	0	0	0	0	0	0	0	0	0	0	0	0	0	0	0	0	0	1	1	1	1
	365	0	0	0	0	0	0	0	0	0	0	0	0	0	0	0	0	0	0	0	0	0	0	0	0	0
	366	0	0	0	0	0	0	0	0	0	0	0	0	0	0	0	0	0	0	0	0	0	0	0	0	0
	367	0	0	0	0	0	0	0	0	0	0	0	0	0	0	0	1	2	2	2	2	2	2	3	3	3
	368	0	0	0	0	0	0	0	0	0	0	0	0	0	0	0	0	0	0	0	0	0	0	1	1	1
	369	0	0	0	0	0	0	0	0	0	0	0	0	0	0	0	0	0	0	0	0	0	0	0	0	0
	370	0	0	0	0	0	0	0	0	0	0	0	0	0	0	0	1	1	1	1	2	2	2	2	2	2
	371	0	0	0	0	0	0	0	0	0	0	0	0	0	0	0	0	0	0	0	0	0	1	1	2	2
	372	0	0	0	0	0	0	0	0	0	0	0	0	0	0	0	0	0	0	0	0	1	1	1	1	1
	373	0	0	0	0	0	0	0	0	0	0	0	0	0	1	1	1	2	2	2	3	3	5	6	6	6
	374	0	0	0	0	0	0	0	0	0	0	0	0	0	0	0	1	2	2	2	2	2	4	5	5	6
	375	0	0	0	0	0	0	0	0	0	0	0	0	0	0	0	1	1	2	2	2	2	2	2	3	3
	376	0	0	0	0	0	0	0	0	0	0	0	0	0	0	0	0	1	1	1	2	2	2	3	3	3
	377	0	0	0	0	0	0	0	0	0	0	0	0	0	0	0	0	0	0	0	0	0	1	1	1	1
	378	0	0	0	0	0	0	0	0	0	0	0	0	1	2	2	2	2	3	3	4	4	4	6	7	7
	379	0	0	0	0	0	0	0	0	0	0	0	0	0	0	0	1	1	2	2	3	4	4	4	5	5
	380	0	0	0	0	0	0	0	0	0	0	0	0	0	0	0	1	2	3	3	3	3	5	5	5	5
	381	0	0	0	0	0	0	0	0	0	0	0	0	0	0	0	0	0	1	1	1	1	1	1	1	1
	382	0	0	0	0	0	0	0	0	0	0	0	0	0	1	1	1	1	1	1	1	1	1	1	1	1
	383	0	0	0	0	0	0	0	0	0	0	0	0	0	0	0	0	0	1	1	1	1	1	2	2	2
	384	0	0	0	0	0	0	0	0	0	0	0	0	0	0	0	0	0	1	1	1	1	1	1	1	2
	385	0	0	0	0	0	0	0	0	0	0	0	0	0	0	0	0	1	2	2	2	2	3	3	3	3
	386	0	0	0	0	0	0	0	0	0	0	0	0	0	0	0	0	0	1	1	1	2	2	4	4	4
	387	0	0	0	0	0	0	0	0	0	0	0	0	0	0	0	0	1	1	1	2	2	2	3	3	3
	388	0	0	0	0	0	0	0	0	0	0	0	0	0	0	0	0	0	0	0	0	0	0	0	0	0
	389	0	0	0	0	0	0	0	0	0	0	0	0	0	0	0	0	0	1	1	2	3	4	4	4	4
	390	0	0	0	0	0	0	0	0	0	0	0	0	0	0	0	0	0	0	0	0	1	1	2	3	3
	391	0	0	0	0	0	0	0	0	0	0	0	0	0	0	0	0	1	1	1	1	1	1	2	2	2
	392	0	0	0	0	0	0	0	0	0	0	0	0	1	1	1	1	1	1	1	1	1	1	2	2	2
	393	0	0	0	0	0	0	0	0	0	0	0	0	0	0	0	1	2	3	3	3	4	6	8	8	8
	394	0	0	0	0	0	0	0	0	0	0	0	0	1	1	1	1	1	1	1	1	1	1	1	1	1
	395	0	0	0	0	0	0	0	0	0	0	0	0	0	0	0	0	1	1	1	1	1	1	1	1	2
	396	0	0	0	0	0	0	0	0	0	0	0	0	0	0	0	0	0	1	1	1	1	1	1	1	1
	397	0	0	0	0	0	0	0	0	0	0	0	0	0	1	1	2	2	2	2	2	2	2	2	2	2
	398	0	0	0	0	0	0	0	0	0	0	0	0	0	0	0	1	2	2	2	2	2	3	3	3	3
	399	0	0	0	0	0	0	0	0	0	0	0	0	0	0	0	0	0	0	0	0	0	0	0	0	0
	400	0	0	0	0	0	0	0	0	0	0	0	0	0	0	0	0	0	1	1	1	1	1	2	3	3
	401	0	0	0	0	0	0	0	0	0	0	0	0	0	0	0	0	0	0	0	1	1	1	1	1	1
	402	0	0	0	0	0	0	0	0	0	0	0	0	0	0	0	0	0	0	0	0	0	0	0	0	0
	403	0	0	0	0	0	0	0	0	0	0	0	0	0	0	0	0	0	1	1	1	1	2	2	2	3
	404	0	0	0	0	0	0	0	0	0	0	0	0	0	0	0	0	0	0	0	0	0	0	0	0	0
	405	0	0	0	0	0	0	0	0	0	0	0	0	0	0	0	0	0	0	0	0	0	0	0	0	0
	406	0	0	0	0	0	0	0	0	0	0	0	0	0	0	0	1	2	2	2	2	2	2	2	2	2
	407	0	0	0	0	0	0	0	0	0	0	0	0	1	1	1	1	3	4	4	4	4	6	7	7	7
	408	0	0	0	0	0	0	0	0	0	0	0	0	1	1	1	1	2	4	4	4	4	5	5	6	6
	409	0	0	0	0	0	0	0	0	0	0	0	0	0	0	0	0	0	0	0	0	1	2	2	2	2
	410	0	0	0	0	0	0	0	0	0	0	0	0	0	1	1	1	2	2	2	2	2	4	4	4	4
	411	0	0	0	0	0	0	0	0	0	0	0	0	0	0	0	0	0	1	1	1	2	2	3	3	4
	412	0	0	0	0	0	0	0	0	0	0	0	0	0	0	0	1	2	3	3	3	3	4	4	4	4
	413	0	0	0	0	0	0	0	0	0	0	0	0	0	0	0	0	1	2	2	2	2	2	2	3	4
	414	0	0	0	0	0	0	0	0	0	0	0	0	0	0	0	0	0	0	0	0	0	1	2	2	2
	415	0	0	0	0	0	0	0	0	0	0	0	0	0	0	0	0	0	0	0	0	0	0	1	1	1
	416	0	0	0	0	0	0	0	0	0	0	0	0	0	0	0	0	0	0	0	0	1	1	1	1	1
	417	0	0	0	0	0	0	0	0	0	0	0	0	0	0	0	1	1	1	1	1	1	2	2	3	3
	418	0	0	0	0	0	0	0	0	0	0	0	0	0	0	0	0	0	0	0	0	1	1	1	1	1
	419	0	0	0	0	0	0	0	0	0	0	0	0	0	1	1	2	2	3	3	3	3	3	3	3	3
	420	0	0	0	0	0	0	0	0	0	0	0	0	1	1	1	1	1	2	2	2	2	2	3	3	3
	421	0	0	0	0	0	0	0	0	0	0	0	0	0	0	0	0	1	1	1	1	2	2	3	4	4
	422	0	0	0	0	0	0	0	0	0	0	0	0	0	0	0	1	2	3	3	3	3	3	3	4	4
	423	0	0	0	0	0	0	0	0	0	0	0	0	1	1	1	1	2	2	2	2	2	2	3	3	3
	424	0	0	0	0	0	0	0	0	0	0	0	0	1	1	1	1	1	1	1	2	2	2	2	2	2
	425	0	0	0	0	0	0	0	0	0	0	0	0	0	0	0	0	1	2	2	2	2	3	3	3	3
	426	0	0	0	0	0	0	0	0	0	0	0	0	0	0	0	0	2	3	3	3	3	3	4	4	4
	427	0	0	0	0	0	0	0	0	0	0	0	0	0	0	0	1	1	1	1	1	1	1	1	1	1
	428	0	0	0	0	0	0	0	0	0	0	0	0	0	0	0	0	0	0	0	0	0	0	0	0	0
	429	0	0	0	0	0	0	0	0	0	0	0	0	0	0	0	0	0	1	1	1	1	1	1	1	1
	430	0	0	0	0	0	0	0	0	0	0	0	0	1	1	1	1	2	2	2	2	2	2	2	2	2
	431	0	0	0	0	0	0	0	0	0	0	0	0	0	0	0	0	0	1	1	1	1	1	1	1	1
	432	0	0	0	0	0	0	0	0	0	0	0	0	0	0	0	0	1	2	2	2	3	3	3	3	3
	433	0	0	0	0	0	0	0	0	0	0	0	0	1	1	1	1	2	4	4	4	4	4	4	4	4
	434	0	0	0	0	0	0	0	0	0	0	0	0	0	0	0	1	3	4	4	4	4	7	7	7	8
	435	0	0	0	0	0	0	0	0	0	0	0	0	0	0	0	0	1	2	2	2	2	3	3	4	4
	436	0	0	0	0	0	0	0	0	0	0	0	0	1	2	2	2	3	3	3	3	3	3	4	4	4
	437	0	0	0	0	0	0	0	0	0	0	0	0	1	2	2	2	2	3	3	3	3	4	4	4	4
	438	0	0	0	0	0	0	0	0	0	0	0	0	0	0	0	0	1	2	2	2	2	2	4	4	5
	439	0	0	0	0	0	0	0	0	0	0	0	0	0	0	0	0	0	0	0	1	1	1	1	1	1
	440	0	0	0	0	0	0	0	0	0	0	0	0	0	0	0	0	2	2	2	2	2	3	4	4	4
	441	0	0	0	0	0	0	0	0	0	0	0	0	0	0	0	1	1	2	2	2	2	2	2	3	3
	442	0	0	0	0	0	0	0	0	0	0	0	0	0	0	0	0	0	1	1	1	1	1	2	3	3
	443	0	0	0	0	0	0	0	0	0	0	0	0	0	0	0	0	0	0	0	0	0	0	0	0	0
	444	0	0	0	0	0	0	0	0	0	0	0	0	0	0	0	0	1	1	1	1	1	2	3	3	3
	445	0	0	0	0	0	0	0	0	0	0	0	0	0	0	0	0	0	1	1	1	1	1	2	2	2
	446	0	0	0	0	0	0	0	0	0	0	0	0	0	0	0	0	0	0	0	0	1	1	1	1	1
	447	0	0	0	0	0	0	0	0	0	0	0	0	0	0	0	0	0	0	0	0	0	0	0	0	0
	448	0	0	0	0	0	0	0	0	0	0	0	0	0	0	0	0	0	0	0	0	0	1	1	1	1
	449	0	0	0	0	0	0	0	0	0	0	0	0	1	1	1	1	2	5	5	6	7	7	9	9	10
	450	0	0	0	0	0	0	0	0	0	0	0	0	0	0	0	0	0	1	1	2	2	2	2	2	2
	451	0	0	0	0	0	0	0	0	0	0	0	0	0	1	1	1	1	1	1	1	1	2	2	2	2
	452	0	0	0	0	0	0	0	0	0	0	0	0	0	0	0	0	1	1	1	2	2	2	2	2	2
	453	0	0	0	0	0	0	0	0	0	0	0	0	0	0	0	0	0	0	0	0	0	0	0	0	1
	454	0	0	0	0	0	0	0	0	0	0	0	0	0	1	1	1	1	1	1	1	1	1	1	1	1
	455	0	0	0	0	0	0	0	0	0	0	0	0	0	0	0	0	0	1	1	1	1	1	1	1	1
	456	0	0	0	0	0	0	0	0	0	0	0	0	0	0	0	0	2	4	4	5	6	7	7	8	8
	457	0	0	0	0	0	0	0	0	0	0	0	0	0	0	0	0	3	4	4	4	5	7	8	8	8
	458	0	0	0	0	0	0	0	0	0	0	0	0	0	0	0	0	0	0	0	0	0	1	1	1	1
	459	0	0	0	0	0	0	0	0	0	0	0	0	0	0	0	0	2	2	2	2	3	3	3	3	3
	460	0	0	0	0	0	0	0	0	0	0	0	0	0	0	0	0	0	2	2	3	3	3	4	4	4
	461	0	0	0	0	0	0	0	0	0	0	0	0	0	1	1	1	2	3	3	3	3	3	4	4	4
	462	0	0	0	0	0	0	0	0	0	0	0	0	1	1	1	1	1	2	2	2	2	2	3	3	3
	463	0	0	0	0	0	0	0	0	0	0	0	0	0	0	0	0	2	2	2	2	2	2	2	2	2
	464	0	0	0	0	0	0	0	0	0	0	0	0	1	1	1	1	1	2	2	2	2	2	3	3	3
	465	0	0	0	0	0	0	0	0	0	0	0	0	0	1	1	1	1	1	1	1	1	2	2	3	3
	466	0	0	0	0	0	0	0	0	0	0	0	0	0	0	0	1	3	3	3	3	3	5	5	5	6
	467	0	0	0	0	0	0	0	0	0	0	0	0	1	1	1	1	3	3	3	3	3	4	4	4	5
	468	0	0	0	0	0	0	0	0	0	0	0	0	0	0	0	0	1	1	1	1	2	2	2	2	2
	469	0	0	0	0	0	0	0	0	0	0	0	0	0	0	0	0	0	1	1	2	2	2	2	2	2
	470	0	0	0	0	0	0	0	0	0	0	0	0	0	0	0	0	0	0	0	0	0	0	0	0	0
	471	0	0	0	0	0	0	0	0	0	0	0	0	0	0	0	0	0	0	0	0	0	0	0	0	0
	472	0	0	0	0	0	0	0	0	0	0	0	0	0	0	0	0	1	1	1	1	1	1	1	1	1
	473	0	0	0	0	0	0	0	0	0	0	0	0	0	1	1	1	2	2	2	2	3	3	3	3	3
	474	0	0	0	0	0	0	0	0	0	0	0	0	0	0	0	0	1	1	1	1	1	2	2	2	2
	475	0	0	0	0	0	0	0	0	0	0	0	0	0	0	0	0	0	0	0	0	0	0	0	0	0
	476	0	0	0	0	0	0	0	0	0	0	0	0	0	0	0	0	0	0	0	1	1	1	1	1	1
	477	0	0	0	0	0	0	0	0	0	0	0	0	0	0	0	0	0	0	0	0	0	0	0	0	0
	478	0	0	0	0	0	0	0	0	0	0	0	0	0	1	1	1	2	3	3	4	5	6	7	7	7
	479	0	0	0	0	0	0	0	0	0	0	0	0	0	0	0	0	0	1	1	1	2	4	6	6	6
	480	0	0	0	0	0	0	0	0	0	0	0	0	1	1	1	1	1	1	1	1	1	1	1	1	1
	481	0	0	0	0	0	0	0	0	0	0	0	0	0	0	0	0	1	1	1	1	1	1	1	1	2
	482	0	0	0	0	0	0	0	0	0	0	0	0	0	0	0	0	0	0	0	1	1	2	3	3	4
	483	0	0	0	0	0	0	0	0	0	0	0	0	0	0	0	0	0	2	2	3	4	4	4	4	4
	484	0	0	0	0	0	0	0	0	0	0	0	0	0	0	0	0	0	0	0	1	2	2	2	2	2
	485	0	0	0	0	0	0	0	0	0	0	0	0	0	0	0	0	0	0	0	0	0	0	0	0	0
	486	0	0	0	0	0	0	0	0	0	0	0	0	0	0	0	0	1	2	2	2	2	2	2	2	2
	487	0	0	0	0	0	0	0	0	0	0	0	0	0	0	0	0	1	1	1	1	1	3	3	3	4
	488	0	0	0	0	0	0	0	0	0	0	0	0	0	1	1	1	2	4	4	4	4	6	7	7	7
	489	0	0	0	0	0	0	0	0	0	0	0	0	0	1	1	1	1	1	1	1	1	2	2	2	2
	490	0	0	0	0	0	0	0	0	0	0	0	0	0	1	1	1	2	2	2	3	3	3	4	5	5
	491	0	0	0	0	0	0	0	0	0	0	0	0	0	0	0	0	0	0	0	0	0	0	1	1	1
	492	0	0	0	0	0	0	0	0	0	0	0	0	0	1	1	1	3	5	5	5	6	7	7	7	8
	493	0	0	0	0	0	0	0	0	0	0	0	0	0	0	0	0	1	3	3	3	3	3	3	3	3
	494	0	0	0	0	0	0	0	0	0	0	0	0	0	0	0	0	1	2	2	2	2	2	4	4	4
	495	0	0	0	0	0	0	0	0	0	0	0	0	0	0	0	1	1	2	2	2	2	4	4	4	5
	496	0	0	0	0	0	0	0	0	0	0	0	0	0	0	0	1	1	1	1	1	1	1	1	1	1
	497	0	0	0	0	0	0	0	0	0	0	0	0	0	0	0	0	2	2	2	2	2	4	4	4	4
	498	0	0	0	0	0	0	0	0	0	0	0	0	0	1	1	1	3	3	3	3	3	4	5	6	6
	499	0	0	0	0	0	0	0	0	0	0	0	0	0	0	0	0	0	0	0	0	0	0	0	0	0
	500	0	0	0	0	0	0	0	0	0	0	0	0	0	0	0	0	1	1	1	1	1	1	1	1	1
	501	0	0	0	0	0	0	0	0	0	0	0	0	0	0	0	0	0	0	0	0	1	1	1	1	1
	502	0	0	0	0	0	0	0	0	0	0	0	0	0	0	0	0	0	1	1	1	2	2	2	3	3
	503	0	0	0	0	0	0	0	0	0	0	0	0	0	0	0	1	1	1	1	1	1	1	1	1	1
	504	0	0	0	0	0	0	0	0	0	0	0	0	0	0	0	0	0	0	0	0	0	0	0	0	0
	505	0	0	0	0	0	0	0	0	0	0	0	0	0	0	0	0	0	2	2	2	2	2	2	2	2
	506	0	0	0	0	0	0	0	0	0	0	0	0	0	0	0	0	0	1	1	1	1	1	1	1	1
	507	0	0	0	0	0	0	0	0	0	0	0	0	0	0	0	0	1	1	1	2	2	2	3	4	4
	508	0	0	0	0	0	0	0	0	0	0	0	0	0	0	0	0	1	1	1	1	2	3	3	4	4
	509	0	0	0	0	0	0	0	0	0	0	0	0	0	0	0	0	2	3	3	3	3	4	4	5	5
	510	0	0	0	0	0	0	0	0	0	0	0	0	0	1	1	1	2	2	2	3	4	7	7	7	7
	511	0	0	0	0	0	0	0	0	0	0	0	0	1	1	1	2	3	5	5	6	7	8	8	9	9
	512	0	0	0	0	0	0	0	0	0	0	0	0	0	0	0	0	0	0	0	0	0	0	0	0	0
	513	0	0	0	0	0	0	0	0	0	0	0	0	0	0	0	1	4	5	5	5	5	7	8	9	9
	514	0	0	0	0	0	0	0	0	0	0	0	0	0	1	1	1	1	2	2	2	3	4	4	5	5
	515	0	0	0	0	0	0	0	0	0	0	0	0	0	0	0	0	0	0	0	0	0	1	2	2	2
	516	0	0	0	0	0	0	0	0	0	0	0	0	0	1	1	1	1	1	1	1	1	1	1	2	3
	517	0	0	0	0	0	0	0	0	0	0	0	0	0	0	0	1	1	1	1	1	1	2	2	2	2
	518	0	0	0	0	0	0	0	0	0	0	0	0	0	0	0	0	0	0	0	0	0	0	0	0	0
	519	0	0	0	0	0	0	0	0	0	0	0	0	0	0	0	0	0	0	0	0	0	0	0	0	0
	520	0	0	0	0	0	0	0	0	0	0	0	0	0	0	0	0	1	1	1	1	1	1	1	1	1
	521	0	0	0	0	0	0	0	0	0	0	0	0	0	1	1	1	2	3	3	3	3	4	6	6	6
	522	0	0	0	0	0	0	0	0	0	0	0	0	0	1	1	1	1	1	1	1	1	1	1	1	1
	523	0	0	0	0	0	0	0	0	0	0	0	0	0	1	1	1	1	2	2	2	2	2	2	2	2
	524	0	0	0	0	0	0	0	0	0	0	0	0	0	0	0	0	0	0	0	1	1	1	1	1	1
	525	0	0	0	0	0	0	0	0	0	0	0	0	1	2	2	3	4	6	6	6	6	6	7	7	7
	526	0	0	0	0	0	0	0	0	0	0	0	0	1	1	1	1	2	3	3	3	3	4	4	4	4
	527	0	0	0	0	0	0	0	0	0	0	0	0	0	1	1	1	1	2	2	3	3	3	3	3	3
	528	0	0	0	0	0	0	0	0	0	0	0	0	0	0	0	0	0	1	1	1	1	1	3	3	4
	529	0	0	0	0	0	0	0	0	0	0	0	0	0	0	0	0	1	1	1	1	2	3	3	3	3
	530	0	0	0	0	0	0	0	0	0	0	0	0	0	0	0	0	0	1	1	1	1	2	3	3	3
	531	0	0	0	0	0	0	0	0	0	0	0	0	0	0	0	1	1	2	2	2	2	3	5	6	6
	532	0	0	0	0	0	0	0	0	0	0	0	0	0	0	0	0	1	2	2	2	2	2	2	2	2
	533	0	0	0	0	0	0	0	0	0	0	0	0	0	0	0	0	0	1	1	2	2	3	3	3	3
	534	0	0	0	0	0	0	0	0	0	0	0	0	0	0	0	1	1	1	1	1	1	1	1	1	1
	535	0	0	0	0	0	0	0	0	0	0	0	0	1	1	1	1	4	6	6	6	6	8	10	11	11
	536	0	0	0	0	0	0	0	0	0	0	0	0	0	0	0	0	0	1	1	1	1	1	1	1	2
	537	0	0	0	0	0	0	0	0	0	0	0	0	0	1	1	1	2	3	3	4	4	4	4	4	4
	538	0	0	0	0	0	0	0	0	0	0	0	0	0	1	1	2	2	2	2	2	2	2	3	3	3
	539	0	0	0	0	0	0	0	0	0	0	0	0	0	0	0	0	1	4	4	4	5	6	8	8	9
	540	0	0	0	0	0	0	0	0	0	0	0	0	1	1	1	1	1	2	2	2	2	3	3	3	3
	541	0	0	0	0	0	0	0	0	0	0	0	0	0	1	1	1	1	2	2	3	3	4	5	5	5
	542	0	0	0	0	0	0	0	0	0	0	0	0	0	0	0	0	0	0	0	0	0	0	0	0	0
	543	0	0	0	0	0	0	0	0	0	0	0	0	0	0	0	0	1	2	2	2	2	3	4	4	4
	544	0	0	0	0	0	0	0	0	0	0	0	0	0	0	0	0	0	0	0	0	0	1	1	1	1
	545	0	0	0	0	0	0	0	0	0	0	0	0	0	0	0	0	0	1	1	2	3	3	4	4	5
	546	0	0	0	0	0	0	0	0	0	0	0	0	0	0	0	0	0	0	0	0	0	1	1	1	1
	547	0	0	0	0	0	0	0	0	0	0	0	0	1	1	1	1	1	1	1	1	1	1	1	1	1
	548	0	0	0	0	0	0	0	0	0	0	0	0	0	0	0	0	0	1	1	1	1	1	2	2	2
	549	0	0	0	0	0	0	0	0	0	0	0	0	1	1	1	1	1	1	1	1	1	1	1	1	1
	550	0	0	0	0	0	0	0	0	0	0	0	0	0	0	0	1	1	1	1	2	2	2	2	2	2
	551	0	0	0	0	0	0	0	0	0	0	0	0	0	0	0	0	2	2	2	2	2	4	4	4	4
	552	0	0	0	0	0	0	0	0	0	0	0	0	1	1	1	2	3	3	3	3	3	5	6	7	8
	553	0	0	0	0	0	0	0	0	0	0	0	0	0	0	0	0	0	0	0	0	0	1	1	1	1
	554	0	0	0	0	0	0	0	0	0	0	0	0	0	0	0	0	1	2	2	3	3	4	5	5	6
	555	0	0	0	0	0	0	0	0	0	0	0	0	0	0	0	1	1	2	2	3	3	4	4	4	4
	556	0	0	0	0	0	0	0	0	0	0	0	0	0	0	0	0	0	0	0	0	1	1	1	2	2
	557	0	0	0	0	0	0	0	0	0	0	0	0	0	0	0	0	0	0	0	0	0	0	0	0	0
	558	0	0	0	0	0	0	0	0	0	0	0	0	1	1	1	1	1	1	1	1	1	1	1	2	2
	559	0	0	0	0	0	0	0	0	0	0	0	0	0	1	1	1	2	2	2	2	3	3	3	3	3
	560	0	0	0	0	0	0	0	0	0	0	0	0	0	0	0	0	0	0	0	0	0	0	0	0	0
	561	0	0	0	0	0	0	0	0	0	0	0	0	0	1	1	1	1	1	1	1	1	1	1	1	1
	562	0	0	0	0	0	0	0	0	0	0	0	0	0	0	0	0	0	0	0	0	0	1	1	1	1
	563	0	0	0	0	0	0	0	0	0	0	0	0	0	0	0	0	0	0	0	1	1	1	2	2	2
	564	0	0	0	0	0	0	0	0	0	0	0	0	1	1	1	1	1	1	1	2	2	2	2	2	2
	565	0	0	0	0	0	0	0	0	0	0	0	0	0	0	0	1	3	3	3	4	4	5	6	6	6
	566	0	0	0	0	0	0	0	0	0	0	0	0	0	0	0	0	0	2	2	2	2	2	2	2	2
	567	0	0	0	0	0	0	0	0	0	0	0	0	0	0	0	1	3	4	4	4	4	4	5	5	5
	568	0	0	0	0	0	0	0	0	0	0	0	0	0	0	0	0	1	1	1	1	1	2	2	2	2
	569	0	0	0	0	0	0	0	0	0	0	0	0	0	0	0	0	0	0	0	1	2	3	3	3	3
	570	0	0	0	0	0	0	0	0	0	0	0	0	0	1	1	1	1	3	3	3	4	5	6	7	8
	571	0	0	0	0	0	0	0	0	0	0	0	0	0	0	0	0	1	2	2	3	3	4	6	6	7
	572	0	0	0	0	0	0	0	0	0	0	0	0	0	0	0	1	3	5	5	5	5	6	6	6	6
	573	0	0	0	0	0	0	0	0	0	0	0	0	1	1	1	1	3	3	3	4	4	5	5	6	6
	574	0	0	0	0	0	0	0	0	0	0	0	0	0	0	0	0	0	0	0	0	0	0	1	1	2
	575	0	0	0	0	0	0	0	0	0	0	0	0	0	0	0	0	1	1	1	1	1	2	2	2	2
	576	0	0	0	0	0	0	0	0	0	0	0	0	1	1	1	1	1	2	2	3	3	3	3	3	3
	577	0	0	0	0	0	0	0	0	0	0	0	0	0	0	0	0	2	3	3	3	3	5	6	7	8
	578	0	0	0	0	0	0	0	0	0	0	0	0	0	0	0	1	1	1	1	1	2	2	2	2	2
	579	0	0	0	0	0	0	0	0	0	0	0	0	1	1	1	1	1	1	1	2	2	2	2	3	3
	580	0	0	0	0	0	0	0	0	0	0	0	0	0	0	0	0	1	2	2	2	2	3	3	3	3
	581	0	0	0	0	0	0	0	0	0	0	0	0	0	0	0	0	0	0	0	0	0	1	1	1	1
	582	0	0	0	0	0	0	0	0	0	0	0	0	0	1	1	2	3	4	4	4	4	4	4	4	5
	583	0	0	0	0	0	0	0	0	0	0	0	0	0	0	0	0	0	0	0	0	0	0	0	1	1
	584	0	0	0	0	0	0	0	0	0	0	0	0	0	0	0	0	0	0	0	0	1	1	1	1	2
	585	0	0	0	0	0	0	0	0	0	0	0	0	1	2	2	2	4	6	6	6	6	7	8	8	8
	586	0	0	0	0	0	0	0	0	0	0	0	0	0	0	0	0	1	1	1	1	1	2	2	2	2
	587	0	0	0	0	0	0	0	0	0	0	0	0	0	1	1	1	2	2	2	3	3	3	3	4	4
	588	0	0	0	0	0	0	0	0	0	0	0	0	0	0	0	0	0	0	0	0	0	0	0	0	0
	589	0	0	0	0	0	0	0	0	0	0	0	0	0	0	0	0	1	3	3	3	3	5	5	5	5
	590	0	0	0	0	0	0	0	0	0	0	0	0	0	0	0	1	1	2	2	2	2	2	2	2	3
	591	0	0	0	0	0	0	0	0	0	0	0	0	0	0	0	0	2	2	2	2	2	4	6	7	7
	592	0	0	0	0	0	0	0	0	0	0	0	0	0	0	0	0	0	0	0	0	0	1	1	1	1
	593	0	0	0	0	0	0	0	0	0	0	0	0	0	0	0	0	0	1	1	1	1	2	2	2	2
	594	0	0	0	0	0	0	0	0	0	0	0	0	0	0	0	0	1	1	1	1	1	2	3	3	3
	595	0	0	0	0	0	0	0	0	0	0	0	0	0	0	0	0	0	0	0	0	0	0	0	0	0
	596	0	0	0	0	0	0	0	0	0	0	0	0	0	1	1	1	1	1	1	2	2	2	2	2	2
	597	0	0	0	0	0	0	0	0	0	0	0	0	0	0	0	1	2	3	3	3	3	5	6	6	7
	598	0	0	0	0	0	0	0	0	0	0	0	0	0	0	0	0	0	1	1	1	2	2	2	2	2
	599	0	0	0	0	0	0	0	0	0	0	0	0	0	0	0	0	2	3	3	3	3	3	3	3	3
	600	0	0	0	0	0	0	0	0	0	0	0	0	0	1	1	2	2	4	4	4	5	7	9	9	10
	601	0	0	0	0	0	0	0	0	0	0	0	0	0	0	0	0	0	0	0	0	0	0	0	0	0
	602	0	0	0	0	0	0	0	0	0	0	0	0	1	1	1	1	2	3	3	3	3	4	4	4	4
	603	0	0	0	0	0	0	0	0	0	0	0	0	0	0	0	0	1	1	1	1	1	2	3	3	3
	604	0	0	0	0	0	0	0	0	0	0	0	0	0	0	0	0	0	0	0	0	1	1	2	3	3
	605	0	0	0	0	0	0	0	0	0	0	0	0	0	0	0	1	1	1	1	1	2	3	3	3	3
	606	0	0	0	0	0	0	0	0	0	0	0	0	0	0	0	1	1	1	1	1	1	1	1	1	1
	607	0	0	0	0	0	0	0	0	0	0	0	0	0	0	0	0	1	2	2	2	2	3	3	3	3
	608	0	0	0	0	0	0	0	0	0	0	0	0	0	0	0	0	0	0	0	0	0	0	0	0	0
	609	0	0	0	0	0	0	0	0	0	0	0	0	0	0	0	0	1	1	1	1	1	2	2	2	2
	610	0	0	0	0	0	0	0	0	0	0	0	0	0	0	0	1	3	3	3	3	3	4	4	4	4
	611	0	0	0	0	0	0	0	0	0	0	0	0	1	2	2	2	3	3	3	3	3	4	4	4	4
	612	0	0	0	0	0	0	0	0	0	0	0	0	0	0	0	0	0	1	1	1	1	1	2	3	3
	613	0	0	0	0	0	0	0	0	0	0	0	0	1	1	1	1	2	2	2	2	2	4	4	4	4
	614	0	0	0	0	0	0	0	0	0	0	0	0	0	0	0	1	1	1	1	1	1	1	2	2	2
	615	0	0	0	0	0	0	0	0	0	0	0	0	0	0	0	0	0	0	0	0	0	0	0	0	0
	616	0	0	0	0	0	0	0	0	0	0	0	0	0	0	0	0	0	1	1	1	1	1	1	1	1
	617	0	0	0	0	0	0	0	0	0	0	0	0	1	1	1	1	3	3	3	3	3	5	5	6	6
	618	0	0	0	0	0	0	0	0	0	0	0	0	0	0	0	0	1	1	1	1	1	1	1	1	1
	619	0	0	0	0	0	0	0	0	0	0	0	0	0	0	0	0	0	0	0	0	0	0	0	0	1
	620	0	0	0	0	0	0	0	0	0	0	0	0	1	1	1	1	1	1	1	1	1	1	2	2	3
	621	0	0	0	0	0	0	0	0	0	0	0	0	0	0	0	1	2	3	3	3	3	3	3	3	3
	622	0	0	0	0	0	0	0	0	0	0	0	0	0	0	0	0	0	1	1	1	1	1	1	1	2
	623	0	0	0	0	0	0	0	0	0	0	0	0	0	0	0	0	0	0	0	0	0	0	0	0	0
	624	0	0	0	0	0	0	0	0	0	0	0	0	0	0	0	0	0	0	0	0	1	2	2	2	3
	625	0	0	0	0	0	0	0	0	0	0	0	0	0	0	0	0	2	3	3	3	4	5	6	6	7
	626	0	0	0	0	0	0	0	0	0	0	0	0	0	1	1	1	2	4	4	4	4	5	5	5	5
	627	0	0	0	0	0	0	0	0	0	0	0	0	0	0	0	0	1	1	1	1	1	1	1	1	1
	628	0	0	0	0	0	0	0	0	0	0	0	0	1	1	1	1	1	1	1	1	1	1	2	2	2
	629	0	0	0	0	0	0	0	0	0	0	0	0	0	0	0	1	2	2	2	2	2	3	3	4	5
	630	0	0	0	0	0	0	0	0	0	0	0	0	0	0	0	0	0	0	0	0	0	0	0	0	0
	631	0	0	0	0	0	0	0	0	0	0	0	0	0	0	0	1	2	2	2	2	3	4	5	5	5
	632	0	0	0	0	0	0	0	0	0	0	0	0	1	1	1	1	2	3	3	3	3	4	5	5	5
	633	0	0	0	0	0	0	0	0	0	0	0	0	0	0	0	1	1	2	2	2	2	2	2	2	2
	634	0	0	0	0	0	0	0	0	0	0	0	0	0	0	0	0	2	3	3	3	3	5	5	5	5
	635	0	0	0	0	0	0	0	0	0	0	0	0	0	0	0	1	2	2	2	2	2	4	4	4	5
	636	0	0	0	0	0	0	0	0	0	0	0	0	0	0	0	0	2	4	4	5	6	8	8	8	8
	637	0	0	0	0	0	0	0	0	0	0	0	0	0	0	0	0	1	1	1	1	1	2	3	3	3
	638	0	0	0	0	0	0	0	0	0	0	0	0	1	2	2	3	5	6	6	6	6	9	9	10	11
	639	0	0	0	0	0	0	0	0	0	0	0	0	0	0	0	1	1	1	1	1	1	1	1	1	1
	640	0	0	0	0	0	0	0	0	0	0	0	0	0	0	0	0	0	0	0	1	2	3	3	3	4
	641	0	0	0	0	0	0	0	0	0	0	0	0	0	0	0	0	1	2	2	3	3	3	3	3	3
	642	0	0	0	0	0	0	0	0	0	0	0	0	0	0	0	0	0	2	2	2	2	2	2	2	3
	643	0	0	0	0	0	0	0	0	0	0	0	0	1	1	1	1	1	1	1	1	1	1	1	1	1
	644	0	0	0	0	0	0	0	0	0	0	0	0	0	0	0	0	0	1	1	1	1	2	2	2	2
	645	0	0	0	0	0	0	0	0	0	0	0	0	0	0	0	1	1	1	1	1	1	2	3	3	3
	646	0	0	0	0	0	0	0	0	0	0	0	0	1	1	1	2	2	2	2	2	2	4	5	6	6
	647	0	0	0	0	0	0	0	0	0	0	0	0	0	0	0	0	1	2	2	2	2	3	3	3	3
	648	0	0	0	0	0	0	0	0	0	0	0	0	0	0	0	0	0	0	0	1	1	2	2	2	2
	649	0	0	0	0	0	0	0	0	0	0	0	0	1	1	1	1	2	4	4	5	5	5	7	7	7
	650	0	0	0	0	0	0	0	0	0	0	0	0	0	0	0	0	0	0	0	0	0	0	0	0	0
	651	0	0	0	0	0	0	0	0	0	0	0	0	0	0	0	1	1	1	1	1	1	1	1	1	1
	652	0	0	0	0	0	0	0	0	0	0	0	0	0	0	0	0	0	2	2	2	3	4	4	4	5
	653	0	0	0	0	0	0	0	0	0	0	0	0	0	1	1	1	1	1	1	2	2	2	2	2	2
	654	0	0	0	0	0	0	0	0	0	0	0	0	0	0	0	0	1	2	2	2	3	5	5	5	5
	655	0	0	0	0	0	0	0	0	0	0	0	0	0	0	0	0	1	1	1	1	1	1	2	2	2
	656	0	0	0	0	0	0	0	0	0	0	0	0	0	0	0	0	1	3	3	3	3	3	3	3	3
	657	0	0	0	0	0	0	0	0	0	0	0	0	0	0	0	0	1	1	1	1	1	1	2	2	2
	658	0	0	0	0	0	0	0	0	0	0	0	0	0	1	1	1	1	1	1	1	1	1	2	2	3
	659	0	0	0	0	0	0	0	0	0	0	0	0	0	0	0	0	1	2	2	2	2	2	2	2	2
	660	0	0	0	0	0	0	0	0	0	0	0	0	0	0	0	0	0	1	1	1	1	1	1	1	1
	661	0	0	0	0	0	0	0	0	0	0	0	0	0	0	0	0	0	1	1	2	2	3	3	3	3
	662	0	0	0	0	0	0	0	0	0	0	0	0	0	0	0	0	0	0	0	0	0	0	0	0	0
	663	0	0	0	0	0	0	0	0	0	0	0	0	1	1	1	1	2	2	2	2	2	3	4	4	5
	664	0	0	0	0	0	0	0	0	0	0	0	0	0	0	0	0	1	1	1	2	3	4	5	5	5
	665	0	0	0	0	0	0	0	0	0	0	0	0	0	0	0	0	0	0	0	0	0	0	1	1	1
	666	0	0	0	0	0	0	0	0	0	0	0	0	0	0	0	0	0	0	0	0	0	0	0	0	0
	667	0	0	0	0	0	0	0	0	0	0	0	0	0	0	0	0	1	1	1	1	2	2	3	3	3
	668	0	0	0	0	0	0	0	0	0	0	0	0	0	1	1	1	2	3	3	3	3	3	3	4	4
	669	0	0	0	0	0	0	0	0	0	0	0	0	0	1	1	1	1	1	1	1	1	1	1	1	1
	670	0	0	0	0	0	0	0	0	0	0	0	0	0	0	0	0	0	0	0	0	1	1	1	1	1
	671	0	0	0	0	0	0	0	0	0	0	0	0	0	1	1	2	2	3	3	4	4	5	6	6	6
	672	0	0	0	0	0	0	0	0	0	0	0	0	0	0	0	0	0	0	0	0	0	0	0	0	1
	673	0	0	0	0	0	0	0	0	0	0	0	0	0	1	1	1	4	6	6	6	6	7	7	8	9
	674	0	0	0	0	0	0	0	0	0	0	0	0	0	0	0	0	0	0	0	0	0	1	1	1	1
	675	0	0	0	0	0	0	0	0	0	0	0	0	0	0	0	0	0	0	0	1	1	2	2	2	2
	676	0	0	0	0	0	0	0	0	0	0	0	0	0	1	1	2	2	3	3	4	5	6	6	7	7
	677	0	0	0	0	0	0	0	0	0	0	0	0	0	0	0	0	0	0	0	0	0	0	0	1	1
	678	0	0	0	0	0	0	0	0	0	0	0	0	0	0	0	1	1	1	1	1	1	2	2	2	2
	679	0	0	0	0	0	0	0	0	0	0	0	0	0	1	1	2	4	4	4	4	4	5	5	5	5
	680	0	0	0	0	0	0	0	0	0	0	0	0	0	0	0	0	1	2	2	3	3	5	5	5	5
	681	0	0	0	0	0	0	0	0	0	0	0	0	0	0	0	1	2	2	2	2	2	3	3	3	3
	682	0	0	0	0	0	0	0	0	0	0	0	0	0	0	0	0	1	1	1	1	2	2	2	2	2
	683	0	0	0	0	0	0	0	0	0	0	0	0	0	0	0	0	1	1	1	1	1	2	2	2	2
	684	0	0	0	0	0	0	0	0	0	0	0	0	0	0	0	0	0	0	0	0	0	0	0	0	0
	685	0	0	0	0	0	0	0	0	0	0	0	0	0	0	0	0	1	1	1	2	2	2	3	3	3
	686	0	0	0	0	0	0	0	0	0	0	0	0	1	1	1	2	2	4	4	4	4	4	6	7	7
	687	0	0	0	0	0	0	0	0	0	0	0	0	0	1	1	1	1	2	2	2	2	4	4	4	5
	688	0	0	0	0	0	0	0	0	0	0	0	0	0	0	0	0	0	0	0	0	0	0	0	0	1
	689	0	0	0	0	0	0	0	0	0	0	0	0	0	0	0	0	1	1	1	1	1	1	2	2	2
	690	0	0	0	0	0	0	0	0	0	0	0	0	0	0	0	0	1	1	1	1	1	1	1	1	1
	691	0	0	0	0	0	0	0	0	0	0	0	0	0	0	0	0	0	0	0	1	1	2	2	2	2
	692	0	0	0	0	0	0	0	0	0	0	0	0	0	0	0	0	0	1	1	1	1	3	4	4	4
	693	0	0	0	0	0	0	0	0	0	0	0	0	0	0	0	0	0	0	0	0	0	0	0	0	0
	694	0	0	0	0	0	0	0	0	0	0	0	0	0	0	0	0	1	3	3	3	3	3	3	3	3
	695	0	0	0	0	0	0	0	0	0	0	0	0	0	0	0	0	1	2	2	2	2	2	2	2	3
	696	0	0	0	0	0	0	0	0	0	0	0	0	0	0	0	0	0	1	1	1	1	1	2	2	2
	697	0	0	0	0	0	0	0	0	0	0	0	0	0	1	1	1	1	2	2	2	2	2	3	3	3
	698	0	0	0	0	0	0	0	0	0	0	0	0	0	1	1	1	1	1	1	1	1	1	1	1	2
	699	0	0	0	0	0	0	0	0	0	0	0	0	0	0	0	0	0	0	0	0	0	0	0	0	0
	700	0	0	0	0	0	0	0	0	0	0	0	0	0	1	1	2	2	2	2	2	2	2	4	4	5
	701	0	0	0	0	0	0	0	0	0	0	0	0	0	1	1	1	1	1	1	1	1	1	1	1	2
	702	0	0	0	0	0	0	0	0	0	0	0	0	0	0	0	0	0	0	0	0	0	0	0	0	0
	703	0	0	0	0	0	0	0	0	0	0	0	0	0	0	0	0	1	1	1	2	2	4	4	4	4
	704	0	0	0	0	0	0	0	0	0	0	0	0	0	0	0	0	0	0	0	0	0	0	0	0	0
	705	0	0	0	0	0	0	0	0	0	0	0	0	0	0	0	0	0	0	0	0	1	2	2	2	3
	706	0	0	0	0	0	0	0	0	0	0	0	0	0	0	0	0	0	0	0	0	0	0	0	0	0
	707	0	0	0	0	0	0	0	0	0	0	0	0	0	0	0	0	0	1	1	1	1	2	2	2	2
	708	0	0	0	0	0	0	0	0	0	0	0	0	0	0	0	0	0	1	1	2	2	2	2	2	3
	709	0	0	0	0	0	0	0	0	0	0	0	0	0	0	0	0	0	0	0	1	1	2	2	2	2
	710	0	0	0	0	0	0	0	0	0	0	0	0	0	1	1	1	2	2	2	3	3	3	3	3	3
	711	0	0	0	0	0	0	0	0	0	0	0	0	1	1	1	1	2	2	2	2	3	3	3	3	3
	712	0	0	0	0	0	0	0	0	0	0	0	0	0	0	0	0	0	0	0	0	0	0	1	1	1
	713	0	0	0	0	0	0	0	0	0	0	0	0	0	1	1	1	3	4	4	4	4	5	5	5	5
	714	0	0	0	0	0	0	0	0	0	0	0	0	0	1	1	2	2	3	3	3	3	3	3	3	3
	715	0	0	0	0	0	0	0	0	0	0	0	0	0	1	1	1	2	2	2	2	2	2	3	3	3
	716	0	0	0	0	0	0	0	0	0	0	0	0	0	0	0	0	0	1	1	1	1	1	1	1	1
	717	0	0	0	0	0	0	0	0	0	0	0	0	0	0	0	0	1	1	1	1	1	3	3	4	4
	718	0	0	0	0	0	0	0	0	0	0	0	0	0	0	0	0	0	0	0	1	1	1	1	1	1
	719	0	0	0	0	0	0	0	0	0	0	0	0	0	0	0	0	1	1	1	1	1	2	2	2	3
	720	0	0	0	0	0	0	0	0	0	0	0	0	0	0	0	0	0	1	1	1	1	1	1	1	1
	721	0	0	0	0	0	0	0	0	0	0	0	0	0	0	0	0	1	2	2	3	3	3	3	3	3
	722	0	0	0	0	0	0	0	0	0	0	0	0	0	0	0	0	1	2	2	2	2	3	4	4	4
	723	0	0	0	0	0	0	0	0	0	0	0	0	1	1	1	2	2	3	3	3	3	5	5	5	5
	724	0	0	0	0	0	0	0	0	0	0	0	0	0	0	0	0	0	0	0	0	0	0	1	2	2
	725	0	0	0	0	0	0	0	0	0	0	0	0	0	0	0	0	1	1	1	1	1	1	1	1	1
	726	0	0	0	0	0	0	0	0	0	0	0	0	0	0	0	0	1	1	1	1	1	2	2	3	3
	727	0	0	0	0	0	0	0	0	0	0	0	0	0	0	0	0	1	3	3	3	3	3	4	4	4
	728	0	0	0	0	0	0	0	0	0	0	0	0	0	0	0	0	0	0	0	1	1	1	1	1	1
	729	0	0	0	0	0	0	0	0	0	0	0	0	1	1	1	1	1	1	1	1	1	1	2	2	2
	730	0	0	0	0	0	0	0	0	0	0	0	0	0	0	0	1	1	1	1	1	1	1	1	2	2
	731	0	0	0	0	0	0	0	0	0	0	0	0	0	0	0	0	2	2	2	2	2	3	4	4	4
	732	0	0	0	0	0	0	0	0	0	0	0	0	0	0	0	0	0	1	1	1	1	1	1	1	1
	733	0	0	0	0	0	0	0	0	0	0	0	0	0	0	0	0	2	4	4	4	4	6	7	7	7
	734	0	0	0	0	0	0	0	0	0	0	0	0	0	0	0	0	2	2	2	2	2	3	3	3	3
	735	0	0	0	0	0	0	0	0	0	0	0	0	1	1	1	2	2	2	2	2	3	3	3	3	3
	736	0	0	0	0	0	0	0	0	0	0	0	0	0	0	0	0	1	1	1	1	2	2	2	2	2
	737	0	0	0	0	0	0	0	0	0	0	0	0	0	0	0	0	0	0	0	0	0	0	0	0	0
	738	0	0	0	0	0	0	0	0	0	0	0	0	1	1	1	2	3	3	3	3	3	4	5	5	5
	739	0	0	0	0	0	0	0	0	0	0	0	0	0	0	0	1	1	2	2	3	3	3	3	3	3
	740	0	0	0	0	0	0	0	0	0	0	0	0	0	1	1	1	3	4	4	4	4	6	6	6	7
	741	0	0	0	0	0	0	0	0	0	0	0	0	0	0	0	1	1	1	1	1	2	2	2	2	2
	742	0	0	0	0	0	0	0	0	0	0	0	0	1	1	1	1	3	3	3	4	5	7	7	8	8
	743	0	0	0	0	0	0	0	0	0	0	0	0	0	1	1	1	1	1	1	1	1	1	2	2	2
	744	0	0	0	0	0	0	0	0	0	0	0	0	0	0	0	0	0	0	0	0	0	0	0	0	0
	745	0	0	0	0	0	0	0	0	0	0	0	0	0	1	1	1	2	2	2	2	2	2	3	4	4
	746	0	0	0	0	0	0	0	0	0	0	0	0	0	1	1	1	1	1	1	1	1	1	1	1	1
	747	0	0	0	0	0	0	0	0	0	0	0	0	0	0	0	0	1	2	2	2	3	4	5	5	5
	748	0	0	0	0	0	0	0	0	0	0	0	0	0	0	0	0	0	0	0	0	0	0	0	0	1
	749	0	0	0	0	0	0	0	0	0	0	0	0	1	1	1	1	1	1	1	1	1	1	1	1	1
	750	0	0	0	0	0	0	0	0	0	0	0	0	0	0	0	0	0	1	1	1	1	1	1	1	1
	751	0	0	0	0	0	0	0	0	0	0	0	0	0	0	0	0	0	1	1	1	1	1	1	1	1
	752	0	0	0	0	0	0	0	0	0	0	0	0	0	1	1	1	3	4	4	4	4	5	5	5	5
	753	0	0	0	0	0	0	0	0	0	0	0	0	0	0	0	0	0	0	0	0	0	0	0	0	0
	754	0	0	0	0	0	0	0	0	0	0	0	0	0	0	0	0	0	0	0	0	0	0	1	1	1
	755	0	0	0	0	0	0	0	0	0	0	0	0	0	0	0	0	0	0	0	0	0	1	2	2	2
	756	0	0	0	0	0	0	0	0	0	0	0	0	0	1	1	2	2	4	4	4	4	4	5	5	5
	757	0	0	0	0	0	0	0	0	0	0	0	0	0	0	0	0	0	0	0	0	0	2	2	2	2
	758	0	0	0	0	0	0	0	0	0	0	0	0	0	0	0	0	0	0	0	0	0	1	2	2	2
	759	0	0	0	0	0	0	0	0	0	0	0	0	0	0	0	0	1	4	4	4	4	5	5	5	5
	760	0	0	0	0	0	0	0	0	0	0	0	0	0	0	0	0	0	2	2	2	2	3	3	3	3
	761	0	0	0	0	0	0	0	0	0	0	0	0	0	0	0	0	0	0	0	0	0	0	0	1	1
	762	0	0	0	0	0	0	0	0	0	0	0	0	0	1	1	1	1	1	1	1	1	1	1	1	1
	763	0	0	0	0	0	0	0	0	0	0	0	0	1	1	1	1	2	4	4	4	4	5	5	5	5
	764	0	0	0	0	0	0	0	0	0	0	0	0	0	0	0	0	0	1	1	1	1	1	1	2	2
	765	0	0	0	0	0	0	0	0	0	0	0	0	0	0	0	0	0	0	0	1	1	1	1	1	1
	766	0	0	0	0	0	0	0	0	0	0	0	0	0	0	0	0	1	1	1	1	1	1	2	2	2
	767	0	0	0	0	0	0	0	0	0	0	0	0	0	0	0	0	2	2	2	2	2	3	3	3	3
	768	0	0	0	0	0	0	0	0	0	0	0	0	0	0	0	0	2	3	3	3	3	3	4	4	4
	769	0	0	0	0	0	0	0	0	0	0	0	0	0	1	1	1	2	2	2	2	2	3	3	3	3
	770	0	0	0	0	0	0	0	0	0	0	0	0	0	0	0	1	2	3	3	3	3	3	3	3	3
	771	0	0	0	0	0	0	0	0	0	0	0	0	1	2	2	3	4	4	4	4	4	5	6	7	8
	772	0	0	0	0	0	0	0	0	0	0	0	0	0	0	0	0	0	0	0	0	0	0	0	1	1
	773	0	0	0	0	0	0	0	0	0	0	0	0	0	0	0	0	0	0	0	0	0	0	0	0	0
	774	0	0	0	0	0	0	0	0	0	0	0	0	0	1	1	1	1	2	2	2	2	2	2	2	2
	775	0	0	0	0	0	0	0	0	0	0	0	0	0	0	0	1	3	4	4	4	4	5	5	6	7
	776	0	0	0	0	0	0	0	0	0	0	0	0	1	2	2	2	2	2	2	2	2	3	3	3	3
	777	0	0	0	0	0	0	0	0	0	0	0	0	1	1	1	1	1	1	1	2	2	3	3	4	4
	778	0	0	0	0	0	0	0	0	0	0	0	0	1	1	1	1	1	1	1	1	1	1	1	1	1
	779	0	0	0	0	0	0	0	0	0	0	0	0	0	0	0	0	0	1	1	2	2	3	3	4	4
	780	0	0	0	0	0	0	0	0	0	0	0	0	0	0	0	1	2	2	2	2	2	3	3	3	3
	781	0	0	0	0	0	0	0	0	0	0	0	0	0	1	1	1	2	2	2	2	2	5	5	5	5
	782	0	0	0	0	0	0	0	0	0	0	0	0	0	0	0	0	2	2	2	3	3	5	6	7	7
	783	0	0	0	0	0	0	0	0	0	0	0	0	0	0	0	0	0	0	0	0	1	1	1	1	1
	784	0	0	0	0	0	0	0	0	0	0	0	0	1	1	1	2	3	3	3	3	3	5	5	5	5
	785	0	0	0	0	0	0	0	0	0	0	0	0	0	0	0	1	2	2	2	3	3	4	4	4	5
	786	0	0	0	0	0	0	0	0	0	0	0	0	0	0	0	1	1	3	3	3	4	5	6	7	7
	787	0	0	0	0	0	0	0	0	0	0	0	0	0	0	0	0	1	2	2	3	3	5	6	6	7
	788	0	0	0	0	0	0	0	0	0	0	0	0	0	0	0	0	0	1	1	1	1	1	1	1	1
	789	0	0	0	0	0	0	0	0	0	0	0	0	1	2	2	2	2	4	4	5	5	5	6	6	6
	790	0	0	0	0	0	0	0	0	0	0	0	0	0	1	1	1	2	3	3	3	4	5	7	7	7
	791	0	0	0	0	0	0	0	0	0	0	0	0	1	2	2	3	3	5	5	6	6	6	6	6	6
	792	0	0	0	0	0	0	0	0	0	0	0	0	0	0	0	0	0	0	0	0	0	0	0	0	0
	793	0	0	0	0	0	0	0	0	0	0	0	0	0	0	0	0	0	0	0	0	0	0	0	0	1
	794	0	0	0	0	0	0	0	0	0	0	0	0	0	0	0	0	1	1	1	1	1	3	3	3	3
	795	0	0	0	0	0	0	0	0	0	0	0	0	0	0	0	0	0	0	0	0	1	1	1	1	1
	796	0	0	0	0	0	0	0	0	0	0	0	0	0	0	0	0	0	0	0	0	0	0	0	0	0
	797	0	0	0	0	0	0	0	0	0	0	0	0	0	0	0	0	1	1	1	2	2	2	2	2	2
	798	0	0	0	0	0	0	0	0	0	0	0	0	0	1	1	1	3	5	5	5	5	5	5	5	6
	799	0	0	0	0	0	0	0	0	0	0	0	0	0	0	0	0	0	0	0	0	0	1	1	1	1
	800	0	0	0	0	0	0	0	0	0	0	0	0	0	0	0	0	1	1	1	1	1	1	1	1	1
	801	0	0	0	0	0	0	0	0	0	0	0	0	0	0	0	0	0	1	1	1	1	1	1	1	1
	802	0	0	0	0	0	0	0	0	0	0	0	0	1	2	2	2	2	2	2	3	3	5	5	5	6
	803	0	0	0	0	0	0	0	0	0	0	0	0	0	0	0	0	0	1	1	2	2	2	3	3	3
	804	0	0	0	0	0	0	0	0	0	0	0	0	0	0	0	0	2	3	3	3	3	3	3	3	3
	805	0	0	0	0	0	0	0	0	0	0	0	0	0	0	0	0	0	1	1	1	1	2	2	2	2
	806	0	0	0	0	0	0	0	0	0	0	0	0	1	1	1	2	2	2	2	2	2	2	2	2	2
	807	0	0	0	0	0	0	0	0	0	0	0	0	0	0	0	0	0	0	0	0	0	0	0	0	0
	808	0	0	0	0	0	0	0	0	0	0	0	0	0	0	0	0	2	2	2	2	2	3	3	3	3
	809	0	0	0	0	0	0	0	0	0	0	0	0	0	0	0	0	0	2	2	2	3	3	3	4	5
	810	0	0	0	0	0	0	0	0	0	0	0	0	0	0	0	0	1	2	2	2	2	2	2	2	2
	811	0	0	0	0	0	0	0	0	0	0	0	0	0	0	0	0	0	0	0	1	1	2	2	2	2
	812	0	0	0	0	0	0	0	0	0	0	0	0	0	0	0	0	1	1	1	1	1	2	2	2	2
	813	0	0	0	0	0	0	0	0	0	0	0	0	0	1	1	2	2	3	3	3	3	3	3	3	4
	814	0	0	0	0	0	0	0	0	0	0	0	0	1	2	2	3	4	4	4	4	4	4	4	4	5
	815	0	0	0	0	0	0	0	0	0	0	0	0	0	0	0	0	2	2	2	2	2	3	3	3	3
	816	0	0	0	0	0	0	0	0	0	0	0	0	0	0	0	0	1	1	1	1	1	2	2	3	3
	817	0	0	0	0	0	0	0	0	0	0	0	0	0	0	0	0	0	0	0	0	0	0	1	1	2
	818	0	0	0	0	0	0	0	0	0	0	0	0	0	0	0	0	1	1	1	1	1	2	2	2	2
	819	0	0	0	0	0	0	0	0	0	0	0	0	1	1	1	1	1	1	1	1	1	1	1	1	2
	820	0	0	0	0	0	0	0	0	0	0	0	0	0	0	0	0	0	0	0	0	0	0	0	0	0
	821	0	0	0	0	0	0	0	0	0	0	0	0	0	0	0	0	1	1	1	1	1	3	3	3	4
	822	0	0	0	0	0	0	0	0	0	0	0	0	0	1	1	1	1	1	1	1	1	2	3	3	3
	823	0	0	0	0	0	0	0	0	0	0	0	0	1	1	1	2	2	2	2	3	3	3	3	3	3
	824	0	0	0	0	0	0	0	0	0	0	0	0	0	0	0	0	0	1	1	2	2	2	3	3	3
	825	0	0	0	0	0	0	0	0	0	0	0	0	1	1	1	1	1	2	2	3	3	3	3	3	3
	826	0	0	0	0	0	0	0	0	0	0	0	0	0	0	0	0	0	0	0	0	1	1	1	1	2
	827	0	0	0	0	0	0	0	0	0	0	0	0	0	0	0	0	1	1	1	1	1	3	3	3	3
	828	0	0	0	0	0	0	0	0	0	0	0	0	0	0	0	1	1	1	1	2	3	3	3	3	3
	829	0	0	0	0	0	0	0	0	0	0	0	0	0	0	0	0	0	0	0	0	0	0	0	0	0
	830	0	0	0	0	0	0	0	0	0	0	0	0	0	0	0	0	0	0	0	0	0	0	0	0	0
	831	0	0	0	0	0	0	0	0	0	0	0	0	0	0	0	0	1	1	1	2	3	5	7	8	8
	832	0	0	0	0	0	0	0	0	0	0	0	0	0	0	0	0	2	4	4	4	4	6	6	6	6
	833	0	0	0	0	0	0	0	0	0	0	0	0	1	1	1	1	2	2	2	2	2	2	3	3	4
	834	0	0	0	0	0	0	0	0	0	0	0	0	0	1	1	1	3	4	4	4	4	5	6	6	6
	835	0	0	0	0	0	0	0	0	0	0	0	0	0	1	1	1	3	3	3	3	4	7	9	9	10
	836	0	0	0	0	0	0	0	0	0	0	0	0	0	1	1	2	2	4	4	4	5	6	6	6	6
	837	0	0	0	0	0	0	0	0	0	0	0	0	0	0	0	0	0	0	0	0	0	0	0	0	0
	838	0	0	0	0	0	0	0	0	0	0	0	0	0	1	1	1	2	2	2	2	2	2	2	2	2
	839	0	0	0	0	0	0	0	0	0	0	0	0	0	0	0	0	0	1	1	1	2	2	3	3	3
	840	0	0	0	0	0	0	0	0	0	0	0	0	0	0	0	0	0	0	0	0	1	1	3	4	4
	841	0	0	0	0	0	0	0	0	0	0	0	0	0	0	0	0	1	1	1	2	2	2	2	3	4
	842	0	0	0	0	0	0	0	0	0	0	0	0	0	0	0	0	2	2	2	2	2	4	5	5	6
	843	0	0	0	0	0	0	0	0	0	0	0	0	1	1	1	2	4	4	4	4	5	5	6	6	6
	844	0	0	0	0	0	0	0	0	0	0	0	0	1	1	1	1	2	3	3	3	3	3	3	3	3
	845	0	0	0	0	0	0	0	0	0	0	0	0	0	0	0	0	0	0	0	0	0	0	0	0	0
	846	0	0	0	0	0	0	0	0	0	0	0	0	0	1	1	1	2	3	3	3	4	4	4	4	5
	847	0	0	0	0	0	0	0	0	0	0	0	0	0	0	0	1	1	1	1	1	1	1	1	1	1
	848	0	0	0	0	0	0	0	0	0	0	0	0	0	1	1	2	2	2	2	2	2	2	2	2	3
	849	0	0	0	0	0	0	0	0	0	0	0	0	0	0	0	0	1	2	2	2	2	3	4	4	4
	850	0	0	0	0	0	0	0	0	0	0	0	0	1	1	1	1	2	3	3	4	5	6	6	6	6
	851	0	0	0	0	0	0	0	0	0	0	0	0	0	0	0	0	1	1	1	1	2	2	2	2	2
	852	0	0	0	0	0	0	0	0	0	0	0	0	1	2	2	2	2	2	2	2	2	3	3	4	4
	853	0	0	0	0	0	0	0	0	0	0	0	0	0	0	0	1	2	4	4	4	5	6	7	7	8
	854	0	0	0	0	0	0	0	0	0	0	0	0	0	0	0	0	0	1	1	1	1	1	1	1	2
	855	0	0	0	0	0	0	0	0	0	0	0	0	0	1	1	2	2	2	2	2	2	2	2	2	2
	856	0	0	0	0	0	0	0	0	0	0	0	0	0	0	0	0	0	0	0	1	1	1	1	1	1
	857	0	0	0	0	0	0	0	0	0	0	0	0	0	1	1	1	1	1	1	2	2	2	2	3	4
	858	0	0	0	0	0	0	0	0	0	0	0	0	0	0	0	0	0	0	0	1	1	1	1	1	1
	859	0	0	0	0	0	0	0	0	0	0	0	0	0	0	0	0	0	1	1	2	2	2	2	2	2
	860	0	0	0	0	0	0	0	0	0	0	0	0	0	0	0	0	0	0	0	0	0	0	0	0	0
	861	0	0	0	0	0	0	0	0	0	0	0	0	0	0	0	0	0	0	0	0	0	0	0	0	0
	862	0	0	0	0	0	0	0	0	0	0	0	0	0	1	1	2	2	3	3	4	4	4	4	5	6
	863	0	0	0	0	0	0	0	0	0	0	0	0	0	1	1	1	1	2	2	2	3	3	3	3	3
	864	0	0	0	0	0	0	0	0	0	0	0	0	0	1	1	1	1	1	1	1	1	1	1	1	2
	865	0	0	0	0	0	0	0	0	0	0	0	0	0	1	1	1	1	1	1	1	1	1	1	1	2
	866	0	0	0	0	0	0	0	0	0	0	0	0	0	0	0	0	0	0	0	0	0	0	0	0	0
	867	0	0	0	0	0	0	0	0	0	0	0	0	0	0	0	0	1	1	1	1	1	2	2	2	2
	868	0	0	0	0	0	0	0	0	0	0	0	0	0	0	0	0	1	2	2	2	3	3	3	3	3
	869	0	0	0	0	0	0	0	0	0	0	0	0	0	1	1	1	2	3	3	3	3	4	4	4	4
	870	0	0	0	0	0	0	0	0	0	0	0	0	0	0	0	0	0	0	0	0	0	0	0	0	0
	871	0	0	0	0	0	0	0	0	0	0	0	0	0	0	0	0	0	2	2	2	2	2	2	3	3
	872	0	0	0	0	0	0	0	0	0	0	0	0	0	0	0	1	2	3	3	3	3	3	4	4	4
	873	0	0	0	0	0	0	0	0	0	0	0	0	0	0	0	0	0	0	0	0	0	1	1	1	1
	874	0	0	0	0	0	0	0	0	0	0	0	0	1	1	1	1	2	2	2	2	2	2	2	2	2
	875	0	0	0	0	0	0	0	0	0	0	0	0	0	0	0	0	0	1	1	1	1	1	1	2	2
	876	0	0	0	0	0	0	0	0	0	0	0	0	1	1	1	1	2	2	2	2	3	4	4	4	4
	877	0	0	0	0	0	0	0	0	0	0	0	0	0	0	0	0	0	1	1	1	1	2	3	4	5
	878	0	0	0	0	0	0	0	0	0	0	0	0	0	0	0	0	2	2	2	2	2	3	3	3	3
	879	0	0	0	0	0	0	0	0	0	0	0	0	0	0	0	0	0	2	2	3	4	4	5	6	6
	880	0	0	0	0	0	0	0	0	0	0	0	0	0	0	0	0	0	0	0	1	1	1	1	1	1
	881	0	0	0	0	0	0	0	0	0	0	0	0	0	0	0	0	0	1	1	1	1	1	1	1	1
	882	0	0	0	0	0	0	0	0	0	0	0	0	0	0	0	0	0	0	0	1	1	2	2	2	2
	883	0	0	0	0	0	0	0	0	0	0	0	0	1	1	1	1	1	1	1	2	2	2	2	2	2
	884	0	0	0	0	0	0	0	0	0	0	0	0	1	1	1	1	1	2	2	2	2	2	2	3	3
	885	0	0	0	0	0	0	0	0	0	0	0	0	0	0	0	0	0	0	0	0	0	0	0	0	0
	886	0	0	0	0	0	0	0	0	0	0	0	0	0	0	0	0	0	2	2	2	2	2	2	2	2
	887	0	0	0	0	0	0	0	0	0	0	0	0	1	1	1	1	3	3	3	3	3	6	6	6	6
	888	0	0	0	0	0	0	0	0	0	0	0	0	0	0	0	0	0	0	0	0	0	0	0	0	0
	889	0	0	0	0	0	0	0	0	0	0	0	0	0	0	0	0	0	0	0	0	0	0	0	0	0
	890	0	0	0	0	0	0	0	0	0	0	0	0	0	0	0	0	0	0	0	0	0	0	0	0	0
	891	0	0	0	0	0	0	0	0	0	0	0	0	0	0	0	0	0	1	1	1	1	1	2	2	2
	892	0	0	0	0	0	0	0	0	0	0	0	0	0	0	0	0	1	1	1	1	1	2	3	3	3
	893	0	0	0	0	0	0	0	0	0	0	0	0	0	0	0	1	1	1	1	1	1	2	2	2	2
	894	0	0	0	0	0	0	0	0	0	0	0	0	0	0	0	0	0	1	1	1	1	1	1	2	2
	895	0	0	0	0	0	0	0	0	0	0	0	0	0	1	1	1	3	3	3	3	3	4	4	4	4
	896	0	0	0	0	0	0	0	0	0	0	0	0	0	0	0	0	0	0	0	0	0	0	0	0	1
	897	0	0	0	0	0	0	0	0	0	0	0	0	0	0	0	0	0	1	1	1	1	2	2	2	2
	898	0	0	0	0	0	0	0	0	0	0	0	0	1	1	1	1	1	2	2	2	2	2	2	2	2
	899	0	0	0	0	0	0	0	0	0	0	0	0	0	0	0	0	0	0	0	0	0	1	1	1	1
	900	0	0	0	0	0	0	0	0	0	0	0	0	0	0	0	0	1	1	1	1	1	1	3	3	3
	901	0	0	0	0	0	0	0	0	0	0	0	0	0	1	1	1	2	2	2	2	2	3	3	3	3
	902	0	0	0	0	0	0	0	0	0	0	0	0	0	0	0	0	0	0	0	0	0	0	0	0	0
	903	0	0	0	0	0	0	0	0	0	0	0	0	0	0	0	1	2	2	2	2	2	4	5	5	5
	904	0	0	0	0	0	0	0	0	0	0	0	0	0	1	1	1	1	2	2	2	2	3	4	4	4
	905	0	0	0	0	0	0	0	0	0	0	0	0	1	1	1	1	2	2	2	2	2	3	4	4	4
	906	0	0	0	0	0	0	0	0	0	0	0	0	0	0	0	1	1	1	1	2	3	3	3	3	4
	907	0	0	0	0	0	0	0	0	0	0	0	0	0	0	0	0	0	0	0	0	1	1	2	2	2
	908	0	0	0	0	0	0	0	0	0	0	0	0	1	1	1	1	3	3	3	3	4	6	7	7	7
	909	0	0	0	0	0	0	0	0	0	0	0	0	0	1	1	1	3	4	4	4	4	5	5	5	5
	910	0	0	0	0	0	0	0	0	0	0	0	0	0	0	0	0	1	2	2	2	2	4	4	4	4
	911	0	0	0	0	0	0	0	0	0	0	0	0	0	0	0	0	1	2	2	2	2	3	3	3	3
	912	0	0	0	0	0	0	0	0	0	0	0	0	0	0	0	0	1	1	1	1	1	2	2	2	2
	913	0	0	0	0	0	0	0	0	0	0	0	0	0	0	0	0	1	2	2	2	2	3	4	4	4
	914	0	0	0	0	0	0	0	0	0	0	0	0	0	0	0	0	0	1	1	1	1	1	1	1	1
	915	0	0	0	0	0	0	0	0	0	0	0	0	0	0	0	0	0	0	0	0	0	1	1	2	2
	916	0	0	0	0	0	0	0	0	0	0	0	0	1	1	1	1	1	1	1	2	2	2	2	3	3
	917	0	0	0	0	0	0	0	0	0	0	0	0	1	1	1	1	1	3	3	4	5	5	5	5	5
	918	0	0	0	0	0	0	0	0	0	0	0	0	1	1	1	1	1	1	1	1	1	1	1	1	1
	919	0	0	0	0	0	0	0	0	0	0	0	0	0	0	0	0	0	0	0	0	0	0	0	1	1
	920	0	0	0	0	0	0	0	0	0	0	0	0	0	0	0	0	0	0	0	0	0	0	0	0	0
	921	0	0	0	0	0	0	0	0	0	0	0	0	0	0	0	0	0	0	0	0	0	0	0	0	0
	922	0	0	0	0	0	0	0	0	0	0	0	0	0	0	0	0	1	1	1	1	1	1	2	2	3
	923	0	0	0	0	0	0	0	0	0	0	0	0	0	0	0	0	0	0	0	0	0	0	0	1	1
	924	0	0	0	0	0	0	0	0	0	0	0	0	0	0	0	0	0	0	0	0	0	0	0	0	0
	925	0	0	0	0	0	0	0	0	0	0	0	0	0	0	0	0	0	1	1	1	1	1	1	1	1
	926	0	0	0	0	0	0	0	0	0	0	0	0	1	1	1	1	1	1	1	2	2	3	3	4	4
	927	0	0	0	0	0	0	0	0	0	0	0	0	0	0	0	0	0	0	0	0	0	0	0	0	0
	928	0	0	0	0	0	0	0	0	0	0	0	0	0	1	1	1	1	1	1	1	1	1	1	1	1
	929	0	0	0	0	0	0	0	0	0	0	0	0	0	0	0	0	0	0	0	0	0	0	0	0	0
	930	0	0	0	0	0	0	0	0	0	0	0	0	0	0	0	0	0	0	0	1	1	1	1	1	1
	931	0	0	0	0	0	0	0	0	0	0	0	0	0	0	0	0	1	3	3	4	4	5	5	5	5
	932	0	0	0	0	0	0	0	0	0	0	0	0	0	0	0	0	0	1	1	1	1	1	3	3	3
	933	0	0	0	0	0	0	0	0	0	0	0	0	0	0	0	0	0	2	2	2	2	2	2	2	2
	934	0	0	0	0	0	0	0	0	0	0	0	0	1	1	1	2	3	3	3	3	3	3	3	3	3
	935	0	0	0	0	0	0	0	0	0	0	0	0	0	0	0	0	0	3	3	3	4	5	5	6	6
	936	0	0	0	0	0	0	0	0	0	0	0	0	1	2	2	3	5	7	7	7	7	9	11	11	12
	937	0	0	0	0	0	0	0	0	0	0	0	0	0	0	0	0	0	0	0	0	0	1	2	2	2
	938	0	0	0	0	0	0	0	0	0	0	0	0	0	0	0	0	2	2	2	3	4	4	4	5	5
	939	0	0	0	0	0	0	0	0	0	0	0	0	0	0	0	0	0	0	0	0	0	0	0	0	0
	940	0	0	0	0	0	0	0	0	0	0	0	0	0	0	0	0	0	0	0	0	0	0	1	1	1
	941	0	0	0	0	0	0	0	0	0	0	0	0	1	1	1	1	1	1	1	1	1	3	4	4	4
	942	0	0	0	0	0	0	0	0	0	0	0	0	0	0	0	0	1	2	2	2	2	2	2	2	2
	943	0	0	0	0	0	0	0	0	0	0	0	0	0	0	0	0	0	0	0	1	2	2	2	3	3
	944	0	0	0	0	0	0	0	0	0	0	0	0	0	0	0	0	1	2	2	2	2	3	4	4	4
	945	0	0	0	0	0	0	0	0	0	0	0	0	0	0	0	0	0	1	1	1	1	2	2	3	4
	946	0	0	0	0	0	0	0	0	0	0	0	0	0	0	0	0	1	1	1	1	2	3	4	4	5
	947	0	0	0	0	0	0	0	0	0	0	0	0	0	0	0	0	0	0	0	0	0	0	0	0	0
	948	0	0	0	0	0	0	0	0	0	0	0	0	0	1	1	2	2	2	2	2	2	2	2	2	2
	949	0	0	0	0	0	0	0	0	0	0	0	0	0	0	0	0	0	0	0	0	0	1	1	1	1
	950	0	0	0	0	0	0	0	0	0	0	0	0	0	1	1	1	1	3	3	3	3	4	4	4	4
	951	0	0	0	0	0	0	0	0	0	0	0	0	0	0	0	0	1	1	1	1	1	3	3	3	3
	952	0	0	0	0	0	0	0	0	0	0	0	0	0	0	0	0	0	0	0	0	0	1	2	2	3
	953	0	0	0	0	0	0	0	0	0	0	0	0	0	0	0	0	2	3	3	3	3	4	4	4	4
	954	0	0	0	0	0	0	0	0	0	0	0	0	1	1	1	1	3	3	3	3	3	4	4	4	4
	955	0	0	0	0	0	0	0	0	0	0	0	0	0	0	0	0	0	2	2	2	2	2	2	2	2
	956	0	0	0	0	0	0	0	0	0	0	0	0	0	0	0	0	0	0	0	1	1	1	2	2	2
	957	0	0	0	0	0	0	0	0	0	0	0	0	1	1	1	1	1	1	1	1	1	1	1	2	2
	958	0	0	0	0	0	0	0	0	0	0	0	0	0	0	0	1	2	3	3	3	3	4	4	4	5
	959	0	0	0	0	0	0	0	0	0	0	0	0	0	0	0	0	0	0	0	0	0	0	0	0	1
	960	0	0	0	0	0	0	0	0	0	0	0	0	0	0	0	1	2	2	2	2	2	3	3	3	3
	961	0	0	0	0	0	0	0	0	0	0	0	0	0	0	0	1	1	2	2	2	2	2	2	2	2
	962	0	0	0	0	0	0	0	0	0	0	0	0	0	0	0	0	2	4	4	4	5	8	8	8	8
	963	0	0	0	0	0	0	0	0	0	0	0	0	0	0	0	0	0	0	0	0	0	0	0	0	0
	964	0	0	0	0	0	0	0	0	0	0	0	0	0	0	0	0	0	0	0	1	1	2	2	2	2
	965	0	0	0	0	0	0	0	0	0	0	0	0	0	0	0	1	1	1	1	1	1	2	2	2	2
	966	0	0	0	0	0	0	0	0	0	0	0	0	0	1	1	1	1	1	1	1	2	3	3	3	3
	967	0	0	0	0	0	0	0	0	0	0	0	0	0	0	0	0	0	0	0	0	0	0	1	1	1
	968	0	0	0	0	0	0	0	0	0	0	0	0	0	0	0	0	0	1	1	1	1	1	1	2	2
	969	0	0	0	0	0	0	0	0	0	0	0	0	0	0	0	0	1	1	1	1	1	2	2	2	2
	970	0	0	0	0	0	0	0	0	0	0	0	0	0	0	0	0	1	2	2	2	3	3	3	3	3
	971	0	0	0	0	0	0	0	0	0	0	0	0	0	0	0	0	0	0	0	0	0	0	0	0	0
	972	0	0	0	0	0	0	0	0	0	0	0	0	0	0	0	0	2	3	3	3	3	4	4	4	4
	973	0	0	0	0	0	0	0	0	0	0	0	0	0	0	0	0	1	1	1	1	2	2	2	2	2
	974	0	0	0	0	0	0	0	0	0	0	0	0	0	0	0	1	1	1	1	1	1	1	1	1	1
	975	0	0	0	0	0	0	0	0	0	0	0	0	0	0	0	0	1	3	3	3	3	3	3	3	3
	976	0	0	0	0	0	0	0	0	0	0	0	0	0	0	0	0	0	0	0	0	0	0	0	0	0
	977	0	0	0	0	0	0	0	0	0	0	0	0	0	0	0	0	0	1	1	1	1	1	1	1	1
	978	0	0	0	0	0	0	0	0	0	0	0	0	0	0	0	0	2	4	4	4	4	5	5	5	6
	979	0	0	0	0	0	0	0	0	0	0	0	0	1	2	2	2	3	4	4	4	4	5	6	7	7
	980	0	0	0	0	0	0	0	0	0	0	0	0	0	0	0	0	0	1	1	2	2	4	4	4	5
	981	0	0	0	0	0	0	0	0	0	0	0	0	0	0	0	0	0	0	0	0	0	0	1	2	2
	982	0	0	0	0	0	0	0	0	0	0	0	0	0	0	0	1	3	4	4	4	5	5	6	6	7
	983	0	0	0	0	0	0	0	0	0	0	0	0	0	0	0	0	0	0	0	0	0	0	0	0	0
	984	0	0	0	0	0	0	0	0	0	0	0	0	0	0	0	1	2	2	2	2	2	2	2	2	3
	985	0	0	0	0	0	0	0	0	0	0	0	0	0	0	0	0	1	1	1	1	2	2	2	3	3
	986	0	0	0	0	0	0	0	0	0	0	0	0	0	0	0	0	0	1	1	2	2	2	2	2	2
	987	0	0	0	0	0	0	0	0	0	0	0	0	0	0	0	0	0	0	0	0	0	0	1	1	2
	988	0	0	0	0	0	0	0	0	0	0	0	0	0	0	0	1	1	3	3	4	5	5	6	6	6
	989	0	0	0	0	0	0	0	0	0	0	0	0	0	0	0	0	0	0	0	0	0	1	1	1	1
	990	0	0	0	0	0	0	0	0	0	0	0	0	0	0	0	0	0	0	0	0	0	0	0	0	0
	991	0	0	0	0	0	0	0	0	0	0	0	0	0	0	0	0	0	0	0	0	0	0	1	1	1
	992	0	0	0	0	0	0	0	0	0	0	0	0	0	0	0	0	0	0	0	0	0	0	0	0	0
	993	0	0	0	0	0	0	0	0	0	0	0	0	0	1	1	1	2	2	2	2	2	2	2	2	2
	994	0	0	0	0	0	0	0	0	0	0	0	0	0	0	0	1	2	3	3	3	3	4	4	4	4
	995	0	0	0	0	0	0	0	0	0	0	0	0	0	0	0	0	1	1	1	1	1	3	4	4	4
	996	0	0	0	0	0	0	0	0	0	0	0	0	0	0	0	0	0	0	0	1	1	1	1	1	1
	997	0	0	0	0	0	0	0	0	0	0	0	0	1	1	1	1	1	2	2	2	2	2	3	3	4
	998	0	0	0	0	0	0	0	0	0	0	0	0	0	0	0	0	0	0	0	0	0	0	0	0	1
	999	0	0	0	0	0	0	0	0	0	0	0	0	0	0	0	0	1	1	1	1	1	2	4	5	6
	1000	0	0	0	0	0	0	0	0	0	0	0	0	0	0	0	0	1	1	1	1	1	2	2	2	3
	1001	0	0	0	0	0	0	0	0	0	0	0	0	1	2	2	3	3	3	3	3	3	3	3	3	3
	1002	0	0	0	0	0	0	0	0	0	0	0	0	0	0	0	0	2	3	3	3	3	4	5	5	5
	1003	0	0	0	0	0	0	0	0	0	0	0	0	0	0	0	0	1	2	2	2	2	2	2	2	2
	1004	0	0	0	0	0	0	0	0	0	0	0	0	0	0	0	0	0	0	0	0	0	0	0	0	0
	1005	0	0	0	0	0	0	0	0	0	0	0	0	0	0	0	0	2	3	3	4	5	7	8	9	9
	1006	0	0	0	0	0	0	0	0	0	0	0	0	0	0	0	1	1	2	2	2	2	3	3	3	3
	1007	0	0	0	0	0	0	0	0	0	0	0	0	0	1	1	1	2	2	2	2	2	3	3	3	3
	1008	0	0	0	0	0	0	0	0	0	0	0	0	0	1	1	1	1	2	2	2	3	3	4	4	4
	1009	0	0	0	0	0	0	0	0	0	0	0	0	0	0	0	0	0	0	0	0	0	0	0	0	0
	1010	0	0	0	0	0	0	0	0	0	0	0	0	0	0	0	0	0	1	1	1	1	1	2	2	2
	1011	0	0	0	0	0	0	0	0	0	0	0	0	0	0	0	0	0	1	1	1	1	2	2	2	2
	1012	0	0	0	0	0	0	0	0	0	0	0	0	0	0	0	0	0	0	0	0	1	1	1	1	1
	1013	0	0	0	0	0	0	0	0	0	0	0	0	0	0	0	0	0	1	1	1	1	2	2	2	2
	1014	0	0	0	0	0	0	0	0	0	0	0	0	0	0	0	0	1	2	2	2	2	2	2	2	2
	1015	0	0	0	0	0	0	0	0	0	0	0	0	0	0	0	0	0	0	0	0	0	0	0	0	0
	1016	0	0	0	0	0	0	0	0	0	0	0	0	0	0	0	1	3	3	3	3	3	4	5	5	5
	1017	0	0	0	0	0	0	0	0	0	0	0	0	0	0	0	0	0	0	0	0	0	0	0	0	0
	1018	0	0	0	0	0	0	0	0	0	0	0	0	1	1	1	1	3	3	3	3	3	4	4	5	6
	1019	0	0	0	0	0	0	0	0	0	0	0	0	0	0	0	0	0	0	0	0	0	0	0	0	1
	1020	0	0	0	0	0	0	0	0	0	0	0	0	0	0	0	0	2	3	3	3	3	4	5	5	5
	1021	0	0	0	0	0	0	0	0	0	0	0	0	0	0	0	0	0	0	0	0	0	0	1	1	1
	1022	0	0	0	0	0	0	0	0	0	0	0	0	0	0	0	1	1	2	2	2	2	2	2	2	2
	1023	0	0	0	0	0	0	0	0	0	0	0	0	0	0	0	0	1	1	1	1	1	1	2	3	3
	1024	0	0	0	0	0	0	0	0	0	0	0	0	0	0	0	0	0	0	0	0	0	0	0	0	0
	1025	0	0	0	0	0	0	0	0	0	0	0	0	1	1	1	1	1	1	1	1	1	1	1	1	2
	1026	0	0	0	0	0	0	0	0	0	0	0	0	0	0	0	0	0	1	1	2	2	3	4	4	4
	1027	0	0	0	0	0	0	0	0	0	0	0	0	0	0	0	1	1	1	1	1	1	1	1	1	1
	1028	0	0	0	0	0	0	0	0	0	0	0	0	0	0	0	0	1	1	1	1	1	1	2	3	3
	1029	0	0	0	0	0	0	0	0	0	0	0	0	0	0	0	0	3	5	5	5	6	8	10	10	11
	1030	0	0	0	0	0	0	0	0	0	0	0	0	0	1	1	1	1	2	2	3	3	3	3	3	3
	1031	0	0	0	0	0	0	0	0	0	0	0	0	0	0	0	0	1	1	1	1	1	2	2	2	2
	1032	0	0	0	0	0	0	0	0	0	0	0	0	0	0	0	0	0	0	0	0	0	0	0	0	0
	1033	0	0	0	0	0	0	0	0	0	0	0	0	0	1	1	2	2	4	4	4	4	4	5	5	6
	1034	0	0	0	0	0	0	0	0	0	0	0	0	0	0	0	0	0	0	0	0	0	0	0	0	0
	1035	0	0	0	0	0	0	0	0	0	0	0	0	1	1	1	1	1	1	1	1	2	2	3	3	4
	1036	0	0	0	0	0	0	0	0	0	0	0	0	0	0	0	0	0	0	0	0	0	0	0	0	0
	1037	0	0	0	0	0	0	0	0	0	0	0	0	0	1	1	1	2	2	2	2	3	3	3	3	4
	1038	0	0	0	0	0	0	0	0	0	0	0	0	0	0	0	0	0	0	0	0	0	1	1	2	2
	1039	0	0	0	0	0	0	0	0	0	0	0	0	0	0	0	1	1	2	2	2	2	3	4	4	4
	1040	0	0	0	0	0	0	0	0	0	0	0	0	0	0	0	0	0	1	1	2	2	2	2	3	3
	1041	0	0	0	0	0	0	0	0	0	0	0	0	0	1	1	2	2	2	2	2	2	2	2	2	2
	1042	0	0	0	0	0	0	0	0	0	0	0	0	0	1	1	1	2	3	3	3	3	3	4	4	4
	1043	0	0	0	0	0	0	0	0	0	0	0	0	0	0	0	1	1	1	1	1	1	1	1	1	1
	1044	0	0	0	0	0	0	0	0	0	0	0	0	0	0	0	0	0	0	0	0	0	0	0	0	0
	1045	0	0	0	0	0	0	0	0	0	0	0	0	1	2	2	2	2	2	2	2	2	2	2	2	2
	1046	0	0	0	0	0	0	0	0	0	0	0	0	1	1	1	1	2	3	3	3	3	5	7	7	7
	1047	0	0	0	0	0	0	0	0	0	0	0	0	0	0	0	0	0	0	0	1	1	1	1	1	1
	1048	0	0	0	0	0	0	0	0	0	0	0	0	1	1	1	1	1	2	2	2	2	2	3	3	3
	1049	0	0	0	0	0	0	0	0	0	0	0	0	0	0	0	0	2	2	2	3	3	4	5	5	5
	1050	0	0	0	0	0	0	0	0	0	0	0	0	1	1	1	1	1	1	1	1	1	1	1	1	1
	1051	0	0	0	0	0	0	0	0	0	0	0	0	0	0	0	0	1	1	1	1	2	2	2	2	2
	1052	0	0	0	0	0	0	0	0	0	0	0	0	0	0	0	0	0	1	1	1	1	1	1	1	1
	1053	0	0	0	0	0	0	0	0	0	0	0	0	1	1	1	2	2	3	3	4	4	4	4	4	4
	1054	0	0	0	0	0	0	0	0	0	0	0	0	0	0	0	0	1	2	2	2	2	4	4	4	4
	1055	0	0	0	0	0	0	0	0	0	0	0	0	0	0	0	1	1	1	1	1	1	1	1	1	2
	1056	0	0	0	0	0	0	0	0	0	0	0	0	0	0	0	1	1	2	2	2	2	2	2	2	2
	1057	0	0	0	0	0	0	0	0	0	0	0	0	1	1	1	2	4	6	6	6	6	7	7	7	7
	1058	0	0	0	0	0	0	0	0	0	0	0	0	0	0	0	0	0	0	0	0	0	0	0	0	0
	1059	0	0	0	0	0	0	0	0	0	0	0	0	0	0	0	0	1	2	2	2	2	2	2	2	2
	1060	0	0	0	0	0	0	0	0	0	0	0	0	0	0	0	0	1	2	2	2	2	3	4	4	4
	1061	0	0	0	0	0	0	0	0	0	0	0	0	0	0	0	1	1	1	1	1	1	2	2	2	2
	1062	0	0	0	0	0	0	0	0	0	0	0	0	0	0	0	0	0	0	0	0	0	1	1	1	1
	1063	0	0	0	0	0	0	0	0	0	0	0	0	1	2	2	2	3	5	5	6	6	8	9	9	9
	1064	0	0	0	0	0	0	0	0	0	0	0	0	0	0	0	0	0	0	0	0	0	0	0	0	0
	1065	0	0	0	0	0	0	0	0	0	0	0	0	0	0	0	1	2	2	2	3	3	3	3	4	4
	1066	0	0	0	0	0	0	0	0	0	0	0	0	0	0	0	0	0	0	0	0	0	0	0	0	0
	1067	0	0	0	0	0	0	0	0	0	0	0	0	1	1	1	1	2	3	3	4	5	7	7	7	8
	1068	0	0	0	0	0	0	0	0	0	0	0	0	1	1	1	2	2	3	3	3	4	5	5	5	5
	1069	0	0	0	0	0	0	0	0	0	0	0	0	0	0	0	0	1	2	2	3	4	5	5	6	6
	1070	0	0	0	0	0	0	0	0	0	0	0	0	0	0	0	0	0	0	0	0	0	0	0	0	0
	1071	0	0	0	0	0	0	0	0	0	0	0	0	0	0	0	0	1	1	1	1	1	2	2	2	2
	1072	0	0	0	0	0	0	0	0	0	0	0	0	0	0	0	0	0	1	1	1	1	1	2	2	2
	1073	0	0	0	0	0	0	0	0	0	0	0	0	0	0	0	0	0	0	0	0	0	0	0	0	0
	1074	0	0	0	0	0	0	0	0	0	0	0	0	0	0	0	1	1	2	2	3	3	3	3	4	4
	1075	0	0	0	0	0	0	0	0	0	0	0	0	0	1	1	1	2	2	2	2	2	2	2	3	3
	1076	0	0	0	0	0	0	0	0	0	0	0	0	0	0	0	0	0	1	1	1	1	1	1	1	2
	1077	0	0	0	0	0	0	0	0	0	0	0	0	0	1	1	2	2	3	3	3	3	5	5	5	5
	1078	0	0	0	0	0	0	0	0	0	0	0	0	1	1	1	2	2	2	2	2	3	3	4	4	5
	1079	0	0	0	0	0	0	0	0	0	0	0	0	0	0	0	1	1	1	1	1	1	1	1	1	1
	1080	0	0	0	0	0	0	0	0	0	0	0	0	0	1	1	1	1	1	1	1	2	2	3	3	3
	1081	0	0	0	0	0	0	0	0	0	0	0	0	0	0	0	0	0	1	1	2	3	4	4	4	4
	1082	0	0	0	0	0	0	0	0	0	0	0	0	0	0	0	0	0	1	1	2	2	3	3	3	3
	1083	0	0	0	0	0	0	0	0	0	0	0	0	0	0	0	0	1	1	1	1	1	1	2	2	2
	1084	0	0	0	0	0	0	0	0	0	0	0	0	0	0	0	0	0	0	0	1	1	1	1	1	1
	1085	0	0	0	0	0	0	0	0	0	0	0	0	0	0	0	0	0	0	0	0	0	0	0	0	0
	1086	0	0	0	0	0	0	0	0	0	0	0	0	1	1	1	1	1	1	1	2	2	2	2	3	3
	1087	0	0	0	0	0	0	0	0	0	0	0	0	0	0	0	0	0	0	0	0	0	1	2	2	2
	1088	0	0	0	0	0	0	0	0	0	0	0	0	0	1	1	1	3	3	3	4	4	6	6	6	6
	1089	0	0	0	0	0	0	0	0	0	0	0	0	0	0	0	0	1	1	1	1	1	1	1	1	1
	1090	0	0	0	0	0	0	0	0	0	0	0	0	0	0	0	1	1	1	1	1	1	1	1	1	1
	1091	0	0	0	0	0	0	0	0	0	0	0	0	0	0	0	0	2	2	2	2	2	3	3	4	4
	1092	0	0	0	0	0	0	0	0	0	0	0	0	0	0	0	0	2	3	3	3	4	5	5	5	6
	1093	0	0	0	0	0	0	0	0	0	0	0	0	0	0	0	0	0	0	0	0	0	0	0	0	0
	1094	0	0	0	0	0	0	0	0	0	0	0	0	1	1	1	2	3	5	5	6	6	7	7	7	7
	1095	0	0	0	0	0	0	0	0	0	0	0	0	0	1	1	1	1	2	2	2	2	2	2	2	2
	1096	0	0	0	0	0	0	0	0	0	0	0	0	0	0	0	0	0	0	0	0	0	0	0	1	1
	1097	0	0	0	0	0	0	0	0	0	0	0	0	0	0	0	0	2	2	2	2	2	4	4	4	4
	1098	0	0	0	0	0	0	0	0	0	0	0	0	0	1	1	1	3	3	3	3	3	5	6	6	6
	1099	0	0	0	0	0	0	0	0	0	0	0	0	1	1	1	1	4	6	6	6	6	8	9	9	9
	1100	0	0	0	0	0	0	0	0	0	0	0	0	0	0	0	0	1	2	2	2	2	2	3	3	4
	1101	0	0	0	0	0	0	0	0	0	0	0	0	0	0	0	0	1	2	2	2	2	2	2	2	3
	1102	0	0	0	0	0	0	0	0	0	0	0	0	0	0	0	0	1	1	1	1	1	2	2	2	2
	1103	0	0	0	0	0	0	0	0	0	0	0	0	0	0	0	0	0	0	0	0	0	0	0	0	0
	1104	0	0	0	0	0	0	0	0	0	0	0	0	0	0	0	0	0	1	1	1	1	1	1	1	1
	1105	0	0	0	0	0	0	0	0	0	0	0	0	0	1	1	1	2	3	3	3	3	4	5	5	5
	1106	0	0	0	0	0	0	0	0	0	0	0	0	0	0	0	0	2	4	4	5	5	6	7	8	9
	1107	0	0	0	0	0	0	0	0	0	0	0	0	0	0	0	0	0	0	0	0	0	0	0	0	0
	1108	0	0	0	0	0	0	0	0	0	0	0	0	0	1	1	2	4	4	4	4	4	5	6	6	6
	1109	0	0	0	0	0	0	0	0	0	0	0	0	0	0	0	1	1	1	1	1	1	1	1	1	1
	1110	0	0	0	0	0	0	0	0	0	0	0	0	0	1	1	1	1	1	1	1	1	2	3	3	3
	1111	0	0	0	0	0	0	0	0	0	0	0	0	1	1	1	1	2	2	2	3	3	3	3	4	5
	1112	0	0	0	0	0	0	0	0	0	0	0	0	0	1	1	1	2	3	3	3	3	3	3	4	4
	1113	0	0	0	0	0	0	0	0	0	0	0	0	0	0	0	0	0	1	1	1	1	1	1	1	1
	1114	0	0	0	0	0	0	0	0	0	0	0	0	0	0	0	0	0	0	0	0	1	1	1	1	1
	1115	0	0	0	0	0	0	0	0	0	0	0	0	0	0	0	1	1	1	1	1	1	1	1	1	1
	1116	0	0	0	0	0	0	0	0	0	0	0	0	0	0	0	0	0	1	1	1	1	1	2	2	2
	1117	0	0	0	0	0	0	0	0	0	0	0	0	1	1	1	1	2	2	2	2	3	3	4	4	4
	1118	0	0	0	0	0	0	0	0	0	0	0	0	0	0	0	0	1	2	2	2	3	4	5	5	5
	1119	0	0	0	0	0	0	0	0	0	0	0	0	0	0	0	0	1	2	2	2	3	4	4	4	4
	1120	0	0	0	0	0	0	0	0	0	0	0	0	1	1	1	2	3	4	4	4	4	5	5	5	5
	1121	0	0	0	0	0	0	0	0	0	0	0	0	0	0	0	0	0	2	2	3	3	3	4	4	4
	1122	0	0	0	0	0	0	0	0	0	0	0	0	0	0	0	0	0	0	0	0	0	0	0	0	0
	1123	0	0	0	0	0	0	0	0	0	0	0	0	0	0	0	0	0	0	0	0	0	1	1	1	1
	1124	0	0	0	0	0	0	0	0	0	0	0	0	0	0	0	0	0	2	2	2	2	3	3	4	4
	1125	0	0	0	0	0	0	0	0	0	0	0	0	0	0	0	0	0	0	0	0	0	1	1	1	1
	1126	0	0	0	0	0	0	0	0	0	0	0	0	0	0	0	1	1	1	1	1	1	1	1	1	1
	1127	0	0	0	0	0	0	0	0	0	0	0	0	0	0	0	0	0	0	0	0	0	0	0	1	1
	1128	0	0	0	0	0	0	0	0	0	0	0	0	0	0	0	0	1	2	2	2	2	2	2	3	3
	1129	0	0	0	0	0	0	0	0	0	0	0	0	0	0	0	0	2	4	4	5	5	5	5	5	5
	1130	0	0	0	0	0	0	0	0	0	0	0	0	0	0	0	0	1	1	1	2	2	2	2	2	2
	1131	0	0	0	0	0	0	0	0	0	0	0	0	0	0	0	1	1	1	1	1	1	1	1	2	2
	1132	0	0	0	0	0	0	0	0	0	0	0	0	1	2	2	2	3	4	4	5	5	5	6	7	7
	1133	0	0	0	0	0	0	0	0	0	0	0	0	0	0	0	0	0	0	0	0	0	0	0	0	0
	1134	0	0	0	0	0	0	0	0	0	0	0	0	0	0	0	0	0	0	0	0	0	0	0	0	0
	1135	0	0	0	0	0	0	0	0	0	0	0	0	0	0	0	0	0	1	1	1	1	1	1	1	2
	1136	0	0	0	0	0	0	0	0	0	0	0	0	0	0	0	0	0	0	0	0	0	1	2	2	2
	1137	0	0	0	0	0	0	0	0	0	0	0	0	0	0	0	1	1	1	1	1	1	1	1	1	1
	1138	0	0	0	0	0	0	0	0	0	0	0	0	0	0	0	0	0	0	0	0	0	0	0	0	0
	1139	0	0	0	0	0	0	0	0	0	0	0	0	0	0	0	0	1	1	1	1	1	1	1	1	1
	1140	0	0	0	0	0	0	0	0	0	0	0	0	1	1	1	1	2	3	3	3	3	4	4	4	4
	1141	0	0	0	0	0	0	0	0	0	0	0	0	0	1	1	1	2	2	2	2	2	3	3	3	3
	1142	0	0	0	0	0	0	0	0	0	0	0	0	0	0	0	0	0	2	2	2	2	2	2	2	2
	1143	0	0	0	0	0	0	0	0	0	0	0	0	0	0	0	0	0	1	1	1	1	1	1	1	1
	1144	0	0	0	0	0	0	0	0	0	0	0	0	0	0	0	0	0	1	1	2	2	2	2	3	3
	1145	0	0	0	0	0	0	0	0	0	0	0	0	0	0	0	0	0	0	0	0	0	0	0	0	0
	1146	0	0	0	0	0	0	0	0	0	0	0	0	0	1	1	1	2	4	4	4	5	6	6	6	6
	1147	0	0	0	0	0	0	0	0	0	0	0	0	0	1	1	1	1	1	1	1	1	1	1	1	1
	1148	0	0	0	0	0	0	0	0	0	0	0	0	0	0	0	0	0	0	0	0	0	0	1	1	2
	1149	0	0	0	0	0	0	0	0	0	0	0	0	0	0	0	0	0	1	1	1	1	1	1	1	2
	1150	0	0	0	0	0	0	0	0	0	0	0	0	0	0	0	0	0	1	1	1	1	1	1	1	1
	1151	0	0	0	0	0	0	0	0	0	0	0	0	0	1	1	1	1	2	2	2	2	2	2	2	2
	1152	0	0	0	0	0	0	0	0	0	0	0	0	0	0	0	0	0	1	1	1	1	1	1	2	3
	1153	0	0	0	0	0	0	0	0	0	0	0	0	0	0	0	0	0	0	0	0	0	0	0	0	0
	1154	0	0	0	0	0	0	0	0	0	0	0	0	0	0	0	0	0	0	0	0	0	0	0	0	0
	1155	0	0	0	0	0	0	0	0	0	0	0	0	0	0	0	0	0	1	1	1	1	1	2	2	2
	1156	0	0	0	0	0	0	0	0	0	0	0	0	0	0	0	0	0	1	1	1	2	3	3	3	3
	1157	0	0	0	0	0	0	0	0	0	0	0	0	0	0	0	0	0	0	0	1	1	1	1	1	1
	1158	0	0	0	0	0	0	0	0	0	0	0	0	0	0	0	1	1	1	1	1	1	2	2	2	3
	1159	0	0	0	0	0	0	0	0	0	0	0	0	0	0	0	0	1	2	2	2	2	3	3	3	3
	1160	0	0	0	0	0	0	0	0	0	0	0	0	1	1	1	1	3	4	4	4	4	5	6	7	8
	1161	0	0	0	0	0	0	0	0	0	0	0	0	0	0	0	0	0	0	0	0	0	0	1	1	2
	1162	0	0	0	0	0	0	0	0	0	0	0	0	0	1	1	1	2	2	2	2	2	3	3	3	3
	1163	0	0	0	0	0	0	0	0	0	0	0	0	1	1	1	1	1	1	1	1	1	1	1	2	2
	1164	0	0	0	0	0	0	0	0	0	0	0	0	0	0	0	0	0	1	1	1	1	1	1	1	1
	1165	0	0	0	0	0	0	0	0	0	0	0	0	0	1	1	1	1	1	1	1	1	2	3	3	3
	1166	0	0	0	0	0	0	0	0	0	0	0	0	0	0	0	0	0	0	0	0	1	2	3	3	3
	1167	0	0	0	0	0	0	0	0	0	0	0	0	0	0	0	0	0	0	0	0	0	0	0	0	0
	1168	0	0	0	0	0	0	0	0	0	0	0	0	0	1	1	1	3	3	3	3	3	4	4	4	4
	1169	0	0	0	0	0	0	0	0	0	0	0	0	0	0	0	0	0	1	1	2	2	3	4	4	4
	1170	0	0	0	0	0	0	0	0	0	0	0	0	1	1	1	1	1	1	1	1	1	1	1	1	2
	1171	0	0	0	0	0	0	0	0	0	0	0	0	0	0	0	0	0	0	0	0	0	0	0	0	0
	1172	0	0	0	0	0	0	0	0	0	0	0	0	0	0	0	0	0	0	0	0	1	4	4	4	5
	1173	0	0	0	0	0	0	0	0	0	0	0	0	1	1	1	1	1	2	2	3	3	3	4	4	4
	1174	0	0	0	0	0	0	0	0	0	0	0	0	0	1	1	1	2	2	2	3	3	5	5	5	6
	1175	0	0	0	0	0	0	0	0	0	0	0	0	0	0	0	0	1	2	2	2	2	3	4	5	5
	1176	0	0	0	0	0	0	0	0	0	0	0	0	0	0	0	0	0	0	0	0	0	0	0	0	0
	1177	0	0	0	0	0	0	0	0	0	0	0	0	0	0	0	1	2	2	2	2	2	2	3	3	3
	1178	0	0	0	0	0	0	0	0	0	0	0	0	0	0	0	0	1	2	2	3	4	5	5	5	5
	1179	0	0	0	0	0	0	0	0	0	0	0	0	0	0	0	0	1	1	1	1	1	1	1	1	1
	1180	0	0	0	0	0	0	0	0	0	0	0	0	0	0	0	0	0	1	1	2	2	2	3	3	3
	1181	0	0	0	0	0	0	0	0	0	0	0	0	0	0	0	1	2	2	2	2	2	3	3	3	3
	1182	0	0	0	0	0	0	0	0	0	0	0	0	0	0	0	0	1	3	3	3	3	5	5	5	5
	1183	0	0	0	0	0	0	0	0	0	0	0	0	1	2	2	2	2	2	2	2	2	2	2	2	2
	1184	0	0	0	0	0	0	0	0	0	0	0	0	1	1	1	1	1	2	2	2	3	3	4	5	6
	1185	0	0	0	0	0	0	0	0	0	0	0	0	1	1	1	1	1	1	1	2	2	4	4	4	4
	1186	0	0	0	0	0	0	0	0	0	0	0	0	0	0	0	0	0	0	0	0	0	0	0	0	0
	1187	0	0	0	0	0	0	0	0	0	0	0	0	0	0	0	0	0	1	1	1	1	1	1	1	2
	1188	0	0	0	0	0	0	0	0	0	0	0	0	0	0	0	1	2	3	3	3	3	3	3	4	4
	1189	0	0	0	0	0	0	0	0	0	0	0	0	0	0	0	0	0	0	0	0	0	0	0	0	0
	1190	0	0	0	0	0	0	0	0	0	0	0	0	0	1	1	1	1	1	1	1	1	1	1	1	1
	1191	0	0	0	0	0	0	0	0	0	0	0	0	1	1	1	1	1	2	2	3	4	5	5	6	6
	1192	0	0	0	0	0	0	0	0	0	0	0	0	0	0	0	0	0	1	1	1	1	1	1	1	1
	1193	0	0	0	0	0	0	0	0	0	0	0	0	0	0	0	0	2	3	3	3	4	4	4	4	4
	1194	0	0	0	0	0	0	0	0	0	0	0	0	0	0	0	0	0	0	0	0	1	2	2	2	2
	1195	0	0	0	0	0	0	0	0	0	0	0	0	0	0	0	0	1	2	2	2	3	4	4	5	5
	1196	0	0	0	0	0	0	0	0	0	0	0	0	1	1	1	1	1	1	1	1	1	1	1	2	2
	1197	0	0	0	0	0	0	0	0	0	0	0	0	0	0	0	0	0	0	0	0	0	0	0	0	0
	1198	0	0	0	0	0	0	0	0	0	0	0	0	0	1	1	1	1	1	1	1	1	1	1	1	1
	1199	0	0	0	0	0	0	0	0	0	0	0	0	0	0	0	0	1	1	1	1	1	3	4	4	4
	1200	0	0	0	0	0	0	0	0	0	0	0	0	0	1	1	1	1	1	1	2	2	2	3	3	3
	1201	0	0	0	0	0	0	0	0	0	0	0	0	0	0	0	1	1	1	1	1	1	1	1	1	1
	1202	0	0	0	0	0	0	0	0	0	0	0	0	0	0	0	0	1	1	1	1	2	2	2	2	3
	1203	0	0	0	0	0	0	0	0	0	0	0	0	0	0	0	0	0	0	0	0	0	0	0	0	0
	1204	0	0	0	0	0	0	0	0	0	0	0	0	0	0	0	0	2	3	3	4	4	6	7	7	7
	1205	0	0	0	0	0	0	0	0	0	0	0	0	0	0	0	0	0	0	0	1	1	1	1	1	1
	1206	0	0	0	0	0	0	0	0	0	0	0	0	1	1	1	2	2	2	2	2	3	3	3	4	4
	1207	0	0	0	0	0	0	0	0	0	0	0	0	0	0	0	0	1	1	1	1	1	2	2	2	2
	1208	0	0	0	0	0	0	0	0	0	0	0	0	0	0	0	0	0	0	0	0	0	1	1	2	2
	1209	0	0	0	0	0	0	0	0	0	0	0	0	1	1	1	1	2	2	2	2	2	4	4	5	5
	1210	0	0	0	0	0	0	0	0	0	0	0	0	0	0	0	0	0	0	0	0	0	0	0	0	0
	1211	0	0	0	0	0	0	0	0	0	0	0	0	0	1	1	2	5	5	5	5	5	6	7	8	8
	1212	0	0	0	0	0	0	0	0	0	0	0	0	0	0	0	0	0	1	1	2	2	2	3	3	4
	1213	0	0	0	0	0	0	0	0	0	0	0	0	0	0	0	0	0	0	0	0	0	0	2	2	3
	1214	0	0	0	0	0	0	0	0	0	0	0	0	0	0	0	0	0	0	0	1	1	1	1	2	2
	1215	0	0	0	0	0	0	0	0	0	0	0	0	0	0	0	0	0	1	1	1	1	1	1	1	1
	1216	0	0	0	0	0	0	0	0	0	0	0	0	0	1	1	2	2	2	2	2	2	2	2	2	2
	1217	0	0	0	0	0	0	0	0	0	0	0	0	0	0	0	0	0	1	1	1	1	1	1	1	1
	1218	0	0	0	0	0	0	0	0	0	0	0	0	1	1	1	1	2	2	2	2	2	3	4	4	4
	1219	0	0	0	0	0	0	0	0	0	0	0	0	1	1	1	1	1	1	1	2	2	2	2	2	3
	1220	0	0	0	0	0	0	0	0	0	0	0	0	1	1	1	1	2	2	2	3	3	4	5	5	5
	1221	0	0	0	0	0	0	0	0	0	0	0	0	0	0	0	0	1	2	2	2	2	3	3	3	3
	1222	0	0	0	0	0	0	0	0	0	0	0	0	0	0	0	0	1	1	1	1	1	4	4	4	4
	1223	0	0	0	0	0	0	0	0	0	0	0	0	0	0	0	0	1	3	3	3	3	3	3	4	4
	1224	0	0	0	0	0	0	0	0	0	0	0	0	0	0	0	0	0	0	0	0	0	0	0	1	1
	1225	0	0	0	0	0	0	0	0	0	0	0	0	0	0	0	1	2	3	3	3	3	5	6	6	7
	1226	0	0	0	0	0	0	0	0	0	0	0	0	0	0	0	0	0	1	1	1	1	1	2	2	2
	1227	0	0	0	0	0	0	0	0	0	0	0	0	0	0	0	0	0	0	0	0	0	0	1	1	1
	1228	0	0	0	0	0	0	0	0	0	0	0	0	0	0	0	1	2	3	3	3	3	4	4	4	4
	1229	0	0	0	0	0	0	0	0	0	0	0	0	0	0	0	0	0	0	0	0	0	0	0	0	0
	1230	0	0	0	0	0	0	0	0	0	0	0	0	0	0	0	0	0	0	0	0	0	0	0	0	0
	1231	0	0	0	0	0	0	0	0	0	0	0	0	1	1	1	1	1	2	2	2	2	3	3	3	3
	1232	0	0	0	0	0	0	0	0	0	0	0	0	0	0	0	0	0	0	0	0	0	0	0	0	0
	1233	0	0	0	0	0	0	0	0	0	0	0	0	0	0	0	0	0	1	1	1	1	1	3	4	4
	1234	0	0	0	0	0	0	0	0	0	0	0	0	0	0	0	0	0	0	0	0	0	0	0	1	1
	1235	0	0	0	0	0	0	0	0	0	0	0	0	1	2	2	3	3	4	4	4	4	5	5	5	6
	1236	0	0	0	0	0	0	0	0	0	0	0	0	0	0	0	0	0	0	0	0	0	0	0	0	0
	1237	0	0	0	0	0	0	0	0	0	0	0	0	0	0	0	0	2	2	2	2	2	3	3	3	3
	1238	0	0	0	0	0	0	0	0	0	0	0	0	0	0	0	0	0	0	0	0	0	0	0	0	0
	1239	0	0	0	0	0	0	0	0	0	0	0	0	0	0	0	0	2	2	2	2	2	3	4	4	4
	1240	0	0	0	0	0	0	0	0	0	0	0	0	0	0	0	0	0	0	0	0	0	0	1	1	1
	1241	0	0	0	0	0	0	0	0	0	0	0	0	0	1	1	1	1	1	1	1	1	3	4	4	4
	1242	0	0	0	0	0	0	0	0	0	0	0	0	0	0	0	0	0	0	0	0	0	0	0	0	0
	1243	0	0	0	0	0	0	0	0	0	0	0	0	1	1	1	1	1	2	2	2	2	2	3	4	4
	1244	0	0	0	0	0	0	0	0	0	0	0	0	0	1	1	1	3	3	3	3	3	4	4	5	5
	1245	0	0	0	0	0	0	0	0	0	0	0	0	0	1	1	2	3	3	3	3	3	3	3	3	3
	1246	0	0	0	0	0	0	0	0	0	0	0	0	0	0	0	0	0	0	0	0	0	1	1	1	1
	1247	0	0	0	0	0	0	0	0	0	0	0	0	0	0	0	0	1	1	1	1	1	1	1	1	1
	1248	0	0	0	0	0	0	0	0	0	0	0	0	0	1	1	1	1	1	1	1	1	1	1	1	1
	1249	0	0	0	0	0	0	0	0	0	0	0	0	0	0	0	0	2	3	3	3	4	6	7	7	8
	1250	0	0	0	0	0	0	0	0	0	0	0	0	0	0	0	0	0	0	0	0	0	0	0	0	0
	1251	0	0	0	0	0	0	0	0	0	0	0	0	0	0	0	0	0	0	0	0	0	0	0	0	0
	1252	0	0	0	0	0	0	0	0	0	0	0	0	0	0	0	0	0	1	1	1	1	1	1	1	1
	1253	0	0	0	0	0	0	0	0	0	0	0	0	0	0	0	0	2	4	4	4	4	5	5	5	5
	1254	0	0	0	0	0	0	0	0	0	0	0	0	0	0	0	0	1	2	2	2	2	2	2	3	3
	1255	0	0	0	0	0	0	0	0	0	0	0	0	0	0	0	0	0	0	0	1	1	1	1	2	2
	1256	0	0	0	0	0	0	0	0	0	0	0	0	0	0	0	0	0	0	0	0	0	0	0	0	0
	1257	0	0	0	0	0	0	0	0	0	0	0	0	0	0	0	0	0	0	0	0	1	1	1	1	1
	1258	0	0	0	0	0	0	0	0	0	0	0	0	0	0	0	0	0	0	0	1	1	1	1	1	2
	1259	0	0	0	0	0	0	0	0	0	0	0	0	0	1	1	1	2	2	2	2	2	3	3	4	4
	1260	0	0	0	0	0	0	0	0	0	0	0	0	0	0	0	0	0	0	0	0	0	0	0	0	0
	1261	0	0	0	0	0	0	0	0	0	0	0	0	0	0	0	0	0	0	0	0	0	0	1	1	1
	1262	0	0	0	0	0	0	0	0	0	0	0	0	0	1	1	1	2	2	2	2	2	2	2	2	2
	1263	0	0	0	0	0	0	0	0	0	0	0	0	0	0	0	0	0	0	0	0	0	0	0	0	0
	1264	0	0	0	0	0	0	0	0	0	0	0	0	0	0	0	1	1	1	1	1	1	1	1	1	1
	1265	0	0	0	0	0	0	0	0	0	0	0	0	0	0	0	0	0	0	0	0	0	0	0	0	0
	1266	0	0	0	0	0	0	0	0	0	0	0	0	0	0	0	0	1	2	2	2	2	2	3	3	3
	1267	0	0	0	0	0	0	0	0	0	0	0	0	0	0	0	0	0	0	0	0	0	0	0	0	0
	1268	0	0	0	0	0	0	0	0	0	0	0	0	0	1	1	1	1	1	1	1	1	1	1	1	1
	1269	0	0	0	0	0	0	0	0	0	0	0	0	0	0	0	0	0	0	0	0	0	0	0	0	0
	1270	0	0	0	0	0	0	0	0	0	0	0	0	1	2	2	2	2	3	3	3	3	5	6	6	6
	1271	0	0	0	0	0	0	0	0	0	0	0	0	0	0	0	0	0	0	0	0	1	1	1	2	2
	1272	0	0	0	0	0	0	0	0	0	0	0	0	0	0	0	0	1	1	1	1	1	2	2	2	2
	1273	0	0	0	0	0	0	0	0	0	0	0	0	0	0	0	0	1	2	2	2	2	4	4	4	5
	1274	0	0	0	0	0	0	0	0	0	0	0	0	0	0	0	0	0	0	0	0	0	0	0	0	0
	1275	0	0	0	0	0	0	0	0	0	0	0	0	0	0	0	0	1	1	1	1	1	2	2	2	2
	1276	0	0	0	0	0	0	0	0	0	0	0	0	0	1	1	1	1	1	1	1	1	1	2	2	2
	1277	0	0	0	0	0	0	0	0	0	0	0	0	0	1	1	1	2	4	4	4	4	5	6	6	6
	1278	0	0	0	0	0	0	0	0	0	0	0	0	1	1	1	1	2	2	2	2	3	3	5	5	5
	1279	0	0	0	0	0	0	0	0	0	0	0	0	0	0	0	0	0	1	1	1	1	1	1	1	2
	1280	0	0	0	0	0	0	0	0	0	0	0	0	1	1	1	1	1	1	1	1	2	2	3	3	3
	1281	0	0	0	0	0	0	0	0	0	0	0	0	0	0	0	1	1	1	1	1	1	1	1	1	1
	1282	0	0	0	0	0	0	0	0	0	0	0	0	1	1	1	2	5	6	6	7	8	10	10	11	11
	1283	0	0	0	0	0	0	0	0	0	0	0	0	0	0	0	0	0	0	0	0	0	0	1	2	2
	1284	0	0	0	0	0	0	0	0	0	0	0	0	0	0	0	0	0	0	0	0	0	0	0	0	0
	1285	0	0	0	0	0	0	0	0	0	0	0	0	0	0	0	0	1	1	1	1	1	1	1	1	1
	1286	0	0	0	0	0	0	0	0	0	0	0	0	0	0	0	0	0	1	1	1	1	1	1	1	1
	1287	0	0	0	0	0	0	0	0	0	0	0	0	0	0	0	0	1	1	1	1	1	1	1	1	1
	1288	0	0	0	0	0	0	0	0	0	0	0	0	0	0	0	0	1	1	1	1	1	2	2	2	3
	1289	0	0	0	0	0	0	0	0	0	0	0	0	0	0	0	0	0	0	0	0	0	0	1	1	1
	1290	0	0	0	0	0	0	0	0	0	0	0	0	0	0	0	1	3	3	3	3	3	4	5	6	7
	1291	0	0	0	0	0	0	0	0	0	0	0	0	1	1	1	1	1	2	2	2	2	2	2	2	2
	1292	0	0	0	0	0	0	0	0	0	0	0	0	0	0	0	0	1	2	2	2	2	3	4	4	4
	1293	0	0	0	0	0	0	0	0	0	0	0	0	0	1	1	1	2	3	3	4	4	5	5	5	5
	1294	0	0	0	0	0	0	0	0	0	0	0	0	0	0	0	0	1	2	2	3	3	5	5	5	5
	1295	0	0	0	0	0	0	0	0	0	0	0	0	0	0	0	0	0	0	0	0	0	1	1	1	1
	1296	0	0	0	0	0	0	0	0	0	0	0	0	1	1	1	1	1	1	1	1	1	2	2	2	2
	1297	0	0	0	0	0	0	0	0	0	0	0	0	0	0	0	1	1	1	1	1	1	1	1	1	1
	1298	0	0	0	0	0	0	0	0	0	0	0	0	0	0	0	0	2	2	2	2	2	2	2	2	2
	1299	0	0	0	0	0	0	0	0	0	0	0	0	0	1	1	1	2	2	2	2	2	2	2	3	3
	1300	0	0	0	0	0	0	0	0	0	0	0	0	0	0	0	1	1	1	1	1	2	2	2	2	2
	1301	0	0	0	0	0	0	0	0	0	0	0	0	0	0	0	0	0	2	2	2	2	2	2	2	2
	1302	0	0	0	0	0	0	0	0	0	0	0	0	0	0	0	0	0	0	0	0	0	0	1	2	2
	1303	0	0	0	0	0	0	0	0	0	0	0	0	0	0	0	0	0	0	0	0	1	1	1	1	2
	1304	0	0	0	0	0	0	0	0	0	0	0	0	0	1	1	1	2	3	3	3	4	5	6	6	6
	1305	0	0	0	0	0	0	0	0	0	0	0	0	1	1	1	1	1	1	1	1	1	1	2	2	3
	1306	0	0	0	0	0	0	0	0	0	0	0	0	0	0	0	0	2	4	4	4	4	5	6	6	6
	1307	0	0	0	0	0	0	0	0	0	0	0	0	0	0	0	0	0	0	0	0	0	0	0	0	0
	1308	0	0	0	0	0	0	0	0	0	0	0	0	1	1	1	2	4	5	5	6	6	6	8	8	8
	1309	0	0	0	0	0	0	0	0	0	0	0	0	0	0	0	1	1	1	1	1	1	1	2	2	2
	1310	0	0	0	0	0	0	0	0	0	0	0	0	0	0	0	0	0	0	0	0	0	0	0	0	0
	1311	0	0	0	0	0	0	0	0	0	0	0	0	0	0	0	0	0	0	0	0	0	0	0	0	0
	1312	0	0	0	0	0	0	0	0	0	0	0	0	0	0	0	0	0	0	0	0	0	0	0	0	0
	1313	0	0	0	0	0	0	0	0	0	0	0	0	0	0	0	0	1	3	3	3	3	4	5	5	6
	1314	0	0	0	0	0	0	0	0	0	0	0	0	0	0	0	0	2	2	2	2	3	4	5	5	5
	1315	0	0	0	0	0	0	0	0	0	0	0	0	0	0	0	0	0	2	2	2	2	2	2	2	2
	1316	0	0	0	0	0	0	0	0	0	0	0	0	0	0	0	0	0	1	1	1	1	1	1	1	1
	1317	0	0	0	0	0	0	0	0	0	0	0	0	1	1	1	1	3	3	3	4	4	7	8	8	9
	1318	0	0	0	0	0	0	0	0	0	0	0	0	0	0	0	0	1	3	3	3	3	4	5	5	5
	1319	0	0	0	0	0	0	0	0	0	0	0	0	0	0	0	0	0	1	1	1	1	1	1	1	1
	1320	0	0	0	0	0	0	0	0	0	0	0	0	0	0	0	0	0	0	0	0	0	0	0	0	0
	1321	0	0	0	0	0	0	0	0	0	0	0	0	0	0	0	0	0	0	0	0	0	2	2	2	2
	1322	0	0	0	0	0	0	0	0	0	0	0	0	0	0	0	0	0	0	0	1	1	1	1	1	1
	1323	0	0	0	0	0	0	0	0	0	0	0	0	0	0	0	0	0	0	0	1	2	3	3	3	3
	1324	0	0	0	0	0	0	0	0	0	0	0	0	1	1	1	1	2	2	2	2	2	2	2	2	2
	1325	0	0	0	0	0	0	0	0	0	0	0	0	0	1	1	1	1	1	1	1	1	1	1	1	1
	1326	0	0	0	0	0	0	0	0	0	0	0	0	0	0	0	0	1	2	2	2	2	2	2	3	4
	1327	0	0	0	0	0	0	0	0	0	0	0	0	0	0	0	0	0	0	0	0	0	0	0	0	0
	1328	0	0	0	0	0	0	0	0	0	0	0	0	0	1	1	1	2	2	2	3	3	3	3	3	3
	1329	0	0	0	0	0	0	0	0	0	0	0	0	0	0	0	0	1	1	1	2	2	3	3	3	3
	1330	0	0	0	0	0	0	0	0	0	0	0	0	0	0	0	0	1	1	1	1	1	1	1	1	1
	1331	0	0	0	0	0	0	0	0	0	0	0	0	0	0	0	0	0	0	0	0	0	0	0	0	0
	1332	0	0	0	0	0	0	0	0	0	0	0	0	0	0	0	0	1	2	2	2	2	3	4	4	4
	1333	0	0	0	0	0	0	0	0	0	0	0	0	1	1	1	1	2	2	2	2	2	2	2	2	2
	1334	0	0	0	0	0	0	0	0	0	0	0	0	1	1	1	1	3	4	4	4	5	5	5	6	6
	1335	0	0	0	0	0	0	0	0	0	0	0	0	0	0	0	0	0	0	0	0	0	0	0	0	0
	1336	0	0	0	0	0	0	0	0	0	0	0	0	0	1	1	1	1	1	1	1	1	1	1	1	1
	1337	0	0	0	0	0	0	0	0	0	0	0	0	0	0	0	0	0	0	0	0	0	0	0	0	0
	1338	0	0	0	0	0	0	0	0	0	0	0	0	0	0	0	0	0	0	0	0	0	1	2	2	2
	1339	0	0	0	0	0	0	0	0	0	0	0	0	0	0	0	1	1	2	2	2	2	2	2	2	3
	1340	0	0	0	0	0	0	0	0	0	0	0	0	1	2	2	2	3	4	4	4	4	4	4	4	4
	1341	0	0	0	0	0	0	0	0	0	0	0	0	0	0	0	0	0	0	0	0	0	0	0	0	0
	1342	0	0	0	0	0	0	0	0	0	0	0	0	0	0	0	0	0	0	0	0	1	1	1	1	1
	1343	0	0	0	0	0	0	0	0	0	0	0	0	1	1	1	1	1	1	1	1	1	1	1	1	1
	1344	0	0	0	0	0	0	0	0	0	0	0	0	0	0	0	0	0	1	1	1	1	2	2	2	2
	1345	0	0	0	0	0	0	0	0	0	0	0	0	0	0	0	0	0	1	1	1	1	1	1	1	1
	1346	0	0	0	0	0	0	0	0	0	0	0	0	0	0	0	0	0	0	0	0	1	1	1	1	1
	1347	0	0	0	0	0	0	0	0	0	0	0	0	0	1	1	2	2	3	3	3	3	4	4	4	4
	1348	0	0	0	0	0	0	0	0	0	0	0	0	0	0	0	0	1	3	3	3	3	4	5	5	5
	1349	0	0	0	0	0	0	0	0	0	0	0	0	1	1	1	1	1	2	2	2	2	2	2	2	2
	1350	0	0	0	0	0	0	0	0	0	0	0	0	0	0	0	0	0	0	0	0	0	0	0	0	0
	1351	0	0	0	0	0	0	0	0	0	0	0	0	0	0	0	0	0	1	1	1	1	1	1	1	1
	1352	0	0	0	0	0	0	0	0	0	0	0	0	0	0	0	0	0	1	1	1	1	1	1	1	1
	1353	0	0	0	0	0	0	0	0	0	0	0	0	0	0	0	0	1	2	2	2	2	3	3	3	3
	1354	0	0	0	0	0	0	0	0	0	0	0	0	0	0	0	1	2	3	3	3	3	5	5	5	5
	1355	0	0	0	0	0	0	0	0	0	0	0	0	0	0	0	0	1	1	1	1	1	2	2	2	2
	1356	0	0	0	0	0	0	0	0	0	0	0	0	0	0	0	1	2	2	2	2	2	3	3	3	3
	1357	0	0	0	0	0	0	0	0	0	0	0	0	0	0	0	1	1	2	2	2	2	2	2	2	2
	1358	0	0	0	0	0	0	0	0	0	0	0	0	0	0	0	1	3	4	4	4	5	6	7	8	9
	1359	0	0	0	0	0	0	0	0	0	0	0	0	0	0	0	0	0	0	0	0	0	0	0	1	1
	1360	0	0	0	0	0	0	0	0	0	0	0	0	0	1	1	1	2	2	2	3	3	3	5	5	5
	1361	0	0	0	0	0	0	0	0	0	0	0	0	0	0	0	0	1	2	2	3	3	5	6	7	7
	1362	0	0	0	0	0	0	0	0	0	0	0	0	1	1	1	2	3	3	3	4	4	5	5	5	5
	1363	0	0	0	0	0	0	0	0	0	0	0	0	0	0	0	0	0	0	0	1	1	2	2	2	2
	1364	0	0	0	0	0	0	0	0	0	0	0	0	0	0	0	0	0	0	0	0	0	0	0	0	0
	1365	0	0	0	0	0	0	0	0	0	0	0	0	1	1	1	2	2	3	3	3	3	3	3	3	3
	1366	0	0	0	0	0	0	0	0	0	0	0	0	0	0	0	0	3	3	3	3	4	5	6	6	6
	1367	0	0	0	0	0	0	0	0	0	0	0	0	0	0	0	0	0	1	1	1	1	1	1	1	1
	1368	0	0	0	0	0	0	0	0	0	0	0	0	0	0	0	0	0	0	0	0	0	0	0	0	0
	1369	0	0	0	0	0	0	0	0	0	0	0	0	0	0	0	0	1	1	1	2	2	2	3	3	4
	1370	0	0	0	0	0	0	0	0	0	0	0	0	1	1	1	1	2	3	3	3	3	4	4	5	5
	1371	0	0	0	0	0	0	0	0	0	0	0	0	0	0	0	0	0	0	0	0	0	0	0	0	0
	1372	0	0	0	0	0	0	0	0	0	0	0	0	0	1	1	1	1	1	1	1	1	1	2	2	2
	1373	0	0	0	0	0	0	0	0	0	0	0	0	0	0	0	0	1	2	2	2	2	5	7	7	7
	1374	0	0	0	0	0	0	0	0	0	0	0	0	0	0	0	0	1	1	1	1	1	2	2	2	2
	1375	0	0	0	0	0	0	0	0	0	0	0	0	1	1	1	1	2	3	3	3	4	5	6	6	7
	1376	0	0	0	0	0	0	0	0	0	0	0	0	0	0	0	0	0	0	0	0	0	0	1	1	2
	1377	0	0	0	0	0	0	0	0	0	0	0	0	0	0	0	0	0	0	0	0	0	0	0	0	0
	1378	0	0	0	0	0	0	0	0	0	0	0	0	0	0	0	0	0	0	0	0	1	2	3	3	3
	1379	0	0	0	0	0	0	0	0	0	0	0	0	0	0	0	0	0	0	0	0	0	0	0	0	0
	1380	0	0	0	0	0	0	0	0	0	0	0	0	0	1	1	1	1	1	1	1	1	2	2	2	2
	1381	0	0	0	0	0	0	0	0	0	0	0	0	1	1	1	1	1	1	1	1	1	1	1	1	1
	1382	0	0	0	0	0	0	0	0	0	0	0	0	1	2	2	3	6	7	7	7	7	9	10	10	10
	1383	0	0	0	0	0	0	0	0	0	0	0	0	0	0	0	1	2	2	2	2	2	2	2	3	3
	1384	0	0	0	0	0	0	0	0	0	0	0	0	0	0	0	0	0	0	0	0	0	1	1	1	1
	1385	0	0	0	0	0	0	0	0	0	0	0	0	0	0	0	0	0	0	0	0	0	0	0	0	0
	1386	0	0	0	0	0	0	0	0	0	0	0	0	0	0	0	0	1	1	1	1	2	2	2	2	2
	1387	0	0	0	0	0	0	0	0	0	0	0	0	0	0	0	0	0	0	0	0	0	0	0	0	0
	1388	0	0	0	0	0	0	0	0	0	0	0	0	0	0	0	0	0	2	2	2	3	4	4	4	4
	1389	0	0	0	0	0	0	0	0	0	0	0	0	0	0	0	0	0	1	1	1	1	2	3	3	3
	1390	0	0	0	0	0	0	0	0	0	0	0	0	0	0	0	0	0	0	0	0	0	1	1	1	1
	1391	0	0	0	0	0	0	0	0	0	0	0	0	0	0	0	0	1	1	1	1	1	1	1	1	1
	1392	0	0	0	0	0	0	0	0	0	0	0	0	0	0	0	0	0	0	0	0	0	0	0	0	0
	1393	0	0	0	0	0	0	0	0	0	0	0	0	1	1	1	1	2	4	4	4	4	6	6	7	7
	1394	0	0	0	0	0	0	0	0	0	0	0	0	0	0	0	0	0	0	0	1	1	1	1	1	1
	1395	0	0	0	0	0	0	0	0	0	0	0	0	0	0	0	0	1	1	1	1	2	3	4	5	6
	1396	0	0	0	0	0	0	0	0	0	0	0	0	0	0	0	1	1	1	1	2	2	2	2	2	2
	1397	0	0	0	0	0	0	0	0	0	0	0	0	1	1	1	1	1	1	1	1	1	1	1	1	1
	1398	0	0	0	0	0	0	0	0	0	0	0	0	0	0	0	0	0	0	0	0	1	1	2	2	2
	1399	0	0	0	0	0	0	0	0	0	0	0	0	0	0	0	0	0	0	0	0	0	0	0	0	0
	1400	0	0	0	0	0	0	0	0	0	0	0	0	0	0	0	0	0	0	0	0	0	0	0	0	0
	1401	0	0	0	0	0	0	0	0	0	0	0	0	0	0	0	0	0	2	2	2	2	2	3	3	4
	1402	0	0	0	0	0	0	0	0	0	0	0	0	0	0	0	0	2	3	3	3	3	4	5	5	5
	1403	0	0	0	0	0	0	0	0	0	0	0	0	0	0	0	0	1	2	2	3	3	5	5	5	6
	1404	0	0	0	0	0	0	0	0	0	0	0	0	0	0	0	0	0	0	0	0	1	1	2	2	2
	1405	0	0	0	0	0	0	0	0	0	0	0	0	0	0	0	0	1	1	1	1	1	1	1	1	1
	1406	0	0	0	0	0	0	0	0	0	0	0	0	0	0	0	1	1	1	1	2	2	2	2	2	2
	1407	0	0	0	0	0	0	0	0	0	0	0	0	0	1	1	1	2	2	2	3	4	5	6	6	7
	1408	0	0	0	0	0	0	0	0	0	0	0	0	0	0	0	0	0	0	0	0	0	0	0	0	1
	1409	0	0	0	0	0	0	0	0	0	0	0	0	0	0	0	0	0	0	0	0	0	0	0	0	0
	1410	0	0	0	0	0	0	0	0	0	0	0	0	0	0	0	0	1	3	3	3	3	4	5	5	5
	1411	0	0	0	0	0	0	0	0	0	0	0	0	0	0	0	0	0	0	0	0	0	0	0	0	1
	1412	0	0	0	0	0	0	0	0	0	0	0	0	0	0	0	0	0	0	0	0	0	0	0	0	0
	1413	0	0	0	0	0	0	0	0	0	0	0	0	1	1	1	1	1	1	1	1	1	1	1	1	1
	1414	0	0	0	0	0	0	0	0	0	0	0	0	0	0	0	0	0	1	1	1	1	2	2	2	3
	1415	0	0	0	0	0	0	0	0	0	0	0	0	0	1	1	1	2	4	4	4	4	5	7	7	7
	1416	0	0	0	0	0	0	0	0	0	0	0	0	0	0	0	0	0	0	0	0	0	0	0	1	2
	1417	0	0	0	0	0	0	0	0	0	0	0	0	0	0	0	0	1	1	1	1	1	2	3	3	3
	1418	0	0	0	0	0	0	0	0	0	0	0	0	0	0	0	0	1	1	1	1	2	2	2	2	2
	1419	0	0	0	0	0	0	0	0	0	0	0	0	1	1	1	1	1	2	2	2	2	3	4	4	4
	1420	0	0	0	0	0	0	0	0	0	0	0	0	0	1	1	1	1	1	1	2	3	3	3	3	4
	1421	0	0	0	0	0	0	0	0	0	0	0	0	0	1	1	1	1	1	1	1	1	1	1	1	1
	1422	0	0	0	0	0	0	0	0	0	0	0	0	1	2	2	2	3	4	4	4	4	5	5	5	5
	1423	0	0	0	0	0	0	0	0	0	0	0	0	0	0	0	0	0	1	1	1	2	3	4	4	5
	1424	0	0	0	0	0	0	0	0	0	0	0	0	0	0	0	0	1	2	2	2	3	3	3	3	3
	1425	0	0	0	0	0	0	0	0	0	0	0	0	0	0	0	0	1	2	2	2	3	3	4	4	4
	1426	0	0	0	0	0	0	0	0	0	0	0	0	0	0	0	0	0	0	0	0	0	1	1	1	1
	1427	0	0	0	0	0	0	0	0	0	0	0	0	0	0	0	0	1	1	1	1	1	1	2	2	2
	1428	0	0	0	0	0	0	0	0	0	0	0	0	0	0	0	0	1	1	1	1	2	2	2	2	2
	1429	0	0	0	0	0	0	0	0	0	0	0	0	0	0	0	0	0	1	1	1	1	2	2	3	3
	1430	0	0	0	0	0	0	0	0	0	0	0	0	0	0	0	0	0	0	0	0	1	1	1	1	1
	1431	0	0	0	0	0	0	0	0	0	0	0	0	0	0	0	0	0	0	0	0	0	0	0	0	0
	1432	0	0	0	0	0	0	0	0	0	0	0	0	0	0	0	0	0	0	0	0	0	0	0	0	0
	1433	0	0	0	0	0	0	0	0	0	0	0	0	1	2	2	3	3	4	4	4	5	7	7	8	8
	1434	0	0	0	0	0	0	0	0	0	0	0	0	0	0	0	1	3	4	4	4	4	7	7	8	8
	1435	0	0	0	0	0	0	0	0	0	0	0	0	0	0	0	0	0	2	2	3	4	4	4	4	4
	1436	0	0	0	0	0	0	0	0	0	0	0	0	0	0	0	0	0	0	0	0	0	0	0	0	0
	1437	0	0	0	0	0	0	0	0	0	0	0	0	0	0	0	0	0	0	0	0	0	0	0	0	0
	1438	0	0	0	0	0	0	0	0	0	0	0	0	0	1	1	1	1	1	1	1	1	1	2	2	2
	1439	0	0	0	0	0	0	0	0	0	0	0	0	0	0	0	1	1	2	2	3	4	5	5	6	6
	1440	0	0	0	0	0	0	0	0	0	0	0	0	0	0	0	0	1	2	2	2	2	2	2	2	2
	1441	0	0	0	0	0	0	0	0	0	0	0	0	0	0	0	0	0	0	0	0	1	1	1	1	1
	1442	0	0	0	0	0	0	0	0	0	0	0	0	0	0	0	0	0	0	0	0	0	0	1	1	2
	1443	0	0	0	0	0	0	0	0	0	0	0	0	1	1	1	2	2	3	3	3	3	3	3	3	4
	1444	0	0	0	0	0	0	0	0	0	0	0	0	0	0	0	0	0	1	1	1	2	2	2	2	2
	1445	0	0	0	0	0	0	0	0	0	0	0	0	0	0	0	0	1	2	2	3	3	5	5	5	6
	1446	0	0	0	0	0	0	0	0	0	0	0	0	0	0	0	0	1	1	1	1	1	1	1	1	1
	1447	0	0	0	0	0	0	0	0	0	0	0	0	0	1	1	1	1	2	2	2	2	2	2	2	2
	1448	0	0	0	0	0	0	0	0	0	0	0	0	0	0	0	1	2	3	3	3	3	4	5	5	5
	1449	0	0	0	0	0	0	0	0	0	0	0	0	0	0	0	1	1	1	1	2	2	2	2	2	3
	1450	0	0	0	0	0	0	0	0	0	0	0	0	0	1	1	2	3	4	4	4	5	7	8	8	8
	1451	0	0	0	0	0	0	0	0	0	0	0	0	0	0	0	0	0	0	0	0	0	1	1	2	2
	1452	0	0	0	0	0	0	0	0	0	0	0	0	1	1	1	1	3	4	4	5	5	5	6	6	7
	1453	0	0	0	0	0	0	0	0	0	0	0	0	0	0	0	0	0	1	1	2	2	2	2	2	2
	1454	0	0	0	0	0	0	0	0	0	0	0	0	0	0	0	0	0	2	2	2	2	2	2	2	2
	1455	0	0	0	0	0	0	0	0	0	0	0	0	0	0	0	0	1	1	1	1	1	2	2	2	2
	1456	0	0	0	0	0	0	0	0	0	0	0	0	0	1	1	1	2	4	4	4	4	6	7	7	7
	1457	0	0	0	0	0	0	0	0	0	0	0	0	0	0	0	0	0	2	2	3	3	3	4	4	4
	1458	0	0	0	0	0	0	0	0	0	0	0	0	0	0	0	0	1	2	2	2	2	3	3	3	4
	1459	0	0	0	0	0	0	0	0	0	0	0	0	0	0	0	0	1	1	1	1	1	1	2	3	4
	1460	0	0	0	0	0	0	0	0	0	0	0	0	0	1	1	1	1	2	2	2	2	2	2	2	2
	1461	0	0	0	0	0	0	0	0	0	0	0	0	0	0	0	0	0	0	0	0	0	0	0	0	0
	1462	0	0	0	0	0	0	0	0	0	0	0	0	0	0	0	0	1	1	1	1	1	3	3	3	3
	1463	0	0	0	0	0	0	0	0	0	0	0	0	0	0	0	0	0	0	0	0	0	0	0	0	0
	1464	0	0	0	0	0	0	0	0	0	0	0	0	0	0	0	0	2	2	2	2	2	2	2	2	2
	1465	0	0	0	0	0	0	0	0	0	0	0	0	0	0	0	0	0	2	2	2	2	2	2	2	2
	1466	0	0	0	0	0	0	0	0	0	0	0	0	0	1	1	1	1	1	1	1	2	2	2	2	2
	1467	0	0	0	0	0	0	0	0	0	0	0	0	0	0	0	1	1	1	1	1	1	1	1	1	1
	1468	0	0	0	0	0	0	0	0	0	0	0	0	1	1	1	1	2	2	2	2	2	2	2	2	2
	1469	0	0	0	0	0	0	0	0	0	0	0	0	0	0	0	1	2	3	3	3	3	4	4	4	4
	1470	0	0	0	0	0	0	0	0	0	0	0	0	0	1	1	1	2	3	3	3	3	4	4	5	5
	1471	0	0	0	0	0	0	0	0	0	0	0	0	0	0	0	0	1	2	2	2	3	5	5	5	5
	1472	0	0	0	0	0	0	0	0	0	0	0	0	0	0	0	1	1	2	2	2	3	3	3	3	3
	1473	0	0	0	0	0	0	0	0	0	0	0	0	1	1	1	1	1	2	2	2	2	3	4	4	4
	1474	0	0	0	0	0	0	0	0	0	0	0	0	0	0	0	0	0	2	2	3	3	3	3	3	3
	1475	0	0	0	0	0	0	0	0	0	0	0	0	0	0	0	1	2	2	2	2	2	3	3	3	3
	1476	0	0	0	0	0	0	0	0	0	0	0	0	0	0	0	0	1	1	1	1	1	3	3	3	3
	1477	0	0	0	0	0	0	0	0	0	0	0	0	0	0	0	0	0	0	0	0	0	1	1	1	1
	1478	0	0	0	0	0	0	0	0	0	0	0	0	0	0	0	0	2	2	2	3	4	7	8	8	8
	1479	0	0	0	0	0	0	0	0	0	0	0	0	0	0	0	0	0	1	1	1	2	2	3	3	3
	1480	0	0	0	0	0	0	0	0	0	0	0	0	0	0	0	0	0	0	0	0	0	0	0	0	0
	1481	0	0	0	0	0	0	0	0	0	0	0	0	1	1	1	2	4	5	5	6	6	8	9	10	10
	1482	0	0	0	0	0	0	0	0	0	0	0	0	0	0	0	0	0	0	0	0	0	0	0	0	0
	1483	0	0	0	0	0	0	0	0	0	0	0	0	0	0	0	0	0	1	1	1	1	2	3	3	4
	1484	0	0	0	0	0	0	0	0	0	0	0	0	0	0	0	1	2	4	4	4	4	5	5	5	5
	1485	0	0	0	0	0	0	0	0	0	0	0	0	1	2	2	2	2	3	3	4	4	4	4	5	5
	1486	0	0	0	0	0	0	0	0	0	0	0	0	0	1	1	1	1	2	2	2	2	3	3	4	4
	1487	0	0	0	0	0	0	0	0	0	0	0	0	1	1	1	1	1	1	1	2	3	3	3	3	3
	1488	0	0	0	0	0	0	0	0	0	0	0	0	1	1	1	2	3	4	4	4	4	4	4	5	5
	1489	0	0	0	0	0	0	0	0	0	0	0	0	1	1	1	1	4	5	5	5	5	6	7	7	7
	1490	0	0	0	0	0	0	0	0	0	0	0	0	0	0	0	0	0	0	0	0	0	0	0	0	0
	1491	0	0	0	0	0	0	0	0	0	0	0	0	0	0	0	0	0	0	0	0	0	0	1	1	1
	1492	0	0	0	0	0	0	0	0	0	0	0	0	0	0	0	0	0	0	0	0	0	0	0	0	0
	1493	0	0	0	0	0	0	0	0	0	0	0	0	0	0	0	0	1	1	1	1	1	2	2	2	2
	1494	0	0	0	0	0	0	0	0	0	0	0	0	1	1	1	1	1	1	1	1	1	1	1	1	1
	1495	0	0	0	0	0	0	0	0	0	0	0	0	0	0	0	1	2	3	3	3	4	4	4	4	4
	1496	0	0	0	0	0	0	0	0	0	0	0	0	0	0	0	0	0	0	0	0	0	1	1	1	1
	1497	0	0	0	0	0	0	0	0	0	0	0	0	0	0	0	0	0	0	0	0	0	0	0	0	0
	1498	0	0	0	0	0	0	0	0	0	0	0	0	0	0	0	0	2	2	2	2	2	5	6	7	7
	1499	0	0	0	0	0	0	0	0	0	0	0	0	0	0	0	0	0	0	0	0	0	0	0	0	0
	1500	0	0	0	0	0	0	0	0	0	0	0	0	0	1	1	1	1	2	2	2	2	2	2	2	2
	1501	0	0	0	0	0	0	0	0	0	0	0	0	0	0	0	1	2	2	2	2	2	2	2	2	2
	1502	0	0	0	0	0	0	0	0	0	0	0	0	0	0	0	0	1	1	1	1	1	2	3	4	5
	1503	0	0	0	0	0	0	0	0	0	0	0	0	0	0	0	1	1	1	1	1	2	2	3	3	3
	1504	0	0	0	0	0	0	0	0	0	0	0	0	1	1	1	1	1	2	2	2	2	2	2	2	2
	1505	0	0	0	0	0	0	0	0	0	0	0	0	0	0	0	1	1	1	1	2	2	3	4	4	4
	1506	0	0	0	0	0	0	0	0	0	0	0	0	0	0	0	0	0	0	0	1	2	3	3	3	3
	1507	0	0	0	0	0	0	0	0	0	0	0	0	0	0	0	0	0	1	1	1	1	1	1	1	1
	1508	0	0	0	0	0	0	0	0	0	0	0	0	0	0	0	0	0	1	1	1	1	1	1	1	1
	1509	0	0	0	0	0	0	0	0	0	0	0	0	0	1	1	1	2	2	2	2	2	2	2	2	2
	1510	0	0	0	0	0	0	0	0	0	0	0	0	0	0	0	0	0	0	0	0	0	1	1	1	1
	1511	0	0	0	0	0	0	0	0	0	0	0	0	0	1	1	2	2	4	4	4	5	5	5	6	7
	1512	0	0	0	0	0	0	0	0	0	0	0	0	0	0	0	1	1	1	1	2	2	2	2	2	2
	1513	0	0	0	0	0	0	0	0	0	0	0	0	0	0	0	0	1	2	2	2	2	2	2	2	3
	1514	0	0	0	0	0	0	0	0	0	0	0	0	0	0	0	0	1	2	2	2	3	3	3	3	4
	1515	0	0	0	0	0	0	0	0	0	0	0	0	1	1	1	1	2	3	3	3	3	3	4	4	4
	1516	0	0	0	0	0	0	0	0	0	0	0	0	0	0	0	0	0	0	0	0	0	0	0	0	0
	1517	0	0	0	0	0	0	0	0	0	0	0	0	0	0	0	0	0	0	0	0	0	1	1	1	1
	1518	0	0	0	0	0	0	0	0	0	0	0	0	0	0	0	0	0	0	0	0	0	1	2	2	2
	1519	0	0	0	0	0	0	0	0	0	0	0	0	0	0	0	0	0	0	0	0	0	0	0	0	0
	1520	0	0	0	0	0	0	0	0	0	0	0	0	0	0	0	0	1	2	2	2	3	3	3	3	3
	1521	0	0	0	0	0	0	0	0	0	0	0	0	0	0	0	0	0	0	0	0	0	0	0	0	0
	1522	0	0	0	0	0	0	0	0	0	0	0	0	0	0	0	1	1	2	2	2	2	2	2	3	3
	1523	0	0	0	0	0	0	0	0	0	0	0	0	0	0	0	0	0	1	1	1	1	1	1	1	1
	1524	0	0	0	0	0	0	0	0	0	0	0	0	0	0	0	0	1	1	1	1	1	1	1	1	1
	1525	0	0	0	0	0	0	0	0	0	0	0	0	1	2	2	2	4	5	5	5	5	6	7	8	8
	1526	0	0	0	0	0	0	0	0	0	0	0	0	1	1	1	1	1	1	1	1	1	2	2	2	2
	1527	0	0	0	0	0	0	0	0	0	0	0	0	1	1	1	1	3	5	5	5	5	6	7	7	8
	1528	0	0	0	0	0	0	0	0	0	0	0	0	1	1	1	1	2	5	5	5	6	8	9	9	9
	1529	0	0	0	0	0	0	0	0	0	0	0	0	0	0	0	1	2	2	2	2	2	2	2	3	4
	1530	0	0	0	0	0	0	0	0	0	0	0	0	0	1	1	2	2	3	3	3	3	3	3	3	3
	1531	0	0	0	0	0	0	0	0	0	0	0	0	1	1	1	2	4	5	5	5	5	6	8	8	8
	1532	0	0	0	0	0	0	0	0	0	0	0	0	0	0	0	1	1	2	2	2	3	3	4	4	4
	1533	0	0	0	0	0	0	0	0	0	0	0	0	1	1	1	1	2	2	2	2	2	2	2	2	3
	1534	0	0	0	0	0	0	0	0	0	0	0	0	0	0	0	0	0	0	0	0	0	0	0	0	1
	1535	0	0	0	0	0	0	0	0	0	0	0	0	1	1	1	1	1	1	1	1	1	1	2	2	2
	1536	0	0	0	0	0	0	0	0	0	0	0	0	0	0	0	0	0	1	1	1	1	1	1	1	1
	1537	0	0	0	0	0	0	0	0	0	0	0	0	0	1	1	1	1	1	1	1	1	1	1	1	1
	1538	0	0	0	0	0	0	0	0	0	0	0	0	0	0	0	0	0	1	1	1	1	1	1	1	2
	1539	0	0	0	0	0	0	0	0	0	0	0	0	0	0	0	0	1	1	1	1	1	3	4	4	4
	1540	0	0	0	0	0	0	0	0	0	0	0	0	0	1	1	1	3	4	4	4	4	5	5	6	6
	1541	0	0	0	0	0	0	0	0	0	0	0	0	1	1	1	1	2	4	4	4	5	6	6	6	6
	1542	0	0	0	0	0	0	0	0	0	0	0	0	0	1	1	1	1	1	1	1	1	1	2	2	2
	1543	0	0	0	0	0	0	0	0	0	0	0	0	0	0	0	0	1	1	1	1	1	3	3	3	3
	1544	0	0	0	0	0	0	0	0	0	0	0	0	0	0	0	0	0	0	0	0	1	1	1	1	1
	1545	0	0	0	0	0	0	0	0	0	0	0	0	0	0	0	0	2	2	2	2	2	3	4	4	4
	1546	0	0	0	0	0	0	0	0	0	0	0	0	0	0	0	0	0	1	1	1	1	1	1	1	1
	1547	0	0	0	0	0	0	0	0	0	0	0	0	0	0	0	0	0	0	0	0	0	0	0	0	1
	1548	0	0	0	0	0	0	0	0	0	0	0	0	0	0	0	0	0	0	0	0	0	0	0	0	0
	1549	0	0	0	0	0	0	0	0	0	0	0	0	0	1	1	1	2	2	2	2	2	2	2	2	2
	1550	0	0	0	0	0	0	0	0	0	0	0	0	0	0	0	0	0	0	0	0	0	0	0	0	0
	1551	0	0	0	0	0	0	0	0	0	0	0	0	0	0	0	0	0	0	0	0	0	0	0	0	1
	1552	0	0	0	0	0	0	0	0	0	0	0	0	0	0	0	0	0	1	1	1	1	1	1	1	1
	1553	0	0	0	0	0	0	0	0	0	0	0	0	0	0	0	1	1	1	1	1	1	1	3	3	3
	1554	0	0	0	0	0	0	0	0	0	0	0	0	0	0	0	0	1	1	1	1	1	1	1	1	1
	1555	0	0	0	0	0	0	0	0	0	0	0	0	0	0	0	1	2	2	2	2	2	2	2	2	3
	1556	0	0	0	0	0	0	0	0	0	0	0	0	1	1	1	1	1	3	3	3	3	3	3	3	3
	1557	0	0	0	0	0	0	0	0	0	0	0	0	0	0	0	0	1	3	3	3	3	3	3	3	3
	1558	0	0	0	0	0	0	0	0	0	0	0	0	1	1	1	1	1	1	1	1	1	1	1	1	1
	1559	0	0	0	0	0	0	0	0	0	0	0	0	0	0	0	0	0	1	1	1	2	4	4	5	5
	1560	0	0	0	0	0	0	0	0	0	0	0	0	0	0	0	0	0	0	0	0	1	1	1	2	2
	1561	0	0	0	0	0	0	0	0	0	0	0	0	1	1	1	1	1	2	2	3	4	5	6	6	6
	1562	0	0	0	0	0	0	0	0	0	0	0	0	0	0	0	0	0	1	1	1	1	1	1	1	1
	1563	0	0	0	0	0	0	0	0	0	0	0	0	0	0	0	1	2	2	2	2	2	2	2	2	2
	1564	0	0	0	0	0	0	0	0	0	0	0	0	0	0	0	0	0	1	1	1	1	1	1	1	1
	1565	0	0	0	0	0	0	0	0	0	0	0	0	0	1	1	1	2	2	2	2	2	3	5	6	7
	1566	0	0	0	0	0	0	0	0	0	0	0	0	0	0	0	0	0	0	0	0	0	0	0	0	0
	1567	0	0	0	0	0	0	0	0	0	0	0	0	0	0	0	0	2	2	2	2	2	3	3	3	3
	1568	0	0	0	0	0	0	0	0	0	0	0	0	0	0	0	0	0	0	0	0	0	0	0	0	0
	1569	0	0	0	0	0	0	0	0	0	0	0	0	0	0	0	0	0	0	0	0	0	0	1	1	1
	1570	0	0	0	0	0	0	0	0	0	0	0	0	0	0	0	0	2	3	3	3	4	6	7	7	7
	1571	0	0	0	0	0	0	0	0	0	0	0	0	0	0	0	0	0	1	1	1	1	1	1	1	1
	1572	0	0	0	0	0	0	0	0	0	0	0	0	0	0	0	0	0	1	1	1	1	1	2	2	2
	1573	0	0	0	0	0	0	0	0	0	0	0	0	0	1	1	1	1	2	2	2	2	2	2	2	3
	1574	0	0	0	0	0	0	0	0	0	0	0	0	0	0	0	0	1	1	1	1	1	1	1	2	2
	1575	0	0	0	0	0	0	0	0	0	0	0	0	0	0	0	0	0	2	2	2	2	3	3	3	3
	1576	0	0	0	0	0	0	0	0	0	0	0	0	0	1	1	1	1	1	1	1	1	1	1	1	1
	1577	0	0	0	0	0	0	0	0	0	0	0	0	0	0	0	0	0	1	1	1	2	2	2	2	2
	1578	0	0	0	0	0	0	0	0	0	0	0	0	0	1	1	1	1	1	1	1	1	1	1	2	2
	1579	0	0	0	0	0	0	0	0	0	0	0	0	0	0	0	0	2	3	3	3	3	4	4	4	4
	1580	0	0	0	0	0	0	0	0	0	0	0	0	0	0	0	0	0	0	0	0	1	1	1	1	1
	1581	0	0	0	0	0	0	0	0	0	0	0	0	0	0	0	0	1	1	1	1	1	2	2	2	2
	1582	0	0	0	0	0	0	0	0	0	0	0	0	0	1	1	1	2	5	5	5	5	7	7	7	7
	1583	0	0	0	0	0	0	0	0	0	0	0	0	1	1	1	2	2	3	3	4	4	4	4	5	5
	1584	0	0	0	0	0	0	0	0	0	0	0	0	0	0	0	0	0	0	0	0	1	1	1	1	1
	1585	0	0	0	0	0	0	0	0	0	0	0	0	0	0	0	0	1	1	1	2	2	3	4	4	4
	1586	0	0	0	0	0	0	0	0	0	0	0	0	0	0	0	0	0	0	0	1	1	2	2	2	2
	1587	0	0	0	0	0	0	0	0	0	0	0	0	0	0	0	0	0	0	0	0	0	0	1	1	1
	1588	0	0	0	0	0	0	0	0	0	0	0	0	0	0	0	0	0	0	0	0	1	1	1	1	1
	1589	0	0	0	0	0	0	0	0	0	0	0	0	0	0	0	0	1	1	1	1	1	2	4	4	4
	1590	0	0	0	0	0	0	0	0	0	0	0	0	0	0	0	0	1	1	1	1	1	1	1	1	1
	1591	0	0	0	0	0	0	0	0	0	0	0	0	0	1	1	1	2	2	2	2	2	3	3	3	3
	1592	0	0	0	0	0	0	0	0	0	0	0	0	0	1	1	2	2	3	3	4	4	5	5	5	5
	1593	0	0	0	0	0	0	0	0	0	0	0	0	1	1	1	1	1	1	1	2	2	2	2	3	3
	1594	0	0	0	0	0	0	0	0	0	0	0	0	0	0	0	1	3	5	5	5	5	7	8	8	8
	1595	0	0	0	0	0	0	0	0	0	0	0	0	0	0	0	0	0	0	0	1	1	2	2	2	2
	1596	0	0	0	0	0	0	0	0	0	0	0	0	0	0	0	0	1	1	1	1	1	1	1	1	1
	1597	0	0	0	0	0	0	0	0	0	0	0	0	0	0	0	0	2	3	3	3	3	4	4	4	4
	1598	0	0	0	0	0	0	0	0	0	0	0	0	0	0	0	0	0	0	0	0	0	0	0	0	0
	1599	0	0	0	0	0	0	0	0	0	0	0	0	0	0	0	1	2	2	2	2	2	2	2	2	2
	1600	0	0	0	0	0	0	0	0	0	0	0	0	1	1	1	1	1	2	2	2	2	2	2	3	3
	1601	0	0	0	0	0	0	0	0	0	0	0	0	0	0	0	0	0	0	0	0	0	0	0	0	0
	1602	0	0	0	0	0	0	0	0	0	0	0	0	0	0	0	1	1	1	1	1	1	1	1	1	1
	1603	0	0	0	0	0	0	0	0	0	0	0	0	0	0	0	0	0	0	0	0	0	0	0	0	0
	1604	0	0	0	0	0	0	0	0	0	0	0	0	0	0	0	0	1	2	2	2	2	3	3	3	4
	1605	0	0	0	0	0	0	0	0	0	0	0	0	1	1	1	2	4	6	6	6	7	8	9	9	9
	1606	0	0	0	0	0	0	0	0	0	0	0	0	0	0	0	0	1	1	1	1	2	2	3	3	3
	1607	0	0	0	0	0	0	0	0	0	0	0	0	1	1	1	1	1	1	1	1	1	2	2	2	2
	1608	0	0	0	0	0	0	0	0	0	0	0	0	0	0	0	1	1	2	2	2	2	3	3	3	3
	1609	0	0	0	0	0	0	0	0	0	0	0	0	0	0	0	0	1	1	1	1	1	2	2	2	2
	1610	0	0	0	0	0	0	0	0	0	0	0	0	0	0	0	0	1	2	2	2	2	3	5	5	5
	1611	0	0	0	0	0	0	0	0	0	0	0	0	0	1	1	1	3	3	3	3	3	4	4	4	4
	1612	0	0	0	0	0	0	0	0	0	0	0	0	0	1	1	1	4	6	6	6	6	8	8	8	8
	1613	0	0	0	0	0	0	0	0	0	0	0	0	0	0	0	0	0	0	0	0	0	0	0	0	0
	1614	0	0	0	0	0	0	0	0	0	0	0	0	1	1	1	1	1	2	2	2	2	2	2	3	4
	1615	0	0	0	0	0	0	0	0	0	0	0	0	0	0	0	0	0	0	0	1	2	2	3	3	4
	1616	0	0	0	0	0	0	0	0	0	0	0	0	0	0	0	0	2	2	2	2	2	3	3	4	4
	1617	0	0	0	0	0	0	0	0	0	0	0	0	0	0	0	0	1	2	2	2	2	3	3	3	3
	1618	0	0	0	0	0	0	0	0	0	0	0	0	0	0	0	0	0	1	1	1	1	1	1	1	1
	1619	0	0	0	0	0	0	0	0	0	0	0	0	0	0	0	0	2	3	3	3	3	4	5	5	5
	1620	0	0	0	0	0	0	0	0	0	0	0	0	0	0	0	0	0	1	1	1	2	2	2	2	2
	1621	0	0	0	0	0	0	0	0	0	0	0	0	1	2	2	2	2	2	2	2	3	3	3	3	3
	1622	0	0	0	0	0	0	0	0	0	0	0	0	0	0	0	0	0	0	0	0	0	1	1	2	2
	1623	0	0	0	0	0	0	0	0	0	0	0	0	0	0	0	0	0	1	1	1	2	3	4	4	4
	1624	0	0	0	0	0	0	0	0	0	0	0	0	1	1	1	1	1	1	1	1	1	1	1	1	1
	1625	0	0	0	0	0	0	0	0	0	0	0	0	0	0	0	0	1	2	2	2	2	2	2	2	2
	1626	0	0	0	0	0	0	0	0	0	0	0	0	0	0	0	0	0	0	0	0	0	0	0	0	0
	1627	0	0	0	0	0	0	0	0	0	0	0	0	0	0	0	0	1	1	1	1	1	1	1	1	2
	1628	0	0	0	0	0	0	0	0	0	0	0	0	0	1	1	2	2	2	2	2	3	5	5	5	5
	1629	0	0	0	0	0	0	0	0	0	0	0	0	0	0	0	0	0	0	0	0	0	0	0	0	0
	1630	0	0	0	0	0	0	0	0	0	0	0	0	0	0	0	0	0	0	0	1	1	1	1	1	1
	1631	0	0	0	0	0	0	0	0	0	0	0	0	0	0	0	0	0	0	0	0	1	1	1	1	1
	1632	0	0	0	0	0	0	0	0	0	0	0	0	0	1	1	2	2	2	2	2	3	4	4	5	5
	1633	0	0	0	0	0	0	0	0	0	0	0	0	0	0	0	0	1	1	1	1	1	2	2	2	2
	1634	0	0	0	0	0	0	0	0	0	0	0	0	0	0	0	0	1	2	2	2	3	3	4	4	5
	1635	0	0	0	0	0	0	0	0	0	0	0	0	0	0	0	0	0	0	0	1	2	2	2	2	2
	1636	0	0	0	0	0	0	0	0	0	0	0	0	1	1	1	1	1	2	2	3	3	3	4	5	5
	1637	0	0	0	0	0	0	0	0	0	0	0	0	0	0	0	0	0	0	0	1	1	1	2	2	3
	1638	0	0	0	0	0	0	0	0	0	0	0	0	0	0	0	1	1	1	1	1	2	2	3	3	3
	1639	0	0	0	0	0	0	0	0	0	0	0	0	0	0	0	0	1	1	1	1	2	2	2	2	2
	1640	0	0	0	0	0	0	0	0	0	0	0	0	0	0	0	0	1	2	2	3	3	4	6	6	7
	1641	0	0	0	0	0	0	0	0	0	0	0	0	0	0	0	1	3	4	4	4	4	5	6	6	7
	1642	0	0	0	0	0	0	0	0	0	0	0	0	0	0	0	0	0	0	0	0	1	1	1	1	1
	1643	0	0	0	0	0	0	0	0	0	0	0	0	0	0	0	0	0	0	0	0	0	0	0	0	0
	1644	0	0	0	0	0	0	0	0	0	0	0	0	0	0	0	1	2	2	2	2	2	3	4	4	4
	1645	0	0	0	0	0	0	0	0	0	0	0	0	1	2	2	2	3	3	3	3	3	3	3	3	4
	1646	0	0	0	0	0	0	0	0	0	0	0	0	0	0	0	1	1	1	1	1	1	1	1	1	1
	1647	0	0	0	0	0	0	0	0	0	0	0	0	1	2	2	2	3	4	4	4	5	5	5	5	5
	1648	0	0	0	0	0	0	0	0	0	0	0	0	0	0	0	0	0	0	0	0	0	0	1	1	2
	1649	0	0	0	0	0	0	0	0	0	0	0	0	0	0	0	1	1	1	1	1	1	1	1	1	1
	1650	0	0	0	0	0	0	0	0	0	0	0	0	0	1	1	1	2	2	2	2	2	2	2	2	2
	1651	0	0	0	0	0	0	0	0	0	0	0	0	0	0	0	0	0	0	0	0	0	0	0	0	0
	1652	0	0	0	0	0	0	0	0	0	0	0	0	0	0	0	0	0	1	1	1	2	2	2	2	2
	1653	0	0	0	0	0	0	0	0	0	0	0	0	0	0	0	0	0	0	0	0	1	1	1	1	1
	1654	0	0	0	0	0	0	0	0	0	0	0	0	0	0	0	0	0	0	0	0	0	0	1	1	1
	1655	0	0	0	0	0	0	0	0	0	0	0	0	1	1	1	1	2	3	3	3	3	4	4	4	4
	1656	0	0	0	0	0	0	0	0	0	0	0	0	0	0	0	0	0	0	0	0	0	0	0	0	0
	1657	0	0	0	0	0	0	0	0	0	0	0	0	1	1	1	1	1	1	1	1	1	1	1	1	1
	1658	0	0	0	0	0	0	0	0	0	0	0	0	0	0	0	0	0	1	1	2	2	3	3	3	4
	1659	0	0	0	0	0	0	0	0	0	0	0	0	0	1	1	1	2	3	3	3	3	4	5	5	5
	1660	0	0	0	0	0	0	0	0	0	0	0	0	1	2	2	2	3	4	4	4	4	5	6	7	8
	1661	0	0	0	0	0	0	0	0	0	0	0	0	0	0	0	0	0	0	0	1	1	2	2	2	2
	1662	0	0	0	0	0	0	0	0	0	0	0	0	0	0	0	0	0	0	0	0	0	0	0	0	0
	1663	0	0	0	0	0	0	0	0	0	0	0	0	0	0	0	0	0	0	0	0	0	1	1	2	2
	1664	0	0	0	0	0	0	0	0	0	0	0	0	0	0	0	0	1	2	2	2	2	2	2	3	4
	1665	0	0	0	0	0	0	0	0	0	0	0	0	0	0	0	0	2	4	4	4	5	7	8	8	9
	1666	0	0	0	0	0	0	0	0	0	0	0	0	0	1	1	1	1	2	2	2	2	3	4	4	4
	1667	0	0	0	0	0	0	0	0	0	0	0	0	0	0	0	0	0	0	0	1	1	1	1	1	1
	1668	0	0	0	0	0	0	0	0	0	0	0	0	0	0	0	0	0	1	1	1	1	1	1	1	2
	1669	0	0	0	0	0	0	0	0	0	0	0	0	0	0	0	1	2	2	2	2	2	2	2	2	2
	1670	0	0	0	0	0	0	0	0	0	0	0	0	0	0	0	0	0	1	1	1	2	2	2	2	2
	1671	0	0	0	0	0	0	0	0	0	0	0	0	0	1	1	2	4	5	5	5	5	6	6	7	7
	1672	0	0	0	0	0	0	0	0	0	0	0	0	0	1	1	1	1	1	1	1	1	2	2	3	3
	1673	0	0	0	0	0	0	0	0	0	0	0	0	0	0	0	0	0	0	0	0	0	0	1	2	2
	1674	0	0	0	0	0	0	0	0	0	0	0	0	1	1	1	1	1	1	1	1	1	1	2	2	2
	1675	0	0	0	0	0	0	0	0	0	0	0	0	0	0	0	0	0	0	0	0	0	0	0	0	0
	1676	0	0	0	0	0	0	0	0	0	0	0	0	0	0	0	1	3	4	4	4	4	4	4	4	4
	1677	0	0	0	0	0	0	0	0	0	0	0	0	0	1	1	1	1	1	1	1	1	2	2	2	3
	1678	0	0	0	0	0	0	0	0	0	0	0	0	0	0	0	0	0	1	1	1	2	2	2	2	2
	1679	0	0	0	0	0	0	0	0	0	0	0	0	0	0	0	1	1	1	1	2	2	2	2	2	3
	1680	0	0	0	0	0	0	0	0	0	0	0	0	0	0	0	0	0	0	0	0	1	2	2	3	3
	1681	0	0	0	0	0	0	0	0	0	0	0	0	0	0	0	0	1	2	2	2	2	3	3	3	3
	1682	0	0	0	0	0	0	0	0	0	0	0	0	1	2	2	2	3	5	5	5	6	6	7	7	7
	1683	0	0	0	0	0	0	0	0	0	0	0	0	0	0	0	0	1	2	2	2	2	3	3	3	3
	1684	0	0	0	0	0	0	0	0	0	0	0	0	0	0	0	0	0	0	0	0	0	0	0	0	0
	1685	0	0	0	0	0	0	0	0	0	0	0	0	0	0	0	0	2	4	4	4	5	5	5	5	5
	1686	0	0	0	0	0	0	0	0	0	0	0	0	0	0	0	1	2	2	2	2	2	2	2	3	3
	1687	0	0	0	0	0	0	0	0	0	0	0	0	0	0	0	1	3	4	4	4	4	6	7	7	8
	1688	0	0	0	0	0	0	0	0	0	0	0	0	0	0	0	0	0	0	0	0	0	0	0	0	0
	1689	0	0	0	0	0	0	0	0	0	0	0	0	0	0	0	0	0	0	0	0	0	0	0	0	0
	1690	0	0	0	0	0	0	0	0	0	0	0	0	0	0	0	0	0	0	0	0	0	0	1	1	1
	1691	0	0	0	0	0	0	0	0	0	0	0	0	0	0	0	0	1	1	1	1	1	2	2	2	3
	1692	0	0	0	0	0	0	0	0	0	0	0	0	0	0	0	0	0	0	0	0	0	1	1	1	1
	1693	0	0	0	0	0	0	0	0	0	0	0	0	0	1	1	1	1	1	1	1	1	1	1	1	1
	1694	0	0	0	0	0	0	0	0	0	0	0	0	0	0	0	0	0	0	0	1	2	3	3	3	3
	1695	0	0	0	0	0	0	0	0	0	0	0	0	0	0	0	0	0	1	1	1	1	1	2	2	2
	1696	0	0	0	0	0	0	0	0	0	0	0	0	0	1	1	1	1	1	1	1	1	1	2	3	4
	1697	0	0	0	0	0	0	0	0	0	0	0	0	0	0	0	1	1	2	2	2	2	2	2	2	2
	1698	0	0	0	0	0	0	0	0	0	0	0	0	0	0	0	0	0	0	0	0	0	0	1	1	1
	1699	0	0	0	0	0	0	0	0	0	0	0	0	0	0	0	0	0	1	1	1	1	2	2	2	2
	1700	0	0	0	0	0	0	0	0	0	0	0	0	1	2	2	3	3	4	4	4	4	4	4	5	6
	1701	0	0	0	0	0	0	0	0	0	0	0	0	0	0	0	0	0	1	1	1	1	1	1	1	1
	1702	0	0	0	0	0	0	0	0	0	0	0	0	0	1	1	1	2	3	3	3	3	4	5	5	5
	1703	0	0	0	0	0	0	0	0	0	0	0	0	0	0	0	0	0	0	0	0	0	0	0	1	1
	1704	0	0	0	0	0	0	0	0	0	0	0	0	0	0	0	0	1	2	2	2	2	2	3	3	3
	1705	0	0	0	0	0	0	0	0	0	0	0	0	0	0	0	0	1	1	1	1	1	3	3	3	3
	1706	0	0	0	0	0	0	0	0	0	0	0	0	0	1	1	1	1	3	3	3	3	4	6	6	6
	1707	0	0	0	0	0	0	0	0	0	0	0	0	1	1	1	1	1	2	2	2	2	2	2	2	2
	1708	0	0	0	0	0	0	0	0	0	0	0	0	1	1	1	1	1	2	2	2	2	2	2	2	2
	1709	0	0	0	0	0	0	0	0	0	0	0	0	0	0	0	0	2	3	3	3	3	4	5	5	5
	1710	0	0	0	0	0	0	0	0	0	0	0	0	0	0	0	0	2	2	2	2	2	3	3	3	3
	1711	0	0	0	0	0	0	0	0	0	0	0	0	0	0	0	0	0	1	1	1	1	1	1	1	1
	1712	0	0	0	0	0	0	0	0	0	0	0	0	0	1	1	2	2	3	3	3	3	4	4	5	6
	1713	0	0	0	0	0	0	0	0	0	0	0	0	0	0	0	1	3	3	3	3	3	4	5	5	5
	1714	0	0	0	0	0	0	0	0	0	0	0	0	0	0	0	1	1	2	2	2	2	2	3	3	3
	1715	0	0	0	0	0	0	0	0	0	0	0	0	0	0	0	0	0	0	0	0	1	1	1	1	1
	1716	0	0	0	0	0	0	0	0	0	0	0	0	0	0	0	0	0	1	1	1	1	1	1	1	1
	1717	0	0	0	0	0	0	0	0	0	0	0	0	0	0	0	0	1	1	1	1	1	1	1	1	1
	1718	0	0	0	0	0	0	0	0	0	0	0	0	0	0	0	0	1	1	1	1	1	3	4	4	5
	1719	0	0	0	0	0	0	0	0	0	0	0	0	0	0	0	0	0	0	0	0	0	0	0	0	0
	1720	0	0	0	0	0	0	0	0	0	0	0	0	0	0	0	0	0	0	0	0	0	0	1	1	1
	1721	0	0	0	0	0	0	0	0	0	0	0	0	0	0	0	0	0	0	0	0	0	1	1	1	1
	1722	0	0	0	0	0	0	0	0	0	0	0	0	0	0	0	0	1	1	1	1	1	1	2	2	2
	1723	0	0	0	0	0	0	0	0	0	0	0	0	0	0	0	0	0	0	0	0	0	0	0	0	0
	1724	0	0	0	0	0	0	0	0	0	0	0	0	0	0	0	0	3	4	4	4	4	6	8	8	9
	1725	0	0	0	0	0	0	0	0	0	0	0	0	0	1	1	1	2	4	4	5	5	6	6	6	6
	1726	0	0	0	0	0	0	0	0	0	0	0	0	0	0	0	0	0	0	0	0	0	0	0	0	0
	1727	0	0	0	0	0	0	0	0	0	0	0	0	0	0	0	0	0	3	3	3	3	3	4	5	5
	1728	0	0	0	0	0	0	0	0	0	0	0	0	0	0	0	0	0	0	0	0	0	0	1	2	2
	1729	0	0	0	0	0	0	0	0	0	0	0	0	0	0	0	0	1	1	1	1	1	2	3	3	3
	1730	0	0	0	0	0	0	0	0	0	0	0	0	0	1	1	1	2	2	2	2	3	4	5	5	6
	1731	0	0	0	0	0	0	0	0	0	0	0	0	0	1	1	1	2	2	2	2	3	4	4	4	5
	1732	0	0	0	0	0	0	0	0	0	0	0	0	0	0	0	0	2	2	2	2	2	3	4	4	4
	1733	0	0	0	0	0	0	0	0	0	0	0	0	0	0	0	0	2	2	2	2	2	2	4	4	4
	1734	0	0	0	0	0	0	0	0	0	0	0	0	0	0	0	0	1	2	2	2	2	2	3	3	3
	1735	0	0	0	0	0	0	0	0	0	0	0	0	0	1	1	1	3	4	4	4	4	7	7	8	8
	1736	0	0	0	0	0	0	0	0	0	0	0	0	1	1	1	1	3	4	4	5	5	6	6	6	6
	1737	0	0	0	0	0	0	0	0	0	0	0	0	0	0	0	0	1	1	1	1	1	3	5	5	5
	1738	0	0	0	0	0	0	0	0	0	0	0	0	0	0	0	0	0	1	1	1	1	1	1	1	1
	1739	0	0	0	0	0	0	0	0	0	0	0	0	0	0	0	0	0	1	1	2	2	2	2	2	2
	1740	0	0	0	0	0	0	0	0	0	0	0	0	0	0	0	0	0	0	0	0	0	0	0	0	0
	1741	0	0	0	0	0	0	0	0	0	0	0	0	1	2	2	2	2	2	2	2	2	2	2	2	2
	1742	0	0	0	0	0	0	0	0	0	0	0	0	0	1	1	2	4	4	4	5	5	7	7	7	7
	1743	0	0	0	0	0	0	0	0	0	0	0	0	1	2	2	3	4	4	4	5	6	6	6	6	6
	1744	0	0	0	0	0	0	0	0	0	0	0	0	0	0	0	0	2	2	2	3	3	6	6	6	7
	1745	0	0	0	0	0	0	0	0	0	0	0	0	0	0	0	0	0	0	0	0	0	0	0	0	0
	1746	0	0	0	0	0	0	0	0	0	0	0	0	0	0	0	0	0	0	0	0	0	0	0	0	0
	1747	0	0	0	0	0	0	0	0	0	0	0	0	0	0	0	1	1	1	1	2	2	2	2	2	2
	1748	0	0	0	0	0	0	0	0	0	0	0	0	0	0	0	0	0	0	0	0	0	0	0	0	0
	1749	0	0	0	0	0	0	0	0	0	0	0	0	0	1	1	1	2	3	3	3	3	3	3	3	3
	1750	0	0	0	0	0	0	0	0	0	0	0	0	0	0	0	0	0	1	1	1	2	2	3	3	3
	1751	0	0	0	0	0	0	0	0	0	0	0	0	0	1	1	1	1	1	1	2	3	3	4	4	4
	1752	0	0	0	0	0	0	0	0	0	0	0	0	0	1	1	2	2	3	3	3	3	3	3	3	3
	1753	0	0	0	0	0	0	0	0	0	0	0	0	0	0	0	0	0	1	1	1	1	1	1	1	1
	1754	0	0	0	0	0	0	0	0	0	0	0	0	0	1	1	1	1	2	2	2	2	2	2	2	2
	1755	0	0	0	0	0	0	0	0	0	0	0	0	0	0	0	0	2	4	4	4	4	6	7	7	7
	1756	0	0	0	0	0	0	0	0	0	0	0	0	0	0	0	0	0	0	0	0	0	0	0	0	0
	1757	0	0	0	0	0	0	0	0	0	0	0	0	0	0	0	0	0	0	0	0	0	0	0	1	1
	1758	0	0	0	0	0	0	0	0	0	0	0	0	1	1	1	1	1	3	3	3	3	4	4	4	4
	1759	0	0	0	0	0	0	0	0	0	0	0	0	0	1	1	1	1	1	1	2	3	4	4	5	6
	1760	0	0	0	0	0	0	0	0	0	0	0	0	0	0	0	0	1	1	1	1	1	1	1	1	1
	1761	0	0	0	0	0	0	0	0	0	0	0	0	1	1	1	1	1	1	1	1	1	1	1	1	1
	1762	0	0	0	0	0	0	0	0	0	0	0	0	1	1	1	1	1	1	1	1	1	1	1	1	1
	1763	0	0	0	0	0	0	0	0	0	0	0	0	0	0	0	1	1	1	1	1	1	1	2	2	2
	1764	0	0	0	0	0	0	0	0	0	0	0	0	0	0	0	0	1	2	2	2	2	2	2	2	2
	1765	0	0	0	0	0	0	0	0	0	0	0	0	1	1	1	1	1	1	1	1	1	1	1	1	1
	1766	0	0	0	0	0	0	0	0	0	0	0	0	0	0	0	0	1	2	2	2	2	2	3	4	5
	1767	0	0	0	0	0	0	0	0	0	0	0	0	0	0	0	0	0	2	2	3	4	4	4	4	4
	1768	0	0	0	0	0	0	0	0	0	0	0	0	0	1	1	1	1	1	1	2	2	2	2	2	2
	1769	0	0	0	0	0	0	0	0	0	0	0	0	0	0	0	1	1	2	2	2	2	2	2	2	2
	1770	0	0	0	0	0	0	0	0	0	0	0	0	0	0	0	0	0	0	0	0	1	1	1	2	2
	1771	0	0	0	0	0	0	0	0	0	0	0	0	0	0	0	0	0	0	0	0	0	0	0	0	0
	1772	0	0	0	0	0	0	0	0	0	0	0	0	0	0	0	0	0	0	0	0	0	0	0	0	0
	1773	0	0	0	0	0	0	0	0	0	0	0	0	0	0	0	0	0	1	1	2	2	3	3	3	3
	1774	0	0	0	0	0	0	0	0	0	0	0	0	0	0	0	0	0	0	0	1	1	1	1	1	1
	1775	0	0	0	0	0	0	0	0	0	0	0	0	0	0	0	0	0	1	1	2	3	3	3	3	4
	1776	0	0	0	0	0	0	0	0	0	0	0	0	0	0	0	0	1	1	1	1	1	1	1	1	1
	1777	0	0	0	0	0	0	0	0	0	0	0	0	0	0	0	0	1	2	2	2	2	2	3	3	4
	1778	0	0	0	0	0	0	0	0	0	0	0	0	0	1	1	1	1	1	1	1	1	1	1	1	1
	1779	0	0	0	0	0	0	0	0	0	0	0	0	0	0	0	0	1	1	1	2	3	3	3	3	3
	1780	0	0	0	0	0	0	0	0	0	0	0	0	0	1	1	1	2	2	2	2	2	3	3	3	3
	1781	0	0	0	0	0	0	0	0	0	0	0	0	0	0	0	0	0	1	1	1	1	1	2	2	2
	1782	0	0	0	0	0	0	0	0	0	0	0	0	1	1	1	1	1	1	1	1	1	1	1	1	1
	1783	0	0	0	0	0	0	0	0	0	0	0	0	0	0	0	0	1	2	2	3	3	4	4	4	4
	1784	0	0	0	0	0	0	0	0	0	0	0	0	0	0	0	0	0	0	0	0	0	0	1	1	1
	1785	0	0	0	0	0	0	0	0	0	0	0	0	0	0	0	0	1	1	1	1	1	1	2	2	3
	1786	0	0	0	0	0	0	0	0	0	0	0	0	0	0	0	0	1	2	2	2	2	3	5	5	5
	1787	0	0	0	0	0	0	0	0	0	0	0	0	0	0	0	0	0	0	0	0	1	1	2	2	2
	1788	0	0	0	0	0	0	0	0	0	0	0	0	0	0	0	0	1	1	1	2	2	2	2	2	2
	1789	0	0	0	0	0	0	0	0	0	0	0	0	0	0	0	0	0	0	0	0	0	0	0	0	0
	1790	0	0	0	0	0	0	0	0	0	0	0	0	0	0	0	0	0	0	0	0	0	1	2	2	2
	1791	0	0	0	0	0	0	0	0	0	0	0	0	0	0	0	0	0	1	1	1	1	1	1	1	1
	1792	0	0	0	0	0	0	0	0	0	0	0	0	0	0	0	0	1	1	1	1	1	1	2	2	2
	1793	0	0	0	0	0	0	0	0	0	0	0	0	0	0	0	0	0	0	0	1	2	2	2	2	2
	1794	0	0	0	0	0	0	0	0	0	0	0	0	0	0	0	1	1	2	2	2	2	3	4	4	4
	1795	0	0	0	0	0	0	0	0	0	0	0	0	0	0	0	0	0	0	0	0	0	0	0	0	0
	1796	0	0	0	0	0	0	0	0	0	0	0	0	1	1	1	1	3	3	3	3	3	5	5	6	7
	1797	0	0	0	0	0	0	0	0	0	0	0	0	0	0	0	1	2	3	3	3	3	4	4	4	4
	1798	0	0	0	0	0	0	0	0	0	0	0	0	0	1	1	1	1	1	1	1	1	1	1	1	1
	1799	0	0	0	0	0	0	0	0	0	0	0	0	1	1	1	1	2	4	4	4	4	4	5	5	5
	1800	0	0	0	0	0	0	0	0	0	0	0	0	0	0	0	0	0	1	1	1	2	2	3	3	3
	1801	0	0	0	0	0	0	0	0	0	0	0	0	0	0	0	0	0	0	0	1	2	2	3	3	3
	1802	0	0	0	0	0	0	0	0	0	0	0	0	0	0	0	0	0	0	0	1	1	1	1	1	1
	1803	0	0	0	0	0	0	0	0	0	0	0	0	0	0	0	0	1	1	1	1	1	2	2	2	2
	1804	0	0	0	0	0	0	0	0	0	0	0	0	1	1	1	1	1	1	1	1	1	1	1	1	2
	1805	0	0	0	0	0	0	0	0	0	0	0	0	0	1	1	1	1	3	3	3	3	3	4	4	4
	1806	0	0	0	0	0	0	0	0	0	0	0	0	0	0	0	0	0	0	0	0	0	0	0	0	0
	1807	0	0	0	0	0	0	0	0	0	0	0	0	0	0	0	0	0	0	0	0	0	0	0	0	0
	1808	0	0	0	0	0	0	0	0	0	0	0	0	1	1	1	2	3	4	4	4	4	5	5	5	5
	1809	0	0	0	0	0	0	0	0	0	0	0	0	0	0	0	0	0	0	0	0	0	0	0	0	0
	1810	0	0	0	0	0	0	0	0	0	0	0	0	0	0	0	1	2	3	3	3	3	3	3	4	4
	1811	0	0	0	0	0	0	0	0	0	0	0	0	0	0	0	0	0	1	1	1	2	3	4	4	4
	1812	0	0	0	0	0	0	0	0	0	0	0	0	0	0	0	0	1	2	2	3	3	4	4	4	4
	1813	0	0	0	0	0	0	0	0	0	0	0	0	0	0	0	0	0	1	1	1	1	1	1	1	1
	1814	0	0	0	0	0	0	0	0	0	0	0	0	0	0	0	0	1	1	1	1	1	2	2	2	2
	1815	0	0	0	0	0	0	0	0	0	0	0	0	0	0	0	0	1	1	1	1	1	3	3	3	3
	1816	0	0	0	0	0	0	0	0	0	0	0	0	0	0	0	0	0	1	1	1	1	1	1	1	1
	1817	0	0	0	0	0	0	0	0	0	0	0	0	0	0	0	0	0	2	2	2	2	2	2	2	2
	1818	0	0	0	0	0	0	0	0	0	0	0	0	0	0	0	0	0	0	0	0	0	1	1	1	1
	1819	0	0	0	0	0	0	0	0	0	0	0	0	1	1	1	1	1	2	2	3	3	3	3	3	4
	1820	0	0	0	0	0	0	0	0	0	0	0	0	0	1	1	1	1	1	1	1	1	1	2	2	2
	1821	0	0	0	0	0	0	0	0	0	0	0	0	0	0	0	0	1	2	2	2	2	4	4	4	5
	1822	0	0	0	0	0	0	0	0	0	0	0	0	1	1	1	1	2	3	3	4	5	6	6	7	8
	1823	0	0	0	0	0	0	0	0	0	0	0	0	0	0	0	1	1	1	1	2	2	2	2	2	2
	1824	0	0	0	0	0	0	0	0	0	0	0	0	0	1	1	1	3	4	4	4	4	5	6	6	6
	1825	0	0	0	0	0	0	0	0	0	0	0	0	0	0	0	0	0	0	0	1	1	1	1	1	1
	1826	0	0	0	0	0	0	0	0	0	0	0	0	0	0	0	0	1	1	1	1	1	1	2	2	2
	1827	0	0	0	0	0	0	0	0	0	0	0	0	0	0	0	0	1	2	2	2	2	2	2	2	2
	1828	0	0	0	0	0	0	0	0	0	0	0	0	0	0	0	0	0	1	1	1	1	1	2	2	3
	1829	0	0	0	0	0	0	0	0	0	0	0	0	0	0	0	0	0	0	0	0	1	2	2	2	2
	1830	0	0	0	0	0	0	0	0	0	0	0	0	0	0	0	0	1	3	3	3	4	4	5	5	6
	1831	0	0	0	0	0	0	0	0	0	0	0	0	0	1	1	1	1	1	1	1	1	1	1	1	1
	1832	0	0	0	0	0	0	0	0	0	0	0	0	0	0	0	0	0	1	1	2	2	3	3	3	3
	1833	0	0	0	0	0	0	0	0	0	0	0	0	0	0	0	1	1	2	2	2	2	3	3	3	3
	1834	0	0	0	0	0	0	0	0	0	0	0	0	0	1	1	1	2	3	3	3	3	3	4	4	4
	1835	0	0	0	0	0	0	0	0	0	0	0	0	0	0	0	0	0	0	0	0	0	0	0	0	0
	1836	0	0	0	0	0	0	0	0	0	0	0	0	0	0	0	0	0	0	0	0	0	0	0	0	0
	1837	0	0	0	0	0	0	0	0	0	0	0	0	0	1	1	1	1	1	1	1	1	1	1	1	1
	1838	0	0	0	0	0	0	0	0	0	0	0	0	0	0	0	0	0	0	0	0	0	0	0	0	0
	1839	0	0	0	0	0	0	0	0	0	0	0	0	0	1	1	2	2	2	2	2	2	3	3	4	4
	1840	0	0	0	0	0	0	0	0	0	0	0	0	0	0	0	0	0	0	0	0	0	0	0	0	1
	1841	0	0	0	0	0	0	0	0	0	0	0	0	0	0	0	0	0	1	1	1	2	2	2	2	2
	1842	0	0	0	0	0	0	0	0	0	0	0	0	0	1	1	1	1	2	2	2	2	2	2	2	2
	1843	0	0	0	0	0	0	0	0	0	0	0	0	0	0	0	0	1	2	2	2	2	2	2	2	2
	1844	0	0	0	0	0	0	0	0	0	0	0	0	0	0	0	0	0	0	0	0	0	0	0	0	0
	1845	0	0	0	0	0	0	0	0	0	0	0	0	0	1	1	1	1	1	1	2	3	3	3	3	3
	1846	0	0	0	0	0	0	0	0	0	0	0	0	0	0	0	0	1	2	2	3	3	3	3	3	3
	1847	0	0	0	0	0	0	0	0	0	0	0	0	0	0	0	0	0	0	0	0	0	0	0	0	0
	1848	0	0	0	0	0	0	0	0	0	0	0	0	0	0	0	0	0	0	0	0	1	1	1	1	1
	1849	0	0	0	0	0	0	0	0	0	0	0	0	0	0	0	0	1	2	2	3	3	3	3	3	3
	1850	0	0	0	0	0	0	0	0	0	0	0	0	0	0	0	0	0	0	0	0	0	0	0	0	0
	1851	0	0	0	0	0	0	0	0	0	0	0	0	0	0	0	0	1	1	1	1	1	2	3	3	3
	1852	0	0	0	0	0	0	0	0	0	0	0	0	0	0	0	0	0	0	0	0	1	1	1	2	2
	1853	0	0	0	0	0	0	0	0	0	0	0	0	0	0	0	1	1	1	1	1	1	2	2	3	4
	1854	0	0	0	0	0	0	0	0	0	0	0	0	0	0	0	0	1	2	2	2	2	3	3	3	3
	1855	0	0	0	0	0	0	0	0	0	0	0	0	0	0	0	0	0	0	0	0	0	0	1	1	1
	1856	0	0	0	0	0	0	0	0	0	0	0	0	0	0	0	0	1	2	2	2	2	3	3	4	4
	1857	0	0	0	0	0	0	0	0	0	0	0	0	0	0	0	1	2	2	2	2	2	4	4	4	4
	1858	0	0	0	0	0	0	0	0	0	0	0	0	0	0	0	0	0	0	0	0	0	0	0	0	0
	1859	0	0	0	0	0	0	0	0	0	0	0	0	0	0	0	0	0	0	0	0	0	1	1	1	1
	1860	0	0	0	0	0	0	0	0	0	0	0	0	0	1	1	2	3	4	4	4	4	5	6	6	6
	1861	0	0	0	0	0	0	0	0	0	0	0	0	0	0	0	0	1	1	1	2	2	2	2	2	3
	1862	0	0	0	0	0	0	0	0	0	0	0	0	1	1	1	1	2	2	2	3	3	3	3	3	3
	1863	0	0	0	0	0	0	0	0	0	0	0	0	0	0	0	0	0	0	0	0	0	0	0	0	0
	1864	0	0	0	0	0	0	0	0	0	0	0	0	0	0	0	1	1	1	1	1	1	1	1	1	1
	1865	0	0	0	0	0	0	0	0	0	0	0	0	0	1	1	1	2	2	2	2	2	2	2	2	2
	1866	0	0	0	0	0	0	0	0	0	0	0	0	0	0	0	0	2	2	2	2	2	3	3	3	3
	1867	0	0	0	0	0	0	0	0	0	0	0	0	0	0	0	0	1	4	4	4	5	7	7	8	9
	1868	0	0	0	0	0	0	0	0	0	0	0	0	0	0	0	0	0	0	0	0	0	0	0	0	1
	1869	0	0	0	0	0	0	0	0	0	0	0	0	0	0	0	0	0	0	0	0	0	0	0	0	0
	1870	0	0	0	0	0	0	0	0	0	0	0	0	0	0	0	0	0	0	0	1	2	2	2	2	2
	1871	0	0	0	0	0	0	0	0	0	0	0	0	0	0	0	0	0	0	0	0	0	0	0	0	1
	1872	0	0	0	0	0	0	0	0	0	0	0	0	0	0	0	0	2	4	4	4	4	6	6	6	7
	1873	0	0	0	0	0	0	0	0	0	0	0	0	0	0	0	0	0	0	0	0	0	0	0	0	0
	1874	0	0	0	0	0	0	0	0	0	0	0	0	1	1	1	1	2	2	2	2	2	2	3	3	3
	1875	0	0	0	0	0	0	0	0	0	0	0	0	0	1	1	1	3	4	4	4	4	6	6	6	6
	1876	0	0	0	0	0	0	0	0	0	0	0	0	0	1	1	1	1	1	1	1	1	1	2	2	2
	1877	0	0	0	0	0	0	0	0	0	0	0	0	0	0	0	0	0	1	1	2	2	2	2	2	2
	1878	0	0	0	0	0	0	0	0	0	0	0	0	0	0	0	0	1	1	1	2	2	3	3	3	3
	1879	0	0	0	0	0	0	0	0	0	0	0	0	0	0	0	0	3	3	3	3	4	6	8	8	8
	1880	0	0	0	0	0	0	0	0	0	0	0	0	0	0	0	0	1	1	1	1	1	3	4	5	5
	1881	0	0	0	0	0	0	0	0	0	0	0	0	0	0	0	0	0	0	0	1	2	2	2	2	2
	1882	0	0	0	0	0	0	0	0	0	0	0	0	0	0	0	0	0	1	1	1	1	3	4	4	4
	1883	0	0	0	0	0	0	0	0	0	0	0	0	1	1	1	2	3	4	4	4	4	4	4	4	4
	1884	0	0	0	0	0	0	0	0	0	0	0	0	0	0	0	0	0	1	1	1	1	1	2	3	3
	1885	0	0	0	0	0	0	0	0	0	0	0	0	0	0	0	0	0	0	0	0	0	0	0	1	1
	1886	0	0	0	0	0	0	0	0	0	0	0	0	0	0	0	0	1	1	1	1	1	2	2	2	2
	1887	0	0	0	0	0	0	0	0	0	0	0	0	0	0	0	0	0	0	0	0	1	1	1	2	2
	1888	0	0	0	0	0	0	0	0	0	0	0	0	0	0	0	0	0	1	1	1	1	1	1	1	2
	1889	0	0	0	0	0	0	0	0	0	0	0	0	0	0	0	0	0	0	0	0	1	2	3	3	3
	1890	0	0	0	0	0	0	0	0	0	0	0	0	0	0	0	0	0	2	2	2	2	2	3	3	3
	1891	0	0	0	0	0	0	0	0	0	0	0	0	0	0	0	0	1	2	2	3	3	4	5	5	5
	1892	0	0	0	0	0	0	0	0	0	0	0	0	0	0	0	1	3	4	4	4	4	4	5	5	5
	1893	0	0	0	0	0	0	0	0	0	0	0	0	0	0	0	0	0	1	1	1	1	1	1	1	1
	1894	0	0	0	0	0	0	0	0	0	0	0	0	0	1	1	1	2	2	2	2	2	3	3	3	3
	1895	0	0	0	0	0	0	0	0	0	0	0	0	0	0	0	0	0	0	0	0	0	0	1	1	1
	1896	0	0	0	0	0	0	0	0	0	0	0	0	0	0	0	0	0	0	0	0	1	1	1	1	1
	1897	0	0	0	0	0	0	0	0	0	0	0	0	0	0	0	0	1	3	3	3	3	3	4	4	4
	1898	0	0	0	0	0	0	0	0	0	0	0	0	0	1	1	1	1	1	1	2	3	3	3	3	3
	1899	0	0	0	0	0	0	0	0	0	0	0	0	0	0	0	0	0	1	1	1	1	1	2	2	2
	1900	0	0	0	0	0	0	0	0	0	0	0	0	0	1	1	1	2	2	2	2	3	4	4	5	6
	1901	0	0	0	0	0	0	0	0	0	0	0	0	0	0	0	1	3	5	5	5	5	7	9	9	9
	1902	0	0	0	0	0	0	0	0	0	0	0	0	0	0	0	0	0	0	0	0	0	0	0	0	0
	1903	0	0	0	0	0	0	0	0	0	0	0	0	0	0	0	0	0	0	0	0	0	0	0	0	0
	1904	0	0	0	0	0	0	0	0	0	0	0	0	0	0	0	0	1	1	1	2	2	3	5	5	5
	1905	0	0	0	0	0	0	0	0	0	0	0	0	0	0	0	0	1	2	2	2	3	4	4	4	4
	1906	0	0	0	0	0	0	0	0	0	0	0	0	0	0	0	0	0	0	0	0	0	0	0	1	1
	1907	0	0	0	0	0	0	0	0	0	0	0	0	0	0	0	0	0	1	1	1	1	1	1	1	1
	1908	0	0	0	0	0	0	0	0	0	0	0	0	0	0	0	0	1	2	2	2	2	2	2	3	3
	1909	0	0	0	0	0	0	0	0	0	0	0	0	0	0	0	0	1	4	4	4	4	5	5	5	5
	1910	0	0	0	0	0	0	0	0	0	0	0	0	0	1	1	1	3	3	3	3	3	4	4	4	4
	1911	0	0	0	0	0	0	0	0	0	0	0	0	0	1	1	1	1	2	2	3	3	4	4	4	4
	1912	0	0	0	0	0	0	0	0	0	0	0	0	0	0	0	0	0	0	0	1	1	3	3	3	3
	1913	0	0	0	0	0	0	0	0	0	0	0	0	0	0	0	1	1	1	1	1	1	2	3	3	4
	1914	0	0	0	0	0	0	0	0	0	0	0	0	1	2	2	2	2	2	2	2	2	2	3	4	4
	1915	0	0	0	0	0	0	0	0	0	0	0	0	0	0	0	0	1	1	1	1	1	1	1	2	2
	1916	0	0	0	0	0	0	0	0	0	0	0	0	0	0	0	0	0	0	0	0	0	0	0	0	0
	1917	0	0	0	0	0	0	0	0	0	0	0	0	0	0	0	0	0	1	1	1	1	1	1	1	1
	1918	0	0	0	0	0	0	0	0	0	0	0	0	1	1	1	2	4	4	4	4	5	8	8	8	8
	1919	0	0	0	0	0	0	0	0	0	0	0	0	0	0	0	0	1	1	1	1	2	2	2	2	2
	1920	0	0	0	0	0	0	0	0	0	0	0	0	0	0	0	0	0	0	0	0	1	2	2	2	3
	1921	0	0	0	0	0	0	0	0	0	0	0	0	0	0	0	0	0	0	0	0	1	1	1	1	1
	1922	0	0	0	0	0	0	0	0	0	0	0	0	0	0	0	0	2	3	3	3	3	4	4	4	4
	1923	0	0	0	0	0	0	0	0	0	0	0	0	1	1	1	1	2	2	2	2	2	3	4	4	4
	1924	0	0	0	0	0	0	0	0	0	0	0	0	0	0	0	0	0	0	0	0	0	0	0	0	0
	1925	0	0	0	0	0	0	0	0	0	0	0	0	0	0	0	0	0	1	1	2	2	2	2	3	4
	1926	0	0	0	0	0	0	0	0	0	0	0	0	0	0	0	0	0	1	1	1	1	1	1	1	1
	1927	0	0	0	0	0	0	0	0	0	0	0	0	1	1	1	1	1	1	1	1	1	2	2	2	2
	1928	0	0	0	0	0	0	0	0	0	0	0	0	0	0	0	0	0	0	0	1	1	1	1	1	1
	1929	0	0	0	0	0	0	0	0	0	0	0	0	0	1	1	2	2	4	4	4	4	4	5	5	5
	1930	0	0	0	0	0	0	0	0	0	0	0	0	0	0	0	0	1	4	4	4	5	6	6	7	7
	1931	0	0	0	0	0	0	0	0	0	0	0	0	0	1	1	2	2	4	4	4	5	5	5	5	5
	1932	0	0	0	0	0	0	0	0	0	0	0	0	0	0	0	0	1	3	3	3	3	3	4	5	5
	1933	0	0	0	0	0	0	0	0	0	0	0	0	0	1	1	1	2	3	3	4	4	4	4	4	5
	1934	0	0	0	0	0	0	0	0	0	0	0	0	1	1	1	2	3	3	3	3	3	4	4	4	4
	1935	0	0	0	0	0	0	0	0	0	0	0	0	0	0	0	0	0	1	1	2	2	2	4	4	4
	1936	0	0	0	0	0	0	0	0	0	0	0	0	0	0	0	0	0	0	0	1	2	2	3	3	4
	1937	0	0	0	0	0	0	0	0	0	0	0	0	0	1	1	1	1	1	1	1	1	1	1	1	1
	1938	0	0	0	0	0	0	0	0	0	0	0	0	0	0	0	0	1	3	3	3	3	4	4	4	4
	1939	0	0	0	0	0	0	0	0	0	0	0	0	0	0	0	0	0	1	1	1	1	1	1	1	2
	1940	0	0	0	0	0	0	0	0	0	0	0	0	0	0	0	0	0	0	0	0	0	0	0	1	1
	1941	0	0	0	0	0	0	0	0	0	0	0	0	0	1	1	1	1	2	2	2	2	2	2	2	2
	1942	0	0	0	0	0	0	0	0	0	0	0	0	0	0	0	0	0	1	1	1	1	1	2	2	2
	1943	0	0	0	0	0	0	0	0	0	0	0	0	0	0	0	0	0	1	1	1	1	1	1	1	1
	1944	0	0	0	0	0	0	0	0	0	0	0	0	0	0	0	0	0	0	0	0	0	0	1	1	1
	1945	0	0	0	0	0	0	0	0	0	0	0	0	0	0	0	0	0	1	1	1	1	1	1	1	1
	1946	0	0	0	0	0	0	0	0	0	0	0	0	0	1	1	1	1	1	1	1	2	2	2	2	2
	1947	0	0	0	0	0	0	0	0	0	0	0	0	1	1	1	1	1	1	1	1	1	1	1	1	1
	1948	0	0	0	0	0	0	0	0	0	0	0	0	0	0	0	0	2	2	2	2	2	3	4	4	5
	1949	0	0	0	0	0	0	0	0	0	0	0	0	0	0	0	0	0	1	1	1	1	1	2	2	2
	1950	0	0	0	0	0	0	0	0	0	0	0	0	0	0	0	0	0	0	0	0	0	0	0	0	1
	1951	0	0	0	0	0	0	0	0	0	0	0	0	0	0	0	0	0	0	0	0	0	0	0	0	0
	1952	0	0	0	0	0	0	0	0	0	0	0	0	0	0	0	0	0	0	0	0	0	0	0	0	0
	1953	0	0	0	0	0	0	0	0	0	0	0	0	0	0	0	0	0	0	0	0	0	0	0	0	0
	1954	0	0	0	0	0	0	0	0	0	0	0	0	0	0	0	0	0	0	0	1	2	2	2	2	2
	1955	0	0	0	0	0	0	0	0	0	0	0	0	0	0	0	0	0	1	1	1	1	1	2	2	2
	1956	0	0	0	0	0	0	0	0	0	0	0	0	0	0	0	0	2	3	3	3	3	3	3	3	4
	1957	0	0	0	0	0	0	0	0	0	0	0	0	0	1	1	2	3	3	3	3	3	3	4	4	4
	1958	0	0	0	0	0	0	0	0	0	0	0	0	0	0	0	0	1	1	1	1	2	3	3	3	3
	1959	0	0	0	0	0	0	0	0	0	0	0	0	0	0	0	1	1	1	1	1	1	1	1	2	2
	1960	0	0	0	0	0	0	0	0	0	0	0	0	0	0	0	0	1	2	2	2	3	3	3	3	3
	1961	0	0	0	0	0	0	0	0	0	0	0	0	1	1	1	1	2	4	4	4	5	5	5	6	6
	1962	0	0	0	0	0	0	0	0	0	0	0	0	0	1	1	1	2	2	2	2	2	4	4	4	4
	1963	0	0	0	0	0	0	0	0	0	0	0	0	0	1	1	1	1	2	2	2	2	3	3	3	4
	1964	0	0	0	0	0	0	0	0	0	0	0	0	1	2	2	2	3	5	5	5	6	7	8	9	9
	1965	0	0	0	0	0	0	0	0	0	0	0	0	0	0	0	0	1	1	1	1	1	1	1	2	2
	1966	0	0	0	0	0	0	0	0	0	0	0	0	0	1	1	1	1	1	1	1	1	1	1	1	1
	1967	0	0	0	0	0	0	0	0	0	0	0	0	0	0	0	0	0	0	0	0	1	1	1	1	1
	1968	0	0	0	0	0	0	0	0	0	0	0	0	0	0	0	0	1	1	1	1	1	1	1	1	1
	1969	0	0	0	0	0	0	0	0	0	0	0	0	0	1	1	1	1	2	2	2	2	3	3	3	3
	1970	0	0	0	0	0	0	0	0	0	0	0	0	0	0	0	0	2	2	2	2	2	2	2	2	2
	1971	0	0	0	0	0	0	0	0	0	0	0	0	0	0	0	0	0	0	0	0	0	0	0	0	0
	1972	0	0	0	0	0	0	0	0	0	0	0	0	0	1	1	2	3	4	4	4	5	5	5	5	5
	1973	0	0	0	0	0	0	0	0	0	0	0	0	0	0	0	0	1	1	1	1	2	2	2	2	3
	1974	0	0	0	0	0	0	0	0	0	0	0	0	0	1	1	1	1	1	1	1	1	1	1	1	1
	1975	0	0	0	0	0	0	0	0	0	0	0	0	0	0	0	0	0	0	0	0	0	0	0	0	0
	1976	0	0	0	0	0	0	0	0	0	0	0	0	0	0	0	0	1	1	1	2	2	3	3	3	3
	1977	0	0	0	0	0	0	0	0	0	0	0	0	1	2	2	2	5	5	5	5	5	7	7	8	8
	1978	0	0	0	0	0	0	0	0	0	0	0	0	0	0	0	1	3	3	3	3	3	5	6	6	6
	1979	0	0	0	0	0	0	0	0	0	0	0	0	0	0	0	0	1	1	1	2	3	3	4	5	5
	1980	0	0	0	0	0	0	0	0	0	0	0	0	0	0	0	0	1	2	2	2	2	3	4	5	5
	1981	0	0	0	0	0	0	0	0	0	0	0	0	0	0	0	0	0	0	0	0	0	3	4	4	4
	1982	0	0	0	0	0	0	0	0	0	0	0	0	0	0	0	0	0	0	0	0	0	1	1	1	2
	1983	0	0	0	0	0	0	0	0	0	0	0	0	0	0	0	0	1	2	2	2	3	3	3	3	3
	1984	0	0	0	0	0	0	0	0	0	0	0	0	0	0	0	0	0	0	0	0	0	0	0	1	1
	1985	0	0	0	0	0	0	0	0	0	0	0	0	0	0	0	0	1	1	1	1	1	2	2	3	3
[truncated: 8,015 more rows]

## Sheet: Cumulative deployments ($MM)
	Cumulative deployments ($MM)
	Copyright © 2023 by QLS Advisors – All Rights Reserved
	Cumulative deployments ($MM)	2025	2025.25	2025.5	2025.75	2026	2026.25	2026.5	2026.75	2027	2027.25	2027.5	2027.75	2028	2028.25	2028.5	2028.75	2029	2030.5	2030.75	2031
	Mean	-32.9633	-43.6434	-43.6434	-43.6434	-43.6434	-76.5166	-87.5449	-87.5449	-87.5449	-87.5449	-121.49	-132.878	-133.369	-133.866	-133.866	-168.918	-180.677	-181.184	-181.685	-181.685	-217.88	-230.022	-230.542	-231.045	-231.045
	Standard Deviation	2.72848e-12	8.2423e-13	8.2423e-13	8.2423e-13	8.2423e-13	1.65983e-11	1.39693e-11	1.39693e-11	1.39693e-11	1.39693e-11	8.05755e-12	1.85878e-11	0.851149	1.30099	1.30099	1.30097	1.30097	1.89803	2.26447	2.26447	2.26449	2.26449	2.88265	3.22906	3.22906
	Min	-32.9633	-43.6434	-43.6434	-43.6434	-43.6434	-76.5166	-87.5449	-87.5449	-87.5449	-87.5449	-121.49	-132.878	-136.038	-139.209	-139.209	-174.261	-186.02	-189.284	-192.558	-192.558	-228.753	-240.895	-244.265	-247.646	-247.646
	5th Percentile	-32.9633	-43.6434	-43.6434	-43.6434	-43.6434	-76.5166	-87.5449	-87.5449	-87.5449	-87.5449	-121.49	-132.878	-134.458	-136.049	-136.049	-171.101	-182.86	-184.533	-186.124	-186.124	-222.318	-234.461	-236.156	-237.82	-237.82
	25th Percentile	-32.9633	-43.6434	-43.6434	-43.6434	-43.6434	-76.5166	-87.5449	-87.5449	-87.5449	-87.5449	-121.49	-132.878	-134.458	-134.458	-134.458	-169.51	-181.269	-182.85	-182.901	-182.901	-219.096	-231.238	-232.777	-232.923	-232.923
	50th Percentile	-32.9633	-43.6434	-43.6434	-43.6434	-43.6434	-76.5166	-87.5449	-87.5449	-87.5449	-87.5449	-121.49	-132.878	-132.878	-132.878	-132.878	-167.93	-179.689	-181.269	-181.279	-181.279	-217.474	-229.617	-229.658	-229.711	-229.711
	75th Percentile	-32.9633	-43.6434	-43.6434	-43.6434	-43.6434	-76.5166	-87.5449	-87.5449	-87.5449	-87.5449	-121.49	-132.878	-132.878	-132.878	-132.878	-167.93	-179.689	-179.689	-179.689	-179.689	-215.884	-228.026	-228.026	-228.026	-228.026
	95th Percentile	-32.9633	-43.6434	-43.6434	-43.6434	-43.6434	-76.5166	-87.5449	-87.5449	-87.5449	-87.5449	-121.49	-132.878	-132.878	-132.878	-132.878	-167.93	-179.689	-179.689	-179.689	-179.689	-215.884	-228.026	-228.026	-228.026	-228.026
	Max	-32.9633	-43.6434	-43.6434	-43.6434	-43.6434	-76.5166	-87.5449	-87.5449	-87.5449	-87.5449	-121.49	-132.878	-132.878	-132.878	-132.878	-167.93	-179.689	-179.689	-179.689	-179.689	-215.884	-228.026	-228.026	-228.026	-228.026
							First Quarter	2025
							Last Quarter	2031
	Simulation Number	2025	2025.25	2025.5	2025.75	2026	2026.25	2026.5	2026.75	2027	2027.25	2027.5	2027.75	2028	2028.25	2028.5	2028.75	2029	2030.5	2030.75	2031
	1	-32.96	-43.64	-43.64	-43.64	-43.64	-76.52	-87.54	-87.54	-87.54	-87.54	-121.49	-132.88	-132.88	-132.88	-132.88	-167.93	-179.69	-179.69	-179.69	-179.69	-215.88	-228.03	-228.03	-228.03	-228.03
	2	-32.96	-43.64	-43.64	-43.64	-43.64	-76.52	-87.54	-87.54	-87.54	-87.54	-121.49	-132.88	-132.88	-132.88	-132.88	-167.93	-179.69	-179.69	-179.69	-179.69	-215.88	-228.03	-228.03	-228.03	-228.03
	3	-32.96	-43.64	-43.64	-43.64	-43.64	-76.52	-87.54	-87.54	-87.54	-87.54	-121.49	-132.88	-134.46	-136.04	-136.04	-171.09	-182.85	-186.11	-187.76	-187.76	-223.95	-236.09	-239.46	-239.46	-239.46
	4	-32.96	-43.64	-43.64	-43.64	-43.64	-76.52	-87.54	-87.54	-87.54	-87.54	-121.49	-132.88	-132.88	-132.88	-132.88	-167.93	-179.69	-179.69	-179.69	-179.69	-215.88	-228.03	-228.03	-228.03	-228.03
	5	-32.96	-43.64	-43.64	-43.64	-43.64	-76.52	-87.54	-87.54	-87.54	-87.54	-121.49	-132.88	-132.88	-132.88	-132.88	-167.93	-179.69	-179.69	-179.69	-179.69	-215.88	-228.03	-228.03	-228.03	-228.03
	6	-32.96	-43.64	-43.64	-43.64	-43.64	-76.52	-87.54	-87.54	-87.54	-87.54	-121.49	-132.88	-132.88	-132.88	-132.88	-167.93	-179.69	-181.32	-182.95	-182.95	-219.15	-231.29	-232.97	-232.97	-232.97
	7	-32.96	-43.64	-43.64	-43.64	-43.64	-76.52	-87.54	-87.54	-87.54	-87.54	-121.49	-132.88	-132.88	-134.47	-134.47	-169.52	-181.28	-181.28	-181.28	-181.28	-217.47	-229.62	-231.3	-232.99	-232.99
	8	-32.96	-43.64	-43.64	-43.64	-43.64	-76.52	-87.54	-87.54	-87.54	-87.54	-121.49	-132.88	-132.88	-136.05	-136.05	-171.1	-182.86	-182.86	-186.13	-186.13	-222.33	-234.47	-234.47	-236.16	-236.16
	9	-32.96	-43.64	-43.64	-43.64	-43.64	-76.52	-87.54	-87.54	-87.54	-87.54	-121.49	-132.88	-132.88	-132.88	-132.88	-167.93	-179.69	-179.69	-179.69	-179.69	-215.88	-228.03	-228.03	-229.71	-229.71
	10	-32.96	-43.64	-43.64	-43.64	-43.64	-76.52	-87.54	-87.54	-87.54	-87.54	-121.49	-132.88	-132.88	-132.88	-132.88	-167.93	-179.69	-179.69	-179.69	-179.69	-215.88	-228.03	-228.03	-228.03	-228.03
	11	-32.96	-43.64	-43.64	-43.64	-43.64	-76.52	-87.54	-87.54	-87.54	-87.54	-121.49	-132.88	-132.88	-134.46	-134.46	-169.51	-181.27	-181.27	-181.27	-181.27	-217.46	-229.61	-229.61	-229.61	-229.61
	12	-32.96	-43.64	-43.64	-43.64	-43.64	-76.52	-87.54	-87.54	-87.54	-87.54	-121.49	-132.88	-132.88	-132.88	-132.88	-167.93	-179.69	-179.69	-182.96	-182.96	-219.16	-231.3	-231.3	-231.3	-231.3
	13	-32.96	-43.64	-43.64	-43.64	-43.64	-76.52	-87.54	-87.54	-87.54	-87.54	-121.49	-132.88	-132.88	-132.88	-132.88	-167.93	-179.69	-179.69	-179.69	-179.69	-215.88	-228.03	-228.03	-228.03	-228.03
	14	-32.96	-43.64	-43.64	-43.64	-43.64	-76.52	-87.54	-87.54	-87.54	-87.54	-121.49	-132.88	-132.88	-132.88	-132.88	-167.93	-179.69	-179.69	-179.69	-179.69	-215.88	-228.03	-228.03	-228.03	-228.03
	15	-32.96	-43.64	-43.64	-43.64	-43.64	-76.52	-87.54	-87.54	-87.54	-87.54	-121.49	-132.88	-134.46	-134.46	-134.46	-169.51	-181.27	-181.27	-181.27	-181.27	-217.46	-229.61	-231.29	-231.29	-231.29
	16	-32.96	-43.64	-43.64	-43.64	-43.64	-76.52	-87.54	-87.54	-87.54	-87.54	-121.49	-132.88	-132.88	-132.88	-132.88	-167.93	-179.69	-179.69	-179.69	-179.69	-215.88	-228.03	-228.03	-228.03	-228.03
	17	-32.96	-43.64	-43.64	-43.64	-43.64	-76.52	-87.54	-87.54	-87.54	-87.54	-121.49	-132.88	-132.88	-132.88	-132.88	-167.93	-179.69	-179.69	-179.69	-179.69	-215.88	-228.03	-228.03	-228.03	-228.03
	18	-32.96	-43.64	-43.64	-43.64	-43.64	-76.52	-87.54	-87.54	-87.54	-87.54	-121.49	-132.88	-132.88	-132.88	-132.88	-167.93	-179.69	-181.32	-181.32	-181.32	-217.52	-229.66	-231.34	-233.04	-233.04
	19	-32.96	-43.64	-43.64	-43.64	-43.64	-76.52	-87.54	-87.54	-87.54	-87.54	-121.49	-132.88	-132.88	-132.88	-132.88	-167.93	-179.69	-179.69	-179.69	-179.69	-215.88	-228.03	-228.03	-228.03	-228.03
	20	-32.96	-43.64	-43.64	-43.64	-43.64	-76.52	-87.54	-87.54	-87.54	-87.54	-121.49	-132.88	-132.88	-134.47	-134.47	-169.52	-181.28	-182.91	-182.91	-182.91	-219.11	-231.25	-232.93	-234.62	-234.62
	21	-32.96	-43.64	-43.64	-43.64	-43.64	-76.52	-87.54	-87.54	-87.54	-87.54	-121.49	-132.88	-134.46	-136.04	-136.04	-171.09	-182.85	-184.48	-186.11	-186.11	-222.31	-234.45	-236.14	-236.14	-236.14
	22	-32.96	-43.64	-43.64	-43.64	-43.64	-76.52	-87.54	-87.54	-87.54	-87.54	-121.49	-132.88	-132.88	-132.88	-132.88	-167.93	-179.69	-179.69	-179.69	-179.69	-215.88	-228.03	-228.03	-228.03	-228.03
	23	-32.96	-43.64	-43.64	-43.64	-43.64	-76.52	-87.54	-87.54	-87.54	-87.54	-121.49	-132.88	-132.88	-136.05	-136.05	-171.1	-182.86	-182.86	-182.86	-182.86	-219.05	-231.2	-231.2	-231.2	-231.2
	24	-32.96	-43.64	-43.64	-43.64	-43.64	-76.52	-87.54	-87.54	-87.54	-87.54	-121.49	-132.88	-132.88	-132.88	-132.88	-167.93	-179.69	-181.32	-181.32	-181.32	-217.52	-229.66	-229.66	-231.35	-231.35
	25	-32.96	-43.64	-43.64	-43.64	-43.64	-76.52	-87.54	-87.54	-87.54	-87.54	-121.49	-132.88	-134.46	-134.46	-134.46	-169.51	-181.27	-182.9	-182.9	-182.9	-219.1	-231.24	-232.92	-232.92	-232.92
	26	-32.96	-43.64	-43.64	-43.64	-43.64	-76.52	-87.54	-87.54	-87.54	-87.54	-121.49	-132.88	-132.88	-132.88	-132.88	-167.93	-179.69	-179.69	-179.69	-179.69	-215.88	-228.03	-228.03	-228.03	-228.03
	27	-32.96	-43.64	-43.64	-43.64	-43.64	-76.52	-87.54	-87.54	-87.54	-87.54	-121.49	-132.88	-132.88	-132.88	-132.88	-167.93	-179.69	-179.69	-179.69	-179.69	-215.88	-228.03	-228.03	-228.03	-228.03
	28	-32.96	-43.64	-43.64	-43.64	-43.64	-76.52	-87.54	-87.54	-87.54	-87.54	-121.49	-132.88	-136.04	-136.04	-136.04	-171.09	-182.85	-184.48	-184.48	-184.48	-220.68	-232.82	-234.5	-234.5	-234.5
	29	-32.96	-43.64	-43.64	-43.64	-43.64	-76.52	-87.54	-87.54	-87.54	-87.54	-121.49	-132.88	-134.46	-134.46	-134.46	-169.51	-181.27	-182.9	-182.9	-182.9	-219.1	-231.24	-231.24	-232.93	-232.93
	30	-32.96	-43.64	-43.64	-43.64	-43.64	-76.52	-87.54	-87.54	-87.54	-87.54	-121.49	-132.88	-132.88	-134.47	-134.47	-169.52	-181.28	-181.28	-181.28	-181.28	-217.47	-229.62	-229.62	-229.62	-229.62
	31	-32.96	-43.64	-43.64	-43.64	-43.64	-76.52	-87.54	-87.54	-87.54	-87.54	-121.49	-132.88	-132.88	-132.88	-132.88	-167.93	-179.69	-179.69	-179.69	-179.69	-215.88	-228.03	-228.03	-228.03	-228.03
	32	-32.96	-43.64	-43.64	-43.64	-43.64	-76.52	-87.54	-87.54	-87.54	-87.54	-121.49	-132.88	-132.88	-132.88	-132.88	-167.93	-179.69	-179.69	-181.32	-181.32	-217.52	-229.66	-229.66	-229.66	-229.66
	33	-32.96	-43.64	-43.64	-43.64	-43.64	-76.52	-87.54	-87.54	-87.54	-87.54	-121.49	-132.88	-134.46	-137.63	-137.63	-172.68	-184.44	-186.07	-186.07	-186.07	-222.27	-234.41	-236.09	-236.09	-236.09
	34	-32.96	-43.64	-43.64	-43.64	-43.64	-76.52	-87.54	-87.54	-87.54	-87.54	-121.49	-132.88	-132.88	-132.88	-132.88	-167.93	-179.69	-179.69	-179.69	-179.69	-215.88	-228.03	-228.03	-228.03	-228.03
	35	-32.96	-43.64	-43.64	-43.64	-43.64	-76.52	-87.54	-87.54	-87.54	-87.54	-121.49	-132.88	-134.46	-134.46	-134.46	-169.51	-181.27	-181.27	-181.27	-181.27	-217.46	-229.61	-229.61	-229.61	-229.61
	36	-32.96	-43.64	-43.64	-43.64	-43.64	-76.52	-87.54	-87.54	-87.54	-87.54	-121.49	-132.88	-132.88	-134.46	-134.46	-169.51	-181.27	-181.27	-181.27	-181.27	-217.46	-229.61	-229.61	-229.61	-229.61
	37	-32.96	-43.64	-43.64	-43.64	-43.64	-76.52	-87.54	-87.54	-87.54	-87.54	-121.49	-132.88	-134.46	-134.46	-134.46	-169.51	-181.27	-182.9	-184.53	-184.53	-220.73	-232.87	-234.56	-234.56	-234.56
	38	-32.96	-43.64	-43.64	-43.64	-43.64	-76.52	-87.54	-87.54	-87.54	-87.54	-121.49	-132.88	-134.46	-134.46	-134.46	-169.51	-181.27	-181.27	-182.9	-182.9	-219.1	-231.24	-231.24	-231.24	-231.24
	39	-32.96	-43.64	-43.64	-43.64	-43.64	-76.52	-87.54	-87.54	-87.54	-87.54	-121.49	-132.88	-134.46	-134.46	-134.46	-169.51	-181.27	-182.9	-186.18	-186.18	-222.37	-234.51	-236.2	-236.2	-236.2
	40	-32.96	-43.64	-43.64	-43.64	-43.64	-76.52	-87.54	-87.54	-87.54	-87.54	-121.49	-132.88	-132.88	-132.88	-132.88	-167.93	-179.69	-179.69	-179.69	-179.69	-215.88	-228.03	-228.03	-229.72	-229.72
	41	-32.96	-43.64	-43.64	-43.64	-43.64	-76.52	-87.54	-87.54	-87.54	-87.54	-121.49	-132.88	-134.46	-136.04	-136.04	-171.09	-182.85	-182.85	-182.85	-182.85	-219.04	-231.19	-231.19	-232.87	-232.87
	42	-32.96	-43.64	-43.64	-43.64	-43.64	-76.52	-87.54	-87.54	-87.54	-87.54	-121.49	-132.88	-132.88	-132.88	-132.88	-167.93	-179.69	-179.69	-179.69	-179.69	-215.88	-228.03	-228.03	-228.03	-228.03
	43	-32.96	-43.64	-43.64	-43.64	-43.64	-76.52	-87.54	-87.54	-87.54	-87.54	-121.49	-132.88	-132.88	-132.88	-132.88	-167.93	-179.69	-179.69	-179.69	-179.69	-215.88	-228.03	-228.03	-228.03	-228.03
	44	-32.96	-43.64	-43.64	-43.64	-43.64	-76.52	-87.54	-87.54	-87.54	-87.54	-121.49	-132.88	-132.88	-132.88	-132.88	-167.93	-179.69	-179.69	-179.69	-179.69	-215.88	-228.03	-228.03	-228.03	-228.03
	45	-32.96	-43.64	-43.64	-43.64	-43.64	-76.52	-87.54	-87.54	-87.54	-87.54	-121.49	-132.88	-132.88	-132.88	-132.88	-167.93	-179.69	-179.69	-179.69	-179.69	-215.88	-228.03	-228.03	-228.03	-228.03
	46	-32.96	-43.64	-43.64	-43.64	-43.64	-76.52	-87.54	-87.54	-87.54	-87.54	-121.49	-132.88	-132.88	-134.47	-134.47	-169.52	-181.28	-181.28	-181.28	-181.28	-217.47	-229.62	-229.62	-229.62	-229.62
	47	-32.96	-43.64	-43.64	-43.64	-43.64	-76.52	-87.54	-87.54	-87.54	-87.54	-121.49	-132.88	-132.88	-132.88	-132.88	-167.93	-179.69	-179.69	-179.69	-179.69	-215.88	-228.03	-228.03	-228.03	-228.03
	48	-32.96	-43.64	-43.64	-43.64	-43.64	-76.52	-87.54	-87.54	-87.54	-87.54	-121.49	-132.88	-132.88	-132.88	-132.88	-167.93	-179.69	-179.69	-181.33	-181.33	-217.53	-229.67	-229.67	-229.67	-229.67
	49	-32.96	-43.64	-43.64	-43.64	-43.64	-76.52	-87.54	-87.54	-87.54	-87.54	-121.49	-132.88	-134.46	-136.05	-136.05	-171.1	-182.86	-184.49	-186.13	-186.13	-222.33	-234.47	-237.84	-239.54	-239.54
	50	-32.96	-43.64	-43.64	-43.64	-43.64	-76.52	-87.54	-87.54	-87.54	-87.54	-121.49	-132.88	-134.46	-137.63	-137.63	-172.68	-184.44	-184.44	-186.07	-186.07	-222.27	-234.41	-236.09	-236.09	-236.09
	51	-32.96	-43.64	-43.64	-43.64	-43.64	-76.52	-87.54	-87.54	-87.54	-87.54	-121.49	-132.88	-132.88	-132.88	-132.88	-167.93	-179.69	-179.69	-179.69	-179.69	-215.88	-228.03	-228.03	-228.03	-228.03
	52	-32.96	-43.64	-43.64	-43.64	-43.64	-76.52	-87.54	-87.54	-87.54	-87.54	-121.49	-132.88	-134.46	-134.46	-134.46	-169.51	-181.27	-181.27	-181.27	-181.27	-217.46	-229.61	-229.61	-229.61	-229.61
	53	-32.96	-43.64	-43.64	-43.64	-43.64	-76.52	-87.54	-87.54	-87.54	-87.54	-121.49	-132.88	-132.88	-132.88	-132.88	-167.93	-179.69	-179.69	-179.69	-179.69	-215.88	-228.03	-228.03	-228.03	-228.03
	54	-32.96	-43.64	-43.64	-43.64	-43.64	-76.52	-87.54	-87.54	-87.54	-87.54	-121.49	-132.88	-134.46	-134.46	-134.46	-169.51	-181.27	-182.9	-182.9	-182.9	-219.1	-231.24	-231.24	-231.24	-231.24
	55	-32.96	-43.64	-43.64	-43.64	-43.64	-76.52	-87.54	-87.54	-87.54	-87.54	-121.49	-132.88	-132.88	-132.88	-132.88	-167.93	-179.69	-179.69	-179.69	-179.69	-215.88	-228.03	-228.03	-228.03	-228.03
	56	-32.96	-43.64	-43.64	-43.64	-43.64	-76.52	-87.54	-87.54	-87.54	-87.54	-121.49	-132.88	-132.88	-132.88	-132.88	-167.93	-179.69	-179.69	-179.69	-179.69	-215.88	-228.03	-228.03	-228.03	-228.03
	57	-32.96	-43.64	-43.64	-43.64	-43.64	-76.52	-87.54	-87.54	-87.54	-87.54	-121.49	-132.88	-132.88	-132.88	-132.88	-167.93	-179.69	-181.32	-182.96	-182.96	-219.16	-231.3	-232.99	-232.99	-232.99
	58	-32.96	-43.64	-43.64	-43.64	-43.64	-76.52	-87.54	-87.54	-87.54	-87.54	-121.49	-132.88	-132.88	-132.88	-132.88	-167.93	-179.69	-179.69	-179.69	-179.69	-215.88	-228.03	-228.03	-228.03	-228.03
	59	-32.96	-43.64	-43.64	-43.64	-43.64	-76.52	-87.54	-87.54	-87.54	-87.54	-121.49	-132.88	-132.88	-132.88	-132.88	-167.93	-179.69	-179.69	-179.69	-179.69	-215.88	-228.03	-228.03	-228.03	-228.03
	60	-32.96	-43.64	-43.64	-43.64	-43.64	-76.52	-87.54	-87.54	-87.54	-87.54	-121.49	-132.88	-134.46	-134.46	-134.46	-169.51	-181.27	-182.9	-182.9	-182.9	-219.1	-231.24	-232.92	-234.61	-234.61
	61	-32.96	-43.64	-43.64	-43.64	-43.64	-76.52	-87.54	-87.54	-87.54	-87.54	-121.49	-132.88	-132.88	-132.88	-132.88	-167.93	-179.69	-179.69	-179.69	-179.69	-215.88	-228.03	-228.03	-228.03	-228.03
	62	-32.96	-43.64	-43.64	-43.64	-43.64	-76.52	-87.54	-87.54	-87.54	-87.54	-121.49	-132.88	-132.88	-134.46	-134.46	-169.51	-181.27	-181.27	-181.27	-181.27	-217.46	-229.61	-229.61	-231.29	-231.29
	63	-32.96	-43.64	-43.64	-43.64	-43.64	-76.52	-87.54	-87.54	-87.54	-87.54	-121.49	-132.88	-132.88	-132.88	-132.88	-167.93	-179.69	-179.69	-179.69	-179.69	-215.88	-228.03	-228.03	-228.03	-228.03
	64	-32.96	-43.64	-43.64	-43.64	-43.64	-76.52	-87.54	-87.54	-87.54	-87.54	-121.49	-132.88	-132.88	-132.88	-132.88	-167.93	-179.69	-179.69	-179.69	-179.69	-215.88	-228.03	-228.03	-228.03	-228.03
	65	-32.96	-43.64	-43.64	-43.64	-43.64	-76.52	-87.54	-87.54	-87.54	-87.54	-121.49	-132.88	-132.88	-132.88	-132.88	-167.93	-179.69	-179.69	-179.69	-179.69	-215.88	-228.03	-228.03	-228.03	-228.03
	66	-32.96	-43.64	-43.64	-43.64	-43.64	-76.52	-87.54	-87.54	-87.54	-87.54	-121.49	-132.88	-132.88	-134.47	-134.47	-169.52	-181.28	-181.28	-181.28	-181.28	-217.47	-229.62	-229.62	-229.62	-229.62
	67	-32.96	-43.64	-43.64	-43.64	-43.64	-76.52	-87.54	-87.54	-87.54	-87.54	-121.49	-132.88	-132.88	-132.88	-132.88	-167.93	-179.69	-179.69	-181.33	-181.33	-217.53	-229.67	-229.67	-229.67	-229.67
	68	-32.96	-43.64	-43.64	-43.64	-43.64	-76.52	-87.54	-87.54	-87.54	-87.54	-121.49	-132.88	-132.88	-132.88	-132.88	-167.93	-179.69	-179.69	-181.32	-181.32	-217.52	-229.66	-229.66	-229.66	-229.66
	69	-32.96	-43.64	-43.64	-43.64	-43.64	-76.52	-87.54	-87.54	-87.54	-87.54	-121.49	-132.88	-132.88	-132.88	-132.88	-167.93	-179.69	-179.69	-179.69	-179.69	-215.88	-228.03	-228.03	-228.03	-228.03
	70	-32.96	-43.64	-43.64	-43.64	-43.64	-76.52	-87.54	-87.54	-87.54	-87.54	-121.49	-132.88	-132.88	-132.88	-132.88	-167.93	-179.69	-179.69	-181.32	-181.32	-217.52	-229.66	-229.66	-231.34	-231.34
	71	-32.96	-43.64	-43.64	-43.64	-43.64	-76.52	-87.54	-87.54	-87.54	-87.54	-121.49	-132.88	-132.88	-132.88	-132.88	-167.93	-179.69	-179.69	-179.69	-179.69	-215.88	-228.03	-228.03	-228.03	-228.03
	72	-32.96	-43.64	-43.64	-43.64	-43.64	-76.52	-87.54	-87.54	-87.54	-87.54	-121.49	-132.88	-132.88	-132.88	-132.88	-167.93	-179.69	-179.69	-179.69	-179.69	-215.88	-228.03	-228.03	-228.03	-228.03
	73	-32.96	-43.64	-43.64	-43.64	-43.64	-76.52	-87.54	-87.54	-87.54	-87.54	-121.49	-132.88	-136.04	-136.04	-136.04	-171.09	-182.85	-186.11	-187.74	-187.74	-223.94	-236.08	-237.77	-239.45	-239.45
	74	-32.96	-43.64	-43.64	-43.64	-43.64	-76.52	-87.54	-87.54	-87.54	-87.54	-121.49	-132.88	-132.88	-132.88	-132.88	-167.93	-179.69	-181.32	-181.32	-181.32	-217.52	-229.66	-231.34	-231.34	-231.34
	75	-32.96	-43.64	-43.64	-43.64	-43.64	-76.52	-87.54	-87.54	-87.54	-87.54	-121.49	-132.88	-132.88	-132.88	-132.88	-167.93	-179.69	-179.69	-179.69	-179.69	-215.88	-228.03	-228.03	-228.03	-228.03
	76	-32.96	-43.64	-43.64	-43.64	-43.64	-76.52	-87.54	-87.54	-87.54	-87.54	-121.49	-132.88	-132.88	-132.88	-132.88	-167.93	-179.69	-179.69	-182.96	-182.96	-219.16	-231.3	-231.3	-232.99	-232.99
	77	-32.96	-43.64	-43.64	-43.64	-43.64	-76.52	-87.54	-87.54	-87.54	-87.54	-121.49	-132.88	-132.88	-132.88	-132.88	-167.93	-179.69	-179.69	-179.69	-179.69	-215.88	-228.03	-228.03	-228.03	-228.03
	78	-32.96	-43.64	-43.64	-43.64	-43.64	-76.52	-87.54	-87.54	-87.54	-87.54	-121.49	-132.88	-132.88	-132.88	-132.88	-167.93	-179.69	-179.69	-179.69	-179.69	-215.88	-228.03	-228.03	-229.71	-229.71
	79	-32.96	-43.64	-43.64	-43.64	-43.64	-76.52	-87.54	-87.54	-87.54	-87.54	-121.49	-132.88	-132.88	-132.88	-132.88	-167.93	-179.69	-181.32	-181.32	-181.32	-217.52	-229.66	-229.66	-229.66	-229.66
	80	-32.96	-43.64	-43.64	-43.64	-43.64	-76.52	-87.54	-87.54	-87.54	-87.54	-121.49	-132.88	-132.88	-132.88	-132.88	-167.93	-179.69	-179.69	-179.69	-179.69	-215.88	-228.03	-228.03	-228.03	-228.03
	81	-32.96	-43.64	-43.64	-43.64	-43.64	-76.52	-87.54	-87.54	-87.54	-87.54	-121.49	-132.88	-132.88	-134.47	-134.47	-169.52	-181.28	-181.28	-181.28	-181.28	-217.47	-229.62	-231.3	-231.3	-231.3
	82	-32.96	-43.64	-43.64	-43.64	-43.64	-76.52	-87.54	-87.54	-87.54	-87.54	-121.49	-132.88	-134.46	-134.46	-134.46	-169.51	-181.27	-182.9	-182.9	-182.9	-219.1	-231.24	-232.92	-232.92	-232.92
	83	-32.96	-43.64	-43.64	-43.64	-43.64	-76.52	-87.54	-87.54	-87.54	-87.54	-121.49	-132.88	-136.04	-136.04	-136.04	-171.09	-182.85	-186.11	-186.11	-186.11	-222.31	-234.45	-237.82	-239.52	-239.52
	84	-32.96	-43.64	-43.64	-43.64	-43.64	-76.52	-87.54	-87.54	-87.54	-87.54	-121.49	-132.88	-132.88	-132.88	-132.88	-167.93	-179.69	-179.69	-179.69	-179.69	-215.88	-228.03	-229.71	-229.71	-229.71
	85	-32.96	-43.64	-43.64	-43.64	-43.64	-76.52	-87.54	-87.54	-87.54	-87.54	-121.49	-132.88	-132.88	-132.88	-132.88	-167.93	-179.69	-179.69	-181.33	-181.33	-217.53	-229.67	-229.67	-229.67	-229.67
	86	-32.96	-43.64	-43.64	-43.64	-43.64	-76.52	-87.54	-87.54	-87.54	-87.54	-121.49	-132.88	-136.04	-136.04	-136.04	-171.09	-182.85	-184.48	-184.48	-184.48	-220.68	-232.82	-234.5	-234.5	-234.5
	87	-32.96	-43.64	-43.64	-43.64	-43.64	-76.52	-87.54	-87.54	-87.54	-87.54	-121.49	-132.88	-132.88	-132.88	-132.88	-167.93	-179.69	-179.69	-179.69	-179.69	-215.88	-228.03	-228.03	-228.03	-228.03
[truncated: 9,913 more rows]

## Sheet: Cumulative amort costs ($MM)
	Cumulative amort costs ($MM)
	Copyright © 2023 by QLS Advisors – All Rights Reserved
[truncated: 10,013 more rows]

## Sheet: Total revenues ($MM)
	Total revenues ($MM)
[truncated: 10,014 more rows]

## Sheet: Total costs ($MM)
	Total costs ($MM)
[truncated: 10,014 more rows]

[truncated: 7 more sheets: Total cash flow ($MM), Total cash balance ($MM), Number of approvals by year, Conditional NPV ($MM), Total NPV, Total IRR, Number of approvals]
